# Supplementary material for: Basal Diet Fed to Recipient Mice Was the Driving Factor for Colitis and Colon Tumorigenesis, despite Fecal Microbiota Transfer from Mice with Severe or Mild Disease
Source: Nutrients. 2023 Mar 9;15(6):1338. doi: 10.3390/nu15061338 (PMC10052649; doi:10.3390/nu15061338)
Supplement: Supplementary file 1 [file nutrients-15-01338-s001.zip]

Archive with 3 entries (3 files):
- File S1. Microbiome count data.xlsx
- File S2. MetagenomeSeq Results.xlsx
- Supplementary Material_revised.pdf
