# Supplementary material for: Basal Diet Fed to Recipient Mice Was the Driving Factor for Colitis and Colon Tumorigenesis, despite Fecal Microbiota Transfer from Mice with Severe or Mild Disease
Source: Nutrients. 2023 Mar 9;15(6):1338. doi: 10.3390/nu15061338 (PMC10052649; doi:10.3390/nu15061338)
Supplement: Supplementary file 1 [file nutrients-15-01338-s001.zip › File S1. Microbiome count data.xlsx]

## Sheet: Sheet1
#NAME	M001	M003	M005	M006	M009	M012	M016	M017	M018	M019	M020	M021	M024	M025	M029	M032	M033	M035	M036	M039	M043	M044	M045	M046	M048	M049	M050	M051	M052	M053	M054	M055	M056	M059	M060	M062	M063	M066	M068	M071	M074	M078	M082	M086	M087	M088	M089	M093	M094
Study	M	M	M	M	M	M	M	M	M	M	M	M	M	M	M	M	M	M	M	M	M	M	M	M	M	M	M	M	M	M	M	M	M	M	M	M	M	M	M	M	M	M	M	M	M	M	M	M	M
Cage	M48	M47	M12	M43	M45	M16	M50	M48	M11	M10	M17	M41	M52	M55	M2	M16	M16	M43	M8	M15	M55	M17	M10	M39	M52	M44	M41	M12	M11	M1	M47	M45	M50	M44	M42	M41	M2	M18	M7	M55	M47	M8	M40	M18	M52	M11	M1	M12	M7
Category	Donor	Donor	Donor	Donor	Donor	Donor	Donor	Donor	Donor	Donor	Donor	Donor	Donor	Donor	Donor	Donor	Donor	Donor	Donor	Donor	Donor	Donor	Donor	Donor	Donor	Donor	Donor	Donor	Donor	Donor	Donor	Donor	Donor	Donor	Donor	Donor	Donor	Donor	Donor	Donor	Donor	Donor	Donor	Donor	Donor	Donor	Donor	Donor	Donor
Timepoint	Recovery	PreDSS	PreDSS	Terminal	Colitis	Terminal	Recovery	PreDSS	Colitis	Recovery	PreDSS	PreDSS	Recovery	Terminal	Recovery	PreDSS	Colitis	Recovery	PreDSS	Recovery	Colitis	Recovery	PreDSS	Recovery	PreDSS	Colitis	Recovery	Colitis	Recovery	Recovery	Terminal	Recovery	Colitis	PreDSS	Recovery	Terminal	PreDSS	Colitis	Recovery	Recovery	Colitis	Colitis	Colitis	Recovery	Colitis	PreDSS	Colitis	Recovery	Colitis
TP number	3	1	1	4	2	4	3	1	2	3	1	1	3	4	3	1	2	3	1	3	2	3	1	3	1	2	3	2	3	3	4	3	2	1	3	4	1	2	3	3	2	2	2	3	2	1	2	3	2
Diet	TWD	TWD	AIN	TWD	TWD	AIN	TWD	TWD	AIN	AIN	AIN	TWD	TWD	TWD	AIN	AIN	AIN	TWD	AIN	AIN	TWD	AIN	AIN	TWD	TWD	TWD	TWD	AIN	AIN	AIN	TWD	TWD	TWD	TWD	TWD	TWD	AIN	AIN	AIN	TWD	TWD	AIN	TWD	AIN	TWD	AIN	AIN	AIN	AIN
FMT	FMT pool	FMT pool	FMT pool	FMT pool	FMT pool	FMT pool	FMT pool	FMT pool	FMT pool	FMT pool	FMT pool	FMT pool	FMT pool	FMT pool	FMT pool	FMT pool	FMT pool	FMT pool	FMT pool	FMT pool	FMT pool	FMT pool	FMT pool	FMT pool	FMT pool	FMT pool	FMT pool	FMT pool	FMT pool	FMT pool	FMT pool	FMT pool	FMT pool	FMT pool	FMT pool	FMT pool	FMT pool	FMT pool	FMT pool	FMT pool	FMT pool	FMT pool	FMT pool	FMT pool	FMT pool	FMT pool	FMT pool	FMT pool	FMT pool
Bacteria; Firmicutes; Bacilli; Erysipelotrichales; Erysipelotrichaceae; Dubosiella; Dubosiella_newyorkensis	61143	18876	25737	63223	50355	23254	65514	20803	62150	63446	18600	1938	64052	13305	27194	31598	53162	19950	42277	32589	67740	51276	21163	60140	1057	89960	22582	32502	35164	7517	40486	66620	70122	12900	20860	50199	32310	59524	32543	34330	28632	83596	32536	60976	52146	39465	13553	44930	54551
Bacteria; Actinobacteriota; Actinobacteria; Bifidobacteriales; Bifidobacteriaceae; Bifidobacterium	8239	12086	5754	5809	5223	8816	11234	3709	14784	24737	6920	8581	15204	3656	12623	17297	14188	8785	5686	10562	2600	12373	10090	13917	4301	13108	17359	8125	12906	5241	5389	15438	7387	5991	11384	8925	17132	15024	15453	16310	1689	12131	17066	17033	6610	5801	6039	10379	6148
Bacteria; Verrucomicrobiota; Verrucomicrobiae; Verrucomicrobiales; Akkermansiaceae; Akkermansia	684	5202	6502	571	3171	1127	1451	12622	1201	1033	4801	13042	2726	1579	1525	2152	542	1146	7129	2371	4679	830	5204	6455	8424	2953	672	491	50	470	379	3273	927	14246	1379	793	2060	2295	1951	2249	6288	2725	2214	767	5813	7355	3069	1586	382
Bacteria; Firmicutes; Bacilli; Lactobacillales; Streptococcaceae; Lactococcus	2304	3443	5782	2480	2460	4096	637	5522	1439	4005	5744	8364	4081	6164	787	1076	3101	558	4337	5124	3444	2112	3387	2496	5540	717	1509	1016	2902	24507	4198	1799	6163	8811	636	3126	769	3231	884	1291	10381	2951	847	3697	3860	5471	2670	1549	994
Bacteria; Bacteroidota; Bacteroidia; Bacteroidales; Bacteroidaceae; Bacteroides	3577	5646	7873	1036	3633	2425	155	6187	904	2436	7415	21920	741	2334	1221	1932	1156	940	8651	5736	1229	1398	8815	2028	11214	1877	571	11790	189	1527	2168	443	144	15401	1226	1005	1621	4037	1759	1944	29315	4009	1853	356	10247	7688	5084	6619	381
Bacteria; Firmicutes; Clostridia; Eubacteriales; Eubacteriaceae; uncultured; uncultured_bacterium	0	0	0	0	0	0	0	0	0	0	0	0	0	0	0	0	0	0	0	0	0	0	0	0	0	0	0	0	0	0	0	0	0	0	0	0	0	0	0	0	0	0	0	0	0	0	0	0	0
Bacteria; Firmicutes; Bacilli; Lactobacillales; Lactobacillaceae; Lactobacillus	5594	803	804	414	536	17916	2355	634	5345	12824	711	733	5285	9492	476	332	7430	248	99	5587	393	2868	1516	3476	503	3864	4026	5013	11237	200	1234	879	549	756	275	1569	284	8573	399	753	3266	1261	318	7122	241	1869	48	8397	3286
Bacteria; Firmicutes; Clostridia; Clostridiales; Clostridiaceae; Clostridium_sensu_stricto_1	6080	4808	634	632	178	927	129	13996	188	574	1786	26921	2685	3671	91	135	213	114	778	2393	1800	441	812	4000	15311	217	4779	100	531	11040	705	202	1328	17222	151	1499	140	1157	256	253	859	347	221	344	551	2137	2197	999	257
Bacteria; Bacteroidota; Bacteroidia; Bacteroidales; Muribaculaceae; Muribaculaceae; uncultured_bacterium	537	610	1096	661	94	752	157	1473	109	586	632	2751	575	897	104	189	0	105	1588	1141	88	391	1069	593	1245	0	109	17	13	636	866	442	18	1895	80	549	141	233	142	156	0	584	115	295	153	667	651	637	40
Bacteria; Firmicutes; Bacilli; Erysipelotrichales; Erysipelatoclostridiaceae; Erysipelatoclostridium	793	323	396	106	617	272	572	636	437	2505	336	1962	1092	229	377	475	326	293	939	1128	398	342	304	922	1535	574	758	564	311	1624	84	96	185	455	282	187	479	1038	476	477	3469	1653	372	626	1351	861	1072	3558	384
Bacteria; Firmicutes; Clostridia; Peptostreptococcales-Tissierellales; Peptostreptococcaceae; Romboutsia	272	748	985	55	1396	94	46	2055	1313	977	603	3210	483	269	165	327	2861	125	1670	645	2795	339	960	443	2788	1861	247	1294	215	304	174	100	2689	2062	153	126	226	1299	150	193	5098	3488	182	387	1769	2721	3011	374	165
Bacteria; Proteobacteria; Gammaproteobacteria; Burkholderiales; Sutterellaceae; Parasutterella; uncultured_organism	1894	624	2478	1266	1345	862	175	236	314	1013	2109	977	377	793	324	561	23	271	3731	558	65	533	2725	1501	363	503	187	3448	348	502	1041	225	50	1733	320	935	459	429	462	501	6719	710	561	134	4399	2986	1373	2504	226
Bacteria; Bacteroidota; Bacteroidia; Bacteroidales; Muribaculaceae; Muribaculaceae; uncultured_bacterium	0	0	801	0	0	0	0	1343	0	0	0	0	0	692	0	0	0	0	0	0	0	0	0	0	0	0	0	0	0	0	0	0	0	0	0	0	0	0	0	0	0	0	0	0	591	0	0	0	0
Bacteria; Bacteroidota; Bacteroidia; Bacteroidales; Muribaculaceae; Muribaculaceae; uncultured_bacterium	203	563	262	385	130	0	49	723	67	0	185	2388	110	606	120	156	0	120	61	132	207	128	350	450	1386	0	101	6	10	45	865	271	26	3801	130	483	152	162	142	190	34	96	179	54	125	20	60	77	24
Bacteria; Firmicutes; Bacilli; Erysipelotrichales; Erysipelotrichaceae; Turicibacter	737	1025	0	77	9	0	0	3602	5	0	10	6699	10	4916	35	17	0	20	9	20	119	62	25	12	4654	5	122	11	0	2282	1741	31	30	4768	26	643	32	20	45	66	109	0	26	23	24	155	575	15	0
Bacteria; Firmicutes; Clostridia; Lachnospirales; Lachnospiraceae; Lachnospiraceae_NK4A136_group	0	0	0	1847	0	0	0	0	0	0	0	0	0	3307	214	273	0	145	0	0	0	0	0	974	0	0	0	0	0	0	614	0	4	8	161	323	269	0	294	277	13	0	267	0	0	0	0	0	0
Bacteria; Bacteroidota; Bacteroidia; Bacteroidales; Muribaculaceae; Muribaculaceae	154	0	0	0	0	0	0	1560	0	0	0	0	0	0	0	789	0	0	0	0	0	0	0	0	0	0	0	0	0	0	0	0	0	0	0	0	0	0	0	0	0	0	0	0	0	0	0	0	0
Bacteria; Bacteroidota; Bacteroidia; Bacteroidales; Rikenellaceae; Alistipes; uncultured_bacterium	31	316	370	195	4	0	12	252	0	7	274	386	54	212	141	205	0	102	18	44	0	0	884	80	412	5	9	4	0	3	291	11	0	449	148	171	210	0	191	193	0	0	155	7	12	231	100	7	0
Bacteria; Firmicutes; Clostridia; Lachnospirales; Lachnospiraceae; [Eubacterium]_fissicatena_group; uncultured_bacterium	0	0	0	62	0	94	0	0	0	0	0	0	41	264	0	0	0	0	0	1255	0	0	0	0	0	0	0	0	72	0	149	661	0	0	0	37	0	0	0	86	0	0	0	0	0	0	0	4	0
Bacteria; Firmicutes; Clostridia; Peptostreptococcales-Tissierellales; Peptostreptococcaceae; Romboutsia	82	214	232	0	345	0	0	297	360	220	180	861	109	229	62	0	725	0	419	142	628	99	262	157	746	457	49	364	0	115	0	0	536	497	0	0	0	357	55	54	614	833	0	95	480	703	858	156	0
Bacteria; Firmicutes; Clostridia; Lachnospirales; Lachnospiraceae; A2	0	0	71	62	0	190	0	0	0	0	0	0	0	127	32	33	0	31	0	185	0	0	36	0	0	0	0	0	0	0	0	0	0	0	29	72	60	0	65	53	0	0	48	0	0	0	0	0	0
Bacteria; Firmicutes; Clostridia; Lachnospirales; Lachnospiraceae; Blautia; Lachnospiraceae_bacterium	14	123	186	219	42	389	27	594	102	467	24	1741	0	0	20	46	0	13	208	700	35	88	373	279	267	14	128	127	8	330	514	53	0	556	26	1417	33	128	27	38	155	39	30	69	178	158	328	83	29
Bacteria; Firmicutes; Clostridia; Clostridiales; Clostridiaceae; Clostridium_sensu_stricto_1; Clostridium_perfringens	0	0	0	0	0	0	0	0	0	364	0	0	0	0	0	0	0	0	0	0	0	15	0	0	0	0	0	0	0	0	0	0	1816	0	0	0	0	0	95	0	0	0	0	0	0	0	0	1707	0
Bacteria; Firmicutes; Bacilli; Erysipelotrichales; Erysipelotrichaceae; Dubosiella; Dubosiella_newyorkensis	0	0	0	0	0	0	0	0	0	0	0	0	0	0	0	0	0	0	0	0	348	0	0	0	0	0	0	0	0	0	0	0	0	0	0	0	0	0	0	0	0	0	0	0	0	0	0	0	0
Bacteria; Firmicutes; Clostridia; Clostridiales; Clostridiaceae; Clostridium_sensu_stricto_1	624	432	0	0	0	104	0	1458	0	0	156	2427	311	438	0	0	0	0	84	217	184	0	0	412	1649	0	452	0	0	1172	0	0	150	1753	0	206	0	118	0	0	77	0	0	0	0	176	184	86	0
Bacteria; Firmicutes; Clostridia; Lachnospirales; Lachnospiraceae; GCA-900066575; uncultured_bacterium	0	48	143	163	0	41	11	88	18	51	134	187	31	175	63	100	0	51	94	290	0	48	95	106	130	0	32	14	0	73	144	30	0	101	69	264	120	45	106	108	53	17	78	16	121	92	64	52	0
Bacteria; Firmicutes; Clostridia; Lachnospirales; Lachnospiraceae; Lachnoclostridium	85	23	66	0	70	0	13	0	112	216	77	42	110	0	32	19	39	13	213	341	37	121	72	27	0	183	77	50	45	118	0	14	189	56	0	0	12	164	20	23	142	156	12	99	120	185	249	63	108
Bacteria; Firmicutes; Bacilli; Bacillales; Planococcaceae; Sporosarcina; uncultured_bacterium	0	19728	0	0	0	0	0	0	0	0	0	0	0	0	0	0	0	0	105	0	0	0	0	0	0	0	0	0	0	0	0	0	0	0	0	0	5	0	0	0	16	0	0	0	0	0	0	0	0
Bacteria; Firmicutes; Clostridia; Clostridiales; Clostridiaceae; Clostridium_sensu_stricto_1	497	359	0	0	0	122	0	1090	0	0	253	2275	245	238	0	0	0	0	77	178	154	0	0	314	1540	0	386	0	0	693	0	0	90	1468	0	164	0	113	0	0	84	0	0	0	0	227	204	0	0
Bacteria; Firmicutes; Clostridia; Peptostreptococcales-Tissierellales; Anaerovoracaceae; [Eubacterium]_nodatum_group; uncultured_organism	152	68	201	17	0	66	10	94	107	172	215	256	70	177	20	30	0	17	959	299	57	35	48	96	132	0	66	138	15	307	70	16	29	265	9	75	18	127	20	20	104	476	41	38	39	52	515	260	31
Bacteria; Proteobacteria; Gammaproteobacteria; Enterobacterales; Enterobacteriaceae	0	0	0	0	264	0	0	0	0	0	6	0	0	0	17	9	677	6	88	4	0	14	0	0	59	258	0	83	0	0	0	0	0	0	7	0	5	22	0	14	575	66	13	0	20	25	14	0	44
Bacteria; Firmicutes; Clostridia; Oscillospirales; [Eubacterium]_coprostanoligenes_group; [Eubacterium]_coprostanoligenes_group; uncultured_bacterium	0	0	0	0	0	0	133	0	0	0	0	0	671	0	93	196	0	70	0	0	0	0	0	0	0	0	0	0	0	0	0	0	72	0	121	0	162	0	181	171	0	0	194	0	169	0	0	0	0
Bacteria; Proteobacteria; Gammaproteobacteria; Pseudomonadales; Pseudomonadaceae; Pseudomonas	0	760	0	0	616	0	0	20285	3	0	0	121	0	0	0	0	0	0	8	0	0	0	0	0	71	0	0	0	0	0	0	0	0	0	0	0	0	0	0	0	0	0	0	0	0	0	0	0	0
Bacteria; Firmicutes; Bacilli; Staphylococcales; Staphylococcaceae; Staphylococcus	0	681	11	0	17	0	21	16785	0	0	0	0	0	0	0	0	0	0	406	0	0	0	0	0	12	0	0	0	0	0	0	0	0	25	0	0	0	0	0	0	12	0	0	0	0	8	0	0	0
Bacteria; Firmicutes; Clostridia; Oscillospirales; Oscillospiraceae; Colidextribacter	28	71	100	68	0	35	0	94	0	51	85	471	89	122	71	130	0	65	256	100	23	13	116	139	136	0	9	30	0	82	39	23	0	108	64	87	130	38	105	77	92	46	101	20	93	99	122	24	10
Bacteria; Proteobacteria; Gammaproteobacteria; Pseudomonadales; Moraxellaceae; Acinetobacter	0	78	0	0	0	0	0	19210	7	0	0	29	0	0	0	0	0	0	0	0	5	0	0	0	72	0	0	0	0	0	0	0	0	0	0	0	0	0	0	0	0	0	0	0	11	0	0	0	0
Bacteria; Firmicutes; Clostridia; Clostridia_vadinBB60_group; Clostridia_vadinBB60_group; Clostridia_vadinBB60_group; unidentified	38	344	487	170	3	113	2	350	0	0	305	1282	7	196	0	27	0	0	316	33	0	6	274	139	661	0	4	0	0	4	278	0	0	1044	0	45	0	0	0	0	472	4	8	6	61	150	87	49	0
Bacteria; Firmicutes; Clostridia; Lachnospirales; Lachnospiraceae; uncultured; uncultured_bacterium	0	13	44	36	0	46	0	17	0	14	71	51	73	38	0	0	0	0	29	13	0	0	18	29	31	0	0	0	0	72	8	0	0	37	0	27	0	6	0	0	0	0	0	12	0	57	71	0	0
Bacteria; Firmicutes; Clostridia; Oscillospirales; Ruminococcaceae; UBA1819; uncultured_organism	0	0	0	0	0	7	0	0	25	33	0	0	0	16	5	0	91	0	0	286	0	0	6	74	0	0	20	0	105	7	0	0	0	0	0	0	0	0	0	54	0	0	0	0	0	0	0	128	0
Bacteria; Firmicutes; Clostridia; Lachnospirales; Lachnospiraceae	6	173	165	139	0	6	0	144	13	13	200	80	23	105	131	116	0	60	33	95	5	92	164	0	161	0	0	0	0	0	27	0	6	259	108	76	149	11	128	115	7	0	144	8	112	96	103	4	3
Bacteria; Firmicutes; Clostridia; Lachnospirales; Lachnospiraceae	0	0	0	0	0	0	0	0	0	0	0	0	0	0	66	19	161	19	0	0	0	0	0	0	0	0	105	0	0	0	0	34	0	0	21	0	23	0	22	39	0	0	32	0	0	0	0	0	0
Bacteria; Firmicutes; Clostridia; Oscillospirales; Oscillospiraceae; uncultured; Clostridium_sp.	31	107	103	42	0	0	0	123	30	0	163	808	113	31	68	98	0	69	95	120	0	0	0	107	201	0	8	0	0	154	60	0	14	324	70	149	133	0	136	93	58	13	121	12	125	114	70	0	0
Bacteria; Bacteroidota; Bacteroidia; Bacteroidales; Muribaculaceae; Muribaculaceae; uncultured_bacterium	0	11	63	98	0	0	0	0	28	0	0	252	0	101	21	0	0	0	32	45	50	0	29	74	106	0	51	0	0	0	28	87	0	900	0	134	0	0	0	0	0	0	0	0	12	0	0	0	0
Bacteria; Actinobacteriota; Coriobacteriia; Coriobacteriales; Eggerthellaceae; Enterorhabdus; Adlercreutzia_mucosicola	60	25	34	5	0	0	0	19	70	30	29	89	0	14	0	0	53	0	16	42	30	39	22	0	23	27	23	0	66	90	0	18	27	22	0	29	0	61	0	0	65	0	0	20	0	52	33	69	68
Bacteria; Firmicutes; Clostridia; Lachnospirales; Lachnospiraceae	50	0	29	8	12	27	6	0	0	222	26	0	42	0	12	6	0	0	19	104	0	51	16	67	0	0	8	0	27	48	19	18	0	0	14	58	22	33	25	12	0	9	22	24	13	24	42	127	0
Bacteria; Firmicutes; Clostridia; Lachnospirales; Lachnospiraceae; A2; uncultured_bacterium	0	0	0	687	0	227	0	0	0	0	0	0	0	836	0	9	0	0	0	0	0	0	0	0	0	0	0	0	0	0	475	0	0	0	0	964	0	0	0	4	0	0	0	0	0	0	0	0	0
Bacteria; Proteobacteria; Gammaproteobacteria; Burkholderiales; Burkholderiaceae; Cupriavidus	0	0	0	0	0	0	0	0	0	0	0	0	0	0	0	0	0	0	0	0	0	0	0	0	0	0	0	0	0	0	0	0	0	0	0	0	0	0	0	0	0	0	0	0	0	0	0	0	0
Bacteria; Actinobacteriota; Coriobacteriia; Coriobacteriales; Eggerthellaceae; Enterorhabdus; Adlercreutzia_muris	0	0	0	0	0	18	0	0	19	49	0	0	12	0	0	0	0	0	30	33	115	30	42	0	0	0	12	0	42	0	15	0	0	21	0	0	0	0	0	0	66	0	0	14	0	0	0	0	0
Bacteria; Firmicutes; Clostridia; Oscillospirales; Ruminococcaceae; uncultured; uncultured_bacterium	0	0	0	38	0	0	3	100	0	59	8	14	82	52	51	59	0	43	0	53	0	11	28	119	100	0	0	0	0	64	21	0	0	94	55	108	78	0	76	60	0	0	58	0	0	0	0	0	0
Bacteria; Firmicutes; Clostridia; Lachnospirales; Lachnospiraceae; Lachnoclostridium; Clostridium_fusiformis	15	15	35	39	19	22	30	0	0	90	48	54	42	0	0	21	0	0	64	191	13	59	29	62	0	9	23	0	0	50	71	68	0	28	14	109	14	35	16	19	10	12	22	21	80	33	78	38	15
Bacteria; Firmicutes; Clostridia; Peptostreptococcales-Tissierellales; Peptostreptococcaceae; Paeniclostridium	0	0	0	0	0	0	0	0	0	4901	0	0	0	0	0	0	0	0	0	1554	0	0	0	0	0	0	0	0	0	0	0	19	0	0	0	0	5	0	18	0	0	0	9	0	0	0	0	2667	0
Bacteria; Firmicutes; Bacilli; Erysipelotrichales; Erysipelatoclostridiaceae; Erysipelatoclostridiaceae; uncultured_bacterium	16	0	23	0	0	0	5	87	27	61	38	47	27	0	8	7	0	0	27	83	0	19	11	7	26	0	21	0	41	218	0	5	5	49	0	0	10	51	6	0	0	49	10	26	5	8	46	110	0
Bacteria; Firmicutes; Clostridia; Oscillospirales; Ruminococcaceae; Incertae_Sedis	32	55	81	75	15	19	13	65	17	68	27	146	92	138	0	21	0	9	49	156	4	12	69	81	124	0	3	11	0	94	69	35	0	130	0	61	5	31	19	13	77	34	12	25	51	57	51	106	9
Bacteria; Firmicutes; Clostridia; Peptostreptococcales-Tissierellales; Peptostreptococcaceae; Terrisporobacter	0	0	0	0	0	0	11	0	0	359	0	0	0	0	214	78	0	50	0	0	0	0	0	0	0	3798	0	0	351	0	0	0	0	0	70	0	102	0	139	102	0	0	106	0	0	0	0	2545	0
Bacteria; Firmicutes; Clostridia; Oscillospirales; [Eubacterium]_coprostanoligenes_group; [Eubacterium]_coprostanoligenes_group; gut_metagenome	0	0	0	0	0	0	0	0	0	0	0	0	0	0	0	0	0	0	0	0	0	0	0	0	0	0	0	0	0	0	0	0	0	0	0	0	0	0	0	0	0	0	0	0	0	0	0	0	0
Bacteria; Firmicutes; Bacilli; Lactobacillales; Enterococcaceae; Enterococcus	0	54	0	0	201	0	0	1143	13	37	7	19	0	27	0	0	51	0	0	22	70	0	0	0	6	147	0	106	0	10	0	0	286	6	0	0	0	41	0	0	381	0	0	0	8	13	8	0	0
Bacteria; Firmicutes; Clostridia; Lachnospirales; Lachnospiraceae; uncultured; uncultured_bacterium	0	59	63	36	15	36	0	31	0	39	90	164	19	62	0	20	0	0	49	71	0	19	42	0	56	0	0	7	0	0	47	0	0	65	16	122	0	0	0	20	24	0	35	0	45	0	46	9	0
Bacteria; Firmicutes; Clostridia; Lachnospirales; Lachnospiraceae; Marvinbryantia; uncultured_bacterium	0	0	0	0	0	0	0	0	0	0	0	0	0	0	0	0	0	0	0	0	0	0	0	0	0	0	0	0	0	0	0	0	0	0	0	0	0	0	0	0	0	0	0	0	0	0	0	0	0
Bacteria; Firmicutes; Clostridia; Oscillospirales; Oscillospiraceae; uncultured; uncultured_bacterium	25	80	70	9	32	0	12	216	13	0	212	728	113	21	76	141	0	62	344	78	0	44	0	121	276	0	30	11	0	274	129	7	6	346	88	109	143	0	114	106	38	15	128	11	82	127	154	13	0
Bacteria; Firmicutes; Bacilli; Lactobacillales; Enterococcaceae; Enterococcus	0	0	0	0	0	0	0	0	0	0	0	0	0	0	11	0	0	0	71	0	0	0	0	0	0	0	0	145	0	0	0	0	0	0	11	0	9	0	7	0	0	232	9	0	0	0	0	89	67
Bacteria; Firmicutes; Clostridia; Lachnospirales; Lachnospiraceae; Lachnoclostridium; Dorea_sp.	7	0	0	0	0	0	0	0	0	52	19	45	14	0	44	50	0	10	17	53	0	17	0	0	0	0	0	0	0	141	0	0	0	15	28	35	48	0	38	38	10	0	35	0	26	14	89	0	0
Bacteria; Bacteroidota; Bacteroidia; Bacteroidales; Muribaculaceae; Muribaculaceae; uncultured_bacterium	0	0	47	28	0	26	0	65	0	0	0	0	0	28	0	0	0	0	85	65	0	0	0	25	0	0	0	0	0	15	52	0	0	0	0	21	0	0	0	17	0	0	0	0	0	0	40	0	0
Bacteria; Firmicutes; Clostridia; Oscillospirales; Oscillospiraceae; uncultured	0	22	76	41	0	27	0	70	0	13	0	118	8	60	0	0	0	0	53	32	0	0	40	45	27	0	0	0	0	0	29	0	0	41	0	131	0	0	0	0	0	0	0	0	10	23	17	0	0
Bacteria; Firmicutes; Clostridia; Oscillospirales; Oscillospiraceae; uncultured; unidentified	0	54	75	65	0	0	0	65	14	17	61	254	32	50	0	0	0	0	62	0	0	0	111	0	195	0	0	0	0	0	0	0	0	122	0	0	0	20	0	0	40	0	0	0	0	55	0	0	0
Bacteria; Bacteroidota; Bacteroidia; Bacteroidales; Muribaculaceae; Muribaculaceae; uncultured_bacterium	0	48	69	51	0	48	0	48	0	0	55	0	12	32	21	46	0	26	0	0	0	0	96	16	110	0	0	0	0	0	85	0	0	0	19	46	32	0	46	30	0	0	32	0	0	97	0	0	0
Bacteria; Firmicutes; Clostridia; Lachnospirales; Lachnospiraceae; uncultured	0	58	0	0	0	70	0	0	0	0	0	348	42	13	31	32	0	23	0	0	0	0	0	52	60	0	0	0	0	29	26	0	0	93	29	94	29	0	48	0	31	0	46	0	58	23	0	0	0
Bacteria; Firmicutes; Bacilli; RF39; RF39; RF39	4	122	190	17	54	4	7	85	69	39	240	344	16	14	0	11	0	0	109	3	35	13	255	171	112	0	27	0	0	60	32	8	57	420	0	5	0	10	5	0	0	0	5	63	3	113	55	9	0
Bacteria; Firmicutes; Clostridia; Oscillospirales; Oscillospiraceae; Oscillibacter; unidentified	0	0	34	22	0	0	0	55	0	0	0	95	23	0	0	0	0	0	47	0	0	0	0	0	29	0	0	0	0	0	0	0	0	83	0	0	0	0	0	0	26	0	0	0	46	23	0	0	0
Bacteria; Firmicutes; Clostridia; Oscillospirales; Oscillospiraceae; Intestinimonas; uncultured_bacterium	21	32	52	23	38	23	0	20	0	67	73	201	33	53	36	56	0	28	119	59	0	21	86	91	48	0	0	33	3	114	20	0	0	85	25	35	64	36	48	51	61	14	47	4	57	94	121	42	11
Bacteria; Firmicutes; Clostridia; Oscillospirales; Oscillospiraceae; Colidextribacter	0	54	56	43	0	17	7	28	0	17	44	546	45	15	35	50	0	23	124	29	0	0	68	56	81	0	0	0	0	51	36	0	0	54	32	89	69	0	77	45	25	0	45	0	45	75	0	0	0
Bacteria; Firmicutes; Clostridia; Lachnospirales; Lachnospiraceae; Marvinbryantia; uncultured_bacterium	0	0	0	0	0	0	0	0	0	0	0	0	0	0	0	0	0	0	0	0	0	0	0	0	0	0	0	0	0	0	0	0	0	0	0	0	0	0	0	0	0	0	0	0	0	0	0	0	0
Bacteria; Firmicutes; Clostridia; Oscillospirales; Oscillospiraceae; uncultured	0	20	38	28	16	15	0	12	0	18	21	63	0	34	25	37	0	14	8	29	0	4	29	17	41	0	4	3	0	27	0	0	0	66	16	54	24	0	14	23	9	7	28	10	0	40	23	0	0
Bacteria; Firmicutes; Clostridia; Oscillospirales; Oscillospiraceae; Oscillibacter; Oscillibacter_sp.	11	74	96	40	18	0	0	55	0	12	44	514	21	48	19	43	0	17	61	16	12	0	38	32	169	0	0	0	0	9	10	0	8	140	14	29	49	10	37	45	23	0	40	0	45	37	32	0	0
Bacteria; Firmicutes; Clostridia; Lachnospirales; Lachnospiraceae; Acetatifactor; uncultured_bacterium	0	0	0	0	0	0	0	0	0	0	0	0	0	0	0	0	0	0	0	0	0	0	0	0	0	0	0	0	0	0	0	0	0	0	0	0	0	0	0	0	0	0	0	0	0	0	0	0	0
Bacteria; Firmicutes; Clostridia; Lachnospirales; Lachnospiraceae; Blautia; Lachnospiraceae_bacterium	0	5	21	42	0	26	0	11	0	53	31	57	11	13	17	20	0	0	24	40	0	25	11	22	0	0	0	0	0	46	43	0	0	33	0	225	16	0	19	23	0	0	18	0	0	0	10	0	0
Bacteria; Firmicutes; Clostridia; Peptostreptococcales-Tissierellales; Peptostreptococcaceae; Romboutsia	0	0	104	0	74	0	0	90	126	0	52	263	42	0	0	0	213	0	150	58	0	34	71	0	203	139	0	109	0	0	0	0	118	147	0	0	0	123	0	0	91	248	0	47	163	232	186	55	0
Bacteria; Firmicutes; Clostridia; Clostridiales; Clostridiaceae; Clostridium_sensu_stricto_1	0	0	0	0	0	0	0	0	0	0	0	0	0	0	0	0	0	0	0	0	0	0	0	0	0	0	0	0	0	0	0	0	0	0	0	0	0	0	0	0	0	0	0	0	0	0	0	0	0
Bacteria; Firmicutes; Bacilli; Erysipelotrichales; Erysipelotrichaceae; uncultured; unidentified	0	0	0	0	42	0	0	0	32	0	0	0	0	0	0	0	0	0	0	0	44	0	0	0	0	52	0	0	77	0	0	0	20	11	0	0	0	0	0	0	233	57	0	0	0	0	16	5	0
Bacteria; Firmicutes; Bacilli; Erysipelotrichales; Erysipelotrichaceae; [Clostridium]_innocuum_group	0	0	0	0	0	0	0	0	0	0	0	0	0	0	0	0	0	0	0	0	0	0	0	0	0	0	0	0	0	0	0	0	0	0	0	0	0	0	0	0	0	0	0	0	0	0	0	0	0
Bacteria; Firmicutes; Bacilli; Staphylococcales; Staphylococcaceae; Staphylococcus	0	1763	0	0	0	0	0	1759	0	0	0	0	0	0	0	0	0	0	669	0	0	0	0	0	0	0	0	0	0	0	0	0	0	0	0	0	0	0	0	0	0	0	0	0	0	0	0	0	0
Bacteria; Firmicutes; Clostridia; Lachnospirales; Lachnospiraceae	32	0	43	76	8	83	8	0	0	0	30	173	60	35	47	46	0	21	29	96	9	39	24	52	41	0	27	0	0	65	51	13	0	19	41	170	42	0	57	31	0	0	40	13	49	16	31	0	0
Bacteria; Firmicutes; Clostridia; Oscillospirales; Oscillospiraceae; Oscillibacter	10	66	36	0	35	19	11	33	0	36	62	179	28	24	33	41	0	20	57	32	0	27	62	72	80	0	0	0	0	31	42	0	0	53	19	44	35	12	41	75	0	11	26	5	35	34	41	0	0
Bacteria; Firmicutes; Clostridia; Lachnospirales; Lachnospiraceae; Blautia; Lachnospiraceae_bacterium	0	28	69	0	0	53	0	30	0	0	124	0	52	15	0	0	0	0	26	0	0	0	49	0	193	0	0	0	0	53	0	0	0	0	0	273	0	0	0	0	0	0	0	0	36	49	66	0	0
Bacteria; Firmicutes; Clostridia; Lachnospirales; Lachnospiraceae	0	0	0	194	0	0	0	0	0	0	0	0	0	391	17	30	0	0	0	0	0	0	0	0	0	0	0	0	0	0	161	0	0	0	0	0	16	0	13	17	0	0	19	0	0	0	0	0	0
Bacteria; Actinobacteriota; Coriobacteriia; Coriobacteriales; Eggerthellaceae; Enterorhabdus; mouse_gut	47	0	0	0	109	0	73	0	0	77	0	0	42	0	15	10	23	10	38	22	19	70	0	90	0	230	106	89	15	23	0	111	167	16	0	0	0	118	0	9	0	75	0	74	23	0	13	74	60
Bacteria; Actinobacteriota; Coriobacteriia; Coriobacteriales; Eggerthellaceae; Parvibacter; uncultured_bacterium	0	21	0	11	37	0	0	27	13	0	8	25	0	0	15	27	36	9	42	0	22	0	0	0	24	42	0	9	0	0	0	0	23	81	21	15	17	0	17	18	18	53	19	0	82	20	6	0	0
Bacteria; Firmicutes; Clostridia; Lachnospirales; Lachnospiraceae; Tuzzerella	20	48	33	39	0	84	0	16	0	36	32	251	20	120	22	48	0	8	69	67	0	4	32	36	56	0	0	0	0	20	37	0	7	150	29	59	32	0	27	35	19	0	38	14	49	30	20	0	0
Bacteria; Firmicutes; Clostridia; Lachnospirales; Lachnospiraceae; Lachnoclostridium; uncultured_bacterium	0	31	36	81	0	9	0	73	0	0	44	183	0	64	27	38	0	18	37	49	3	0	29	40	91	14	6	8	0	0	13	0	17	63	24	76	32	0	44	49	0	0	36	11	4	48	12	0	0
Bacteria; Firmicutes; Clostridia; Oscillospirales; Oscillospiraceae; Intestinimonas	9	32	63	21	34	0	13	39	8	67	45	170	73	13	15	20	0	19	77	65	22	40	37	54	45	0	16	17	0	86	21	15	7	65	15	16	0	28	0	18	52	0	19	15	20	52	45	0	24
Bacteria; Firmicutes; Clostridia; Lachnospirales; Lachnospiraceae; Lachnospiraceae_NK4A136_group	0	33	0	0	0	0	19	78	0	0	13	69	32	51	290	348	0	179	0	0	0	0	0	0	290	0	0	0	0	0	64	0	0	99	212	170	386	0	361	331	0	0	388	0	0	0	0	0	0
Bacteria; Firmicutes; Clostridia; Lachnospirales; Lachnospiraceae; Lachnospiraceae_NK4A136_group	0	26	34	23	0	19	0	46	0	0	88	181	18	64	46	61	0	41	46	47	0	0	56	11	68	0	0	0	0	41	69	0	0	64	57	289	69	0	74	65	0	0	67	7	10	41	53	0	0
Bacteria; Firmicutes; Clostridia; Lachnospirales; Lachnospiraceae; Acetatifactor; uncultured_bacterium	0	56	62	85	14	0	0	85	0	0	146	276	33	68	0	29	0	13	86	0	5	0	25	0	227	0	0	9	0	0	20	0	0	120	20	71	47	11	35	27	15	0	48	0	108	49	50	0	0
Bacteria; Firmicutes; Clostridia; Oscillospirales; Oscillospiraceae; uncultured; unidentified	0	0	0	0	0	0	0	0	0	0	0	127	0	0	119	170	0	98	0	0	0	0	0	0	0	0	0	0	0	0	23	0	0	39	117	26	195	0	177	133	0	0	177	0	0	0	0	0	0
Bacteria; Firmicutes; Clostridia; Lachnospirales; Lachnospiraceae; Lachnospiraceae_NK4A136_group	12	13	36	53	30	46	0	0	0	21	36	74	13	50	55	71	0	40	16	27	0	19	26	15	48	0	0	0	0	20	23	6	0	30	32	108	56	24	65	69	0	0	61	10	29	46	59	0	0
Bacteria; Proteobacteria; Gammaproteobacteria; Xanthomonadales; Xanthomonadaceae; Stenotrophomonas	0	3	0	0	2	0	0	942	0	0	0	0	0	0	0	0	0	0	16	0	0	0	0	0	12	0	0	0	0	0	0	0	0	0	0	0	0	0	0	0	0	0	0	0	0	0	0	0	0
Bacteria; Proteobacteria; Gammaproteobacteria; Enterobacterales; Enterobacteriaceae	0	0	0	0	0	0	0	0	0	0	0	0	0	0	0	0	0	0	40	0	0	0	0	0	0	0	0	0	0	0	0	0	3	0	0	0	0	0	0	0	0	227	0	0	0	0	0	0	0
Bacteria; Firmicutes; Clostridia; Lachnospirales; Lachnospiraceae	0	0	0	0	0	0	0	0	0	0	0	0	0	0	0	0	0	0	0	0	0	0	0	0	0	0	0	0	0	0	0	0	0	0	0	0	0	0	0	0	0	0	0	0	0	0	0	0	0
Bacteria; Firmicutes; Clostridia; Oscillospirales; Oscillospiraceae	0	0	57	0	22	29	0	0	0	30	41	147	0	0	0	0	0	0	0	0	0	14	53	0	0	0	0	0	0	0	0	0	0	62	0	0	0	14	0	0	0	0	0	0	0	34	0	12	0
Bacteria; Firmicutes; Clostridia; Lachnospirales; Lachnospiraceae; Lachnoclostridium	0	0	36	27	0	0	0	0	0	0	24	123	18	27	0	0	0	0	0	35	0	0	0	0	39	0	0	0	0	50	0	0	0	21	0	28	0	0	0	0	0	0	0	0	0	24	27	0	0
Bacteria; Firmicutes; Clostridia; Oscillospirales; [Eubacterium]_coprostanoligenes_group; [Eubacterium]_coprostanoligenes_group	0	0	0	0	0	0	0	0	0	0	0	0	0	0	81	134	0	59	0	0	0	0	0	0	0	0	0	0	0	0	0	0	0	0	93	0	180	0	155	157	0	0	145	0	0	0	0	0	0
Bacteria; Firmicutes; Clostridia; Lachnospirales; Lachnospiraceae; Acetatifactor; uncultured_bacterium	9	0	0	87	0	35	0	239	0	0	0	0	0	42	0	0	0	0	0	0	7	92	0	0	0	0	0	0	0	0	102	0	0	0	0	297	0	0	0	0	0	0	0	0	0	0	0	0	0
Bacteria; Firmicutes; Clostridia; Lachnospirales; Defluviitaleaceae; Defluviitaleaceae_UCG-011; uncultured_organism	13	32	0	0	23	2	3	19	59	41	18	91	10	20	0	6	0	0	63	33	0	0	37	17	58	0	20	0	7	22	14	0	13	48	0	8	0	8	0	0	113	83	0	0	64	16	43	46	3
Bacteria; Firmicutes; Bacilli; Erysipelotrichales; Erysipelotrichaceae; Dubosiella; Dubosiella_newyorkensis	0	0	0	0	0	0	0	0	0	0	0	0	0	0	0	0	0	0	305	0	0	0	0	0	0	0	0	0	0	0	0	0	0	0	0	0	0	0	0	0	0	669	0	0	0	0	0	0	0
Bacteria; Firmicutes; Clostridia; Oscillospirales; Oscillospiraceae	0	18	21	15	12	0	0	30	0	0	25	51	16	68	8	18	0	7	22	15	0	0	22	35	60	0	0	0	0	14	14	0	0	70	11	37	22	0	0	15	0	0	19	0	0	0	10	0	0
Bacteria; Firmicutes; Bacilli; Erysipelotrichales; Erysipelotrichaceae; Dubosiella; Dubosiella_newyorkensis	0	0	0	0	0	0	0	0	0	0	0	0	0	0	0	0	0	0	0	0	0	0	0	0	0	0	0	0	0	0	0	220	0	0	0	0	0	0	0	0	0	0	0	0	0	0	0	0	0
Bacteria; Bacteroidota; Bacteroidia; Bacteroidales; Muribaculaceae; Muribaculaceae; uncultured_bacterium	0	118	0	0	0	0	0	0	0	0	0	741	0	0	0	0	0	0	0	0	0	0	68	0	51	0	0	0	0	0	287	0	0	275	0	0	0	0	0	0	0	0	0	0	25	0	0	0	0
Bacteria; Firmicutes; Clostridia; Oscillospirales; Oscillospiraceae	48	19	0	0	48	0	0	0	18	0	0	0	0	0	0	0	0	0	0	0	29	0	0	0	32	7	0	0	0	0	0	0	16	404	0	0	0	0	0	0	256	63	0	0	135	0	0	59	0
Bacteria; Firmicutes; Clostridia; Lachnospirales; Lachnospiraceae; Marvinbryantia; uncultured_bacterium	0	0	0	0	0	0	0	0	0	0	0	0	0	0	0	0	0	0	0	0	0	0	0	0	0	0	0	0	0	0	0	0	0	0	0	0	0	0	0	0	0	0	0	0	0	0	0	0	0
Bacteria; Bacteroidota; Bacteroidia; Bacteroidales; Bacteroidaceae; Bacteroides	0	32	57	12	0	0	0	24	0	0	62	0	0	0	40	33	0	0	0	0	0	0	47	0	74	0	0	0	0	0	23	0	0	0	37	26	47	0	46	40	0	0	44	0	14	62	0	0	0
Bacteria; Firmicutes; Clostridia; Lachnospirales; Lachnospiraceae; uncultured; unidentified	0	0	19	0	0	17	0	0	0	12	11	0	0	0	0	0	0	0	0	0	0	0	5	15	0	0	0	0	0	0	4	0	0	0	0	33	0	0	0	0	10	0	0	0	0	23	0	0	0
Bacteria; Firmicutes; Clostridia; Peptostreptococcales-Tissierellales; Peptostreptococcaceae; Paraclostridium	0	0	0	0	0	0	0	0	0	0	0	0	0	0	0	0	0	0	0	0	1037	0	0	0	0	0	0	0	0	0	0	0	0	0	0	0	0	0	0	0	0	0	0	0	0	0	0	0	0
Bacteria; Bacteroidota; Bacteroidia; Bacteroidales; Muribaculaceae; Muribaculaceae; uncultured_bacterium	0	16	0	0	0	0	0	0	0	0	52	757	0	0	0	0	0	0	0	0	0	40	7	0	9	0	0	0	0	0	20	0	0	59	0	0	0	0	0	0	0	0	0	0	9	0	0	0	0
Bacteria; Firmicutes; Clostridia; Lachnospirales; Lachnospiraceae; ASF356; uncultured_bacterium	6	0	43	0	34	0	0	31	0	0	73	301	0	0	16	16	0	11	156	12	8	0	0	0	21	0	8	6	0	92	0	0	0	56	11	0	15	0	0	15	0	0	19	0	50	100	90	21	0
Bacteria; Firmicutes; Clostridia; Lachnospirales; Lachnospiraceae	0	0	0	0	0	44	0	0	0	0	0	0	0	0	0	0	0	0	0	0	0	0	0	0	0	0	0	0	0	0	0	0	0	56	0	0	0	0	0	0	0	0	0	0	0	0	0	0	0
Bacteria; Proteobacteria; Gammaproteobacteria; Pseudomonadales; Moraxellaceae; Acinetobacter	0	0	0	0	0	0	0	2999	0	0	0	0	0	0	0	0	0	0	0	0	0	0	0	0	0	0	0	0	0	0	0	0	0	0	0	0	0	0	0	0	0	0	0	0	0	0	0	0	0
Bacteria; Firmicutes; Clostridia; Lachnospirales; Lachnospiraceae; Roseburia; uncultured_bacterium	0	0	59	0	0	0	0	0	0	0	22	0	0	0	0	0	0	0	0	0	0	0	141	0	0	0	0	0	0	0	0	0	0	0	0	0	0	0	0	0	0	0	0	0	0	0	0	0	0
Bacteria; Firmicutes; Clostridia; Lachnospirales; Lachnospiraceae; Frisingicoccus; uncultured_organism	0	0	0	0	0	0	0	0	0	0	0	0	0	0	0	0	0	0	0	0	0	0	0	0	0	0	0	0	0	0	0	0	0	0	0	0	0	0	0	0	0	0	0	0	0	0	0	0	0
Bacteria; Firmicutes; Bacilli; Acholeplasmatales; Acholeplasmataceae; Anaeroplasma; uncultured_bacterium	0	3	76	18	0	0	3	198	0	0	262	23	6	94	0	0	0	0	4	0	0	0	35	67	336	0	0	0	0	0	11	0	0	128	0	0	0	0	0	0	0	0	0	0	5	22	0	0	0
Bacteria; Firmicutes; Clostridia; Lachnospirales; Lachnospiraceae; A2; uncultured_bacterium	0	0	13	0	0	0	0	0	0	0	0	0	0	0	0	0	0	0	0	0	0	0	9	0	0	0	0	0	0	0	0	0	0	0	0	0	0	0	0	0	0	0	0	0	0	0	0	0	0
Bacteria; Bacteroidota; Bacteroidia; Bacteroidales; Muribaculaceae; Muribaculaceae	0	0	0	0	0	0	0	31	0	0	0	0	0	0	0	125	0	0	0	0	0	0	0	0	0	0	0	0	0	0	0	0	0	0	0	0	0	0	0	0	0	0	0	0	0	0	0	0	0
Bacteria; Firmicutes; Clostridia; Lachnospirales; Lachnospiraceae; uncultured; unidentified	0	0	18	11	0	0	6	5	0	0	16	20	11	0	29	54	0	0	10	33	0	21	3	32	0	0	0	0	0	70	0	5	0	11	17	45	46	0	48	31	0	0	42	10	0	0	11	13	0
Bacteria; Firmicutes; Clostridia; Lachnospirales; Lachnospiraceae; Lachnospiraceae_NK4A136_group	0	0	0	0	0	0	0	96	0	0	30	434	0	0	59	52	0	29	12	10	0	0	0	0	75	0	0	0	0	0	119	0	0	40	44	163	70	0	68	65	0	0	70	0	0	5	0	0	0
Bacteria; Firmicutes; Clostridia; Oscillospirales; Oscillospiraceae	0	16	28	16	0	0	0	15	0	0	23	28	0	29	0	8	0	0	30	9	0	7	33	32	23	0	0	0	0	11	0	0	0	32	0	8	15	0	10	0	5	0	12	0	4	7	19	0	0
Bacteria; Firmicutes; Clostridia; Clostridia_vadinBB60_group; Clostridia_vadinBB60_group; Clostridia_vadinBB60_group; uncultured_bacterium	0	0	0	0	0	0	0	0	0	0	0	0	0	0	0	0	0	0	0	0	0	0	0	0	0	0	0	0	0	0	0	0	0	0	0	0	0	0	0	0	0	0	0	0	0	0	0	0	0
Bacteria; Firmicutes; Clostridia; Oscillospirales; Oscillospiraceae	0	0	0	0	0	12	0	0	0	0	12	0	0	49	0	14	0	0	0	27	0	0	0	0	18	0	0	0	0	36	0	0	0	33	21	47	25	0	18	0	0	0	19	0	9	11	12	0	0
Bacteria; Firmicutes; Clostridia; Lachnospirales; Lachnospiraceae; Lachnospiraceae_UCG-006; uncultured_bacterium	0	11	6	13	0	0	0	0	0	0	9	27	0	33	55	37	0	16	11	19	0	16	8	18	28	0	0	0	0	49	5	13	0	17	33	0	62	0	49	34	0	0	38	0	0	11	15	0	0
Bacteria; Firmicutes; Clostridia; Clostridia_UCG-014; Clostridia_UCG-014; Clostridia_UCG-014	0	13	54	19	0	8	0	0	5	21	23	13	13	0	0	0	0	0	0	10	6	0	20	19	33	10	0	4	0	0	7	0	0	0	7	14	0	0	0	0	24	10	0	31	0	81	0	4	0
Bacteria; Proteobacteria; Gammaproteobacteria; Xanthomonadales; Xanthomonadaceae; Stenotrophomonas	0	0	0	0	0	0	0	461	0	0	0	9	0	0	0	0	0	0	0	0	0	0	0	0	0	0	0	0	0	0	0	0	0	0	0	0	0	0	0	0	0	0	0	0	0	0	0	0	0
Bacteria; Bacteroidota; Bacteroidia; Bacteroidales; Muribaculaceae; Muribaculaceae; uncultured_bacterium	0	0	0	0	0	0	0	0	0	0	0	0	0	0	0	0	0	139	0	0	0	0	0	0	0	0	0	0	0	0	0	0	0	0	0	0	0	0	0	0	0	0	0	0	0	0	0	0	0
Bacteria; Firmicutes; Clostridia; Lachnospirales; Lachnospiraceae; uncultured	0	9	15	21	0	16	0	8	0	14	0	32	0	33	0	0	0	0	12	10	0	0	30	25	14	0	0	0	0	16	7	0	0	17	23	37	13	0	16	0	0	0	17	8	0	14	35	0	0
Bacteria; Firmicutes; Clostridia; Lachnospirales; Lachnospiraceae	0	33	0	0	0	21	0	0	0	0	0	156	0	0	0	0	0	0	0	0	0	0	0	18	39	0	0	0	0	0	0	0	0	24	0	50	0	0	0	0	0	0	0	0	41	0	0	0	0
Bacteria; Firmicutes; Clostridia; Christensenellales; Christensenellaceae; Christensenellaceae_R-7_group; Blattella_germanica	0	0	15	14	0	12	0	0	0	45	4	0	22	27	3	0	0	0	0	42	0	0	0	16	0	0	14	4	0	81	17	0	6	0	0	42	12	0	6	14	0	0	0	21	0	0	0	12	0
Bacteria; Bacteroidota; Bacteroidia; Bacteroidales; Muribaculaceae; Muribaculaceae; uncultured_bacterium	0	0	17	0	0	0	0	47	0	0	0	0	0	13	0	0	0	0	0	0	0	0	0	0	0	0	0	0	0	0	0	0	0	0	0	0	0	0	0	0	0	0	0	0	0	0	0	0	0
Bacteria; Firmicutes; Clostridia; Peptococcales; Peptococcaceae; uncultured; uncultured_bacterium	4	29	34	20	8	9	0	30	3	14	16	53	7	13	17	14	0	14	33	27	0	0	20	28	34	0	8	0	0	0	10	0	0	29	20	19	24	0	18	17	3	0	17	6	18	17	33	0	0
Bacteria; Firmicutes; Clostridia; Oscillospirales; Ruminococcaceae; Incertae_Sedis	0	18	0	15	0	15	5	40	0	0	48	98	39	0	17	28	0	0	0	0	0	0	27	45	31	0	0	0	0	69	13	18	0	64	29	59	0	0	25	29	34	0	30	8	15	23	0	0	0
Bacteria; Firmicutes; Bacilli; Bacillales; Bacillaceae; Bacillus	0	0	0	0	0	0	0	2509	0	0	0	0	0	0	0	0	0	0	0	0	0	0	0	0	0	0	0	0	0	0	0	0	0	0	0	0	0	0	0	0	0	0	0	0	0	0	0	0	0
Bacteria; Firmicutes; Clostridia; Lachnospirales; Lachnospiraceae	31	10	11	0	18	4	0	18	0	72	20	168	28	7	11	0	0	0	41	29	0	5	13	17	34	0	0	17	0	50	9	0	0	53	0	24	0	23	6	0	58	10	6	0	42	48	55	0	8
Bacteria; Firmicutes; Clostridia; Lachnospirales; Lachnospiraceae; GCA-900066575; uncultured_bacterium	12	0	0	0	0	0	0	0	0	58	20	99	0	0	0	0	0	0	0	27	0	0	0	14	0	0	0	0	0	19	0	0	0	18	0	28	0	0	0	0	47	0	0	0	20	10	33	0	0
Bacteria; Firmicutes; Clostridia; Lachnospirales; Lachnospiraceae; Acetatifactor; Acetatifactor_muris	0	0	17	10	0	8	0	12	0	0	14	36	0	0	0	20	0	0	0	18	0	6	15	18	11	0	0	0	0	0	0	0	0	23	0	0	35	0	0	0	0	0	0	0	0	0	24	0	0
Bacteria; Bacteroidota; Bacteroidia; Bacteroidales; Bacteroidaceae; Bacteroides	0	0	0	0	0	0	0	50	0	0	0	0	0	15	0	0	0	0	20	17	0	0	0	0	0	0	0	0	0	12	20	0	0	0	9	0	0	0	0	0	5	0	12	0	0	0	33	0	0
Bacteria; Firmicutes; Clostridia; Lachnospirales; Lachnospiraceae	0	19	0	0	0	0	0	0	0	0	35	60	10	0	0	0	0	0	0	0	0	0	0	14	69	0	0	0	0	0	0	0	0	0	0	0	0	0	0	0	0	0	0	0	0	26	0	0	0
Bacteria; Firmicutes; Clostridia; Oscillospirales; [Eubacterium]_coprostanoligenes_group; [Eubacterium]_coprostanoligenes_group	0	90	0	0	0	0	0	205	0	0	75	244	0	33	18	35	0	20	0	0	0	0	34	0	237	0	0	0	0	213	39	0	0	62	22	0	32	0	24	10	0	0	40	12	0	62	43	0	0
Bacteria; Firmicutes; Clostridia; Lachnospirales; Lachnospiraceae	0	0	0	0	0	0	0	0	0	0	0	0	0	0	0	0	0	0	0	0	0	0	0	0	0	0	0	0	0	0	0	0	0	0	0	0	0	0	0	0	0	0	0	0	0	0	0	0	0
Bacteria; Firmicutes; Clostridia; Clostridiales; Clostridiaceae; Clostridium_sensu_stricto_1	0	0	0	0	0	0	0	0	0	0	0	0	0	0	0	0	0	0	0	0	0	0	0	0	0	0	0	0	0	0	0	0	0	0	0	0	0	0	0	0	0	0	0	0	0	0	0	0	0
Bacteria; Firmicutes; Clostridia; Lachnospirales; Lachnospiraceae; Lachnospiraceae_NK4A136_group	0	30	45	0	0	0	0	0	0	0	0	44	0	0	0	27	0	0	0	0	0	0	0	0	0	0	0	0	0	0	0	0	0	20	18	0	15	0	0	0	0	0	43	0	0	0	0	0	0
Bacteria; Firmicutes; Clostridia; Lachnospirales; Lachnospiraceae; Lachnoclostridium; [Clostridium]_scindens	0	0	0	0	0	0	0	45	0	0	0	0	0	0	0	0	0	0	0	0	0	0	0	0	0	0	0	0	0	0	0	0	0	0	0	0	0	0	0	0	0	0	0	0	0	0	0	0	0
Bacteria; Firmicutes; Clostridia; Lachnospirales; Lachnospiraceae; uncultured; Clostridiales_bacterium	11	0	0	0	43	0	0	0	0	36	0	0	0	0	0	0	0	0	0	34	8	0	0	5	0	0	0	0	75	0	0	0	0	0	0	0	0	0	4	0	0	0	0	0	5	0	0	106	0
Bacteria; Proteobacteria; Gammaproteobacteria; Xanthomonadales; Xanthomonadaceae; Stenotrophomonas	0	0	0	0	0	0	0	439	0	0	0	0	0	0	0	0	0	0	0	0	0	0	0	0	0	0	0	0	0	0	0	0	0	0	0	0	0	0	0	0	0	0	0	0	0	0	0	0	0
Bacteria; Firmicutes; Clostridia; Oscillospirales; Ruminococcaceae; Anaerotruncus; uncultured_bacterium	0	9	10	0	0	17	0	21	0	46	21	15	0	0	0	0	0	0	13	18	0	8	0	11	18	0	0	0	0	0	16	7	0	12	0	40	0	0	0	0	12	0	7	0	12	0	11	46	0
Bacteria; Firmicutes; Clostridia; Lachnospirales; Lachnospiraceae	0	0	24	71	0	25	0	0	0	0	0	0	0	49	0	0	0	0	0	0	0	0	16	0	0	0	11	0	0	0	33	0	0	0	0	123	0	0	0	0	0	0	0	0	0	0	0	0	0
Bacteria; Firmicutes; Clostridia; Oscillospirales; UCG-010; UCG-010; uncultured_organism	0	12	15	31	0	0	6	70	0	0	13	39	12	48	16	7	0	0	20	10	0	0	21	33	44	0	0	0	0	18	21	13	0	21	0	32	9	3	0	12	0	0	7	0	0	11	10	6	0
Bacteria; Firmicutes; Clostridia; Lachnospirales; Lachnospiraceae; GCA-900066575; uncultured_bacterium	23	15	0	17	0	21	0	0	11	47	18	71	9	0	0	0	0	0	43	58	10	20	18	0	0	0	0	0	0	33	0	0	0	15	0	25	0	0	0	0	26	0	0	0	30	38	70	0	0
Bacteria; Firmicutes; Clostridia; Lachnospirales; Lachnospiraceae; Marvinbryantia; Clostridiales_bacterium	0	0	0	0	0	0	9	0	0	0	0	0	15	0	29	47	0	15	4	20	0	0	0	0	10	0	0	0	0	13	0	0	0	0	16	0	49	0	40	37	0	0	25	0	0	0	0	4	0
Bacteria; Firmicutes; Clostridia; Lachnospirales; Lachnospiraceae; uncultured; Clostridium_sp.	0	0	29	11	0	5	10	16	0	8	7	130	0	7	11	27	0	20	6	0	0	15	17	0	25	0	0	0	0	8	14	0	0	57	13	7	25	9	36	20	0	0	24	0	19	6	19	15	0
Bacteria; Firmicutes; Clostridia; Oscillospirales; Butyricicoccaceae; UCG-009	20	18	16	0	29	9	0	46	0	5	14	105	0	8	8	7	0	8	50	19	0	0	20	15	45	0	0	0	0	23	20	0	0	13	12	0	0	0	4	0	64	0	11	0	45	21	15	8	0
Bacteria; Firmicutes; Clostridia; Lachnospirales; Lachnospiraceae; Acetatifactor; uncultured_bacterium	0	0	0	0	0	0	0	0	0	0	0	0	0	0	0	0	0	0	0	0	0	0	0	0	0	0	0	0	0	0	0	0	0	0	0	0	0	0	0	0	0	0	0	0	0	0	0	0	0
Bacteria; Firmicutes; Clostridia; Lachnospirales; Lachnospiraceae; [Eubacterium]_xylanophilum_group; uncultured_bacterium	0	0	14	0	0	0	0	0	0	0	0	0	0	0	0	0	0	0	0	0	0	0	0	0	0	0	0	0	0	0	0	0	0	0	0	0	0	0	0	0	0	0	0	0	0	0	0	0	0
Bacteria; Firmicutes; Clostridia; Clostridiales; Clostridiaceae; Clostridium_sensu_stricto_1	0	0	0	0	0	0	0	0	0	0	0	0	0	0	0	0	0	0	0	0	0	0	0	0	0	0	0	0	0	0	0	0	0	0	0	0	0	0	0	0	0	0	0	0	0	0	0	0	0
Bacteria; Proteobacteria; Gammaproteobacteria; Enterobacterales; Enterobacteriaceae; Escherichia-Shigella	0	0	0	0	0	0	0	0	0	0	0	0	0	0	0	0	0	0	0	0	0	0	0	0	0	0	0	0	0	0	0	0	0	0	0	0	0	0	0	0	0	0	0	0	0	0	0	208	0
Bacteria; Firmicutes; Clostridia; Lachnospirales; Lachnospiraceae	0	0	0	6	0	0	0	15	0	9	0	22	5	0	86	83	0	48	0	9	0	9	0	0	0	0	0	0	0	30	9	0	0	0	55	13	102	0	89	102	0	0	94	0	0	14	22	0	0
Bacteria; Firmicutes; Bacilli; Staphylococcales; Staphylococcaceae; Staphylococcus	0	0	0	0	0	0	0	0	0	0	0	0	0	0	0	0	0	0	0	0	0	0	0	0	0	0	0	0	0	12	0	0	0	0	0	0	0	0	0	0	0	11	0	0	0	0	0	0	0
Bacteria; Firmicutes; Clostridia; Oscillospirales; Ruminococcaceae; Incertae_Sedis	0	0	13	0	0	22	0	20	0	38	21	53	6	49	0	9	0	5	13	26	0	9	8	17	18	0	0	0	0	59	12	0	0	15	0	27	0	10	9	0	0	9	0	5	22	0	23	0	0
Bacteria; Firmicutes; Clostridia; Clostridia_vadinBB60_group; Clostridia_vadinBB60_group; Clostridia_vadinBB60_group; unidentified	0	0	0	0	0	0	0	0	0	0	0	0	0	0	12	13	0	6	6	0	0	0	0	0	24	0	0	0	0	0	0	0	0	0	21	0	26	0	23	10	0	0	26	0	0	8	0	0	0
Bacteria; Firmicutes; Clostridia; Oscillospirales; Oscillospiraceae; uncultured	0	9	9	0	0	13	0	0	0	12	17	40	0	0	0	6	0	4	31	24	0	0	37	23	0	0	0	0	0	0	14	0	0	36	0	16	0	3	10	0	0	0	0	0	0	15	0	5	0
Bacteria; Firmicutes; Clostridia; Lachnospirales; Lachnospiraceae	0	0	0	0	0	0	0	0	0	0	0	154	0	0	0	0	0	0	0	0	0	0	0	0	0	0	0	0	0	0	0	0	0	0	0	43	0	0	0	29	0	0	0	0	48	0	0	0	0
Bacteria; Firmicutes; Clostridia; Peptostreptococcales-Tissierellales; Anaerovoracaceae; Family_XIII_AD3011_group	0	0	6	0	0	0	0	0	0	0	0	44	0	0	0	0	0	0	46	11	4	0	0	0	0	0	12	0	0	35	0	0	0	13	0	7	0	113	0	0	20	0	0	0	0	0	14	0	23
Bacteria; Firmicutes; Clostridia; Clostridia_vadinBB60_group; Clostridia_vadinBB60_group; Clostridia_vadinBB60_group; uncultured_bacterium	0	0	35	20	0	13	0	0	0	4	140	0	0	0	14	16	0	0	0	15	0	0	173	0	0	0	0	0	0	0	0	0	0	0	7	0	19	0	0	15	0	0	13	0	0	7	0	0	0
Bacteria; Firmicutes; Clostridia; Clostridiales; Clostridiaceae; Clostridium_sensu_stricto_13	0	0	0	0	0	0	0	0	0	0	0	0	0	0	0	0	0	0	0	0	0	146	0	0	0	0	0	0	526	0	0	0	0	0	0	0	0	0	0	0	0	0	0	0	0	0	0	0	0
Bacteria; Firmicutes; Clostridia; Lachnospirales; Lachnospiraceae; Lachnospiraceae_FCS020_group	0	0	23	16	0	12	0	4	0	7	8	34	8	7	3	9	0	5	23	14	5	0	0	31	15	0	0	0	0	10	0	0	0	16	0	9	8	0	15	0	11	0	19	0	9	8	0	5	0
Bacteria; Firmicutes; Clostridia; Lachnospirales; Lachnospiraceae; uncultured; unidentified	0	0	16	0	0	0	0	0	0	0	9	0	0	22	0	10	0	6	50	35	0	0	235	0	55	0	0	0	0	0	0	0	0	0	0	0	10	0	8	0	0	0	14	0	0	212	55	0	0
Bacteria; Firmicutes; Clostridia; Clostridiales; Clostridiaceae; Clostridium_sensu_stricto_1; Clostridium_perfringens	0	0	0	0	0	0	0	0	0	78	0	0	0	0	0	0	0	0	0	0	0	0	0	0	0	0	0	0	0	0	0	0	730	0	0	0	0	0	0	0	0	0	0	0	0	0	0	600	0
Bacteria; Firmicutes; Clostridia; Lachnospirales; Lachnospiraceae; uncultured	0	0	0	0	0	0	0	60	0	0	68	100	0	0	0	11	0	7	0	0	0	0	67	0	50	0	0	0	0	0	0	0	0	44	11	0	17	0	22	10	0	0	14	0	0	41	5	0	0
Bacteria; Firmicutes; Bacilli; Erysipelotrichales; Erysipelotrichaceae; Faecalibaculum	5	0	0	0	0	0	0	0	0	0	0	0	0	0	0	0	0	0	0	0	0	0	0	0	0	0	11	0	0	0	0	0	0	0	0	0	0	0	0	0	0	0	0	0	0	0	0	11	0
Bacteria; Firmicutes; Clostridia; Lachnospirales; Lachnospiraceae	0	0	0	0	76	0	0	0	0	0	0	0	0	0	15	0	0	13	0	0	0	0	0	0	0	11	0	0	0	0	0	42	0	266	0	0	0	0	0	17	0	0	0	0	0	0	0	0	0
Bacteria; Firmicutes; Clostridia; Lachnospirales; Lachnospiraceae; Lachnospiraceae_UCG-006; uncultured_bacterium	0	0	0	0	0	0	0	0	0	0	0	0	0	0	92	110	0	53	0	0	0	0	0	0	0	0	0	0	0	0	0	0	0	0	60	0	150	0	123	106	0	0	98	0	0	0	0	0	0
Bacteria; Firmicutes; Clostridia; Peptostreptococcales-Tissierellales; Peptostreptococcaceae; Romboutsia	0	0	0	0	0	0	0	86	0	58	0	0	0	0	0	0	0	0	0	0	61	0	0	0	0	0	0	0	0	0	0	0	93	0	0	0	0	0	0	0	322	0	0	0	0	0	0	0	0
Bacteria; Bacteroidota; Bacteroidia; Sphingobacteriales; Sphingobacteriaceae; Sphingobacterium	0	2	0	0	32	0	0	1145	0	0	0	41	0	0	0	0	0	0	11	0	0	0	0	0	19	0	0	0	0	0	0	0	0	0	0	0	0	0	0	0	0	0	0	0	0	0	0	0	0
Bacteria; Firmicutes; Bacilli; Erysipelotrichales; Erysipelotrichaceae; Erysipelotrichaceae; uncultured_bacterium	0	4	0	0	10	0	0	4	22	10	7	7	0	2	8	7	0	0	5	10	0	0	2	0	8	0	0	0	0	0	5	0	0	4	0	0	8	9	7	7	157	26	0	0	0	0	0	12	0
Bacteria; Firmicutes; Clostridia; Oscillospirales; Ruminococcaceae; Incertae_Sedis; uncultured_bacterium	0	6	11	0	0	0	0	13	3	0	0	0	0	0	0	0	0	0	17	0	0	0	9	0	7	3	0	0	0	0	0	0	0	3	0	0	0	6	7	0	0	8	0	0	0	9	7	0	0
Bacteria; Firmicutes; Clostridia; Lachnospirales; Lachnospiraceae; Roseburia; uncultured_bacterium	0	0	0	0	0	0	0	0	0	0	35	0	0	0	0	0	0	0	0	0	0	0	0	0	0	0	0	0	0	0	0	0	0	0	0	0	0	0	0	0	0	0	0	0	0	0	0	0	0
Bacteria; Firmicutes; Clostridia; Oscillospirales; Oscillospiraceae; NK4A214_group; unidentified	0	0	12	12	0	0	0	14	0	0	6	30	25	10	0	0	0	0	6	10	0	0	6	26	13	0	0	0	0	23	37	0	0	21	0	19	0	0	12	7	0	0	0	0	0	0	0	0	0
Bacteria; Firmicutes; Clostridia; Lachnospirales; Lachnospiraceae; uncultured; uncultured_bacterium	0	0	0	0	0	0	0	14	0	0	0	23	0	0	0	18	0	0	0	0	0	0	0	0	14	0	0	0	0	0	0	0	0	14	0	0	8	0	0	23	0	0	0	0	0	0	0	0	0
Bacteria; Firmicutes; Clostridia; Lachnospirales; Lachnospiraceae	0	0	38	0	16	0	0	0	0	0	78	0	0	13	0	0	0	0	0	0	0	0	37	0	0	0	0	16	0	0	0	0	0	0	0	0	0	15	0	21	0	0	0	0	0	38	27	0	0
Bacteria; Firmicutes; Clostridia; Oscillospirales; Ruminococcaceae; uncultured; uncultured_Clostridium	0	34	0	0	11	0	0	0	9	0	0	0	0	22	0	11	0	0	0	19	0	0	0	11	0	0	0	0	0	0	0	0	0	0	0	0	0	0	0	0	43	10	9	0	0	0	0	5	0
Bacteria; Firmicutes; Clostridia; Lachnospirales; Lachnospiraceae; Lachnospiraceae_NK4A136_group	0	0	0	0	0	0	0	0	0	0	0	0	0	0	0	0	0	0	0	0	0	0	0	0	0	0	0	0	0	0	0	0	0	0	0	0	0	0	0	0	0	0	0	0	0	0	0	0	0
Bacteria; Firmicutes; Clostridia; Lachnospirales; Lachnospiraceae; Lachnospiraceae_UCG-006; uncultured_bacterium	0	0	0	0	0	0	0	0	0	0	0	0	0	0	68	42	0	27	0	0	0	0	0	0	0	0	0	0	0	0	0	0	0	0	38	0	49	0	0	53	0	0	64	0	0	0	0	0	0
Bacteria; Firmicutes; Clostridia; Clostridiales; Clostridiaceae; Clostridium_sensu_stricto_1; metagenome	0	0	0	0	0	0	0	0	0	0	0	0	0	0	0	0	0	0	0	1055	0	0	0	0	0	0	0	0	0	0	0	0	0	0	0	0	0	0	0	0	0	0	0	0	0	0	0	0	0
Bacteria; Firmicutes; Clostridia; Lachnospirales; Lachnospiraceae	0	43	0	28	10	0	0	0	0	0	16	20	8	37	0	0	0	0	14	0	0	0	0	77	26	0	13	15	0	0	17	0	0	0	0	37	0	0	0	0	36	0	0	0	26	0	0	0	0
Bacteria; Firmicutes; Clostridia; Oscillospirales; Ruminococcaceae; uncultured	18	4	13	0	14	11	0	0	0	39	10	54	17	4	9	10	0	0	0	18	0	4	11	29	21	0	0	0	0	18	9	11	0	51	6	18	13	0	0	15	8	0	10	7	15	8	0	9	0
Bacteria; Firmicutes; Clostridia; Lachnospirales; Lachnospiraceae; Lachnospiraceae_NK4A136_group; Lachnospiraceae	0	0	10	0	0	0	0	0	0	0	0	0	0	0	0	0	0	0	0	0	0	0	0	0	0	0	0	0	0	0	0	0	0	0	0	0	0	0	0	0	0	0	0	0	0	0	0	0	0
Bacteria; Firmicutes; Clostridia; Oscillospirales; Ruminococcaceae; uncultured; uncultured_Clostridium	0	0	48	0	0	7	0	29	0	11	24	87	10	0	0	0	3	5	39	0	0	0	25	0	33	0	0	6	0	24	0	0	0	30	7	0	0	0	4	0	0	0	0	0	14	24	39	0	0
Bacteria; Firmicutes; Clostridia; Lachnospirales; Lachnospiraceae; Lachnospiraceae_UCG-006; Clostridium_sp.	0	0	0	0	0	0	0	0	0	18	0	14	8	0	57	62	0	38	0	0	0	0	0	0	0	0	0	0	0	0	0	0	0	0	48	11	99	0	62	59	0	7	87	0	0	0	0	0	0
Bacteria; Firmicutes; Clostridia; Lachnospirales; Lachnospiraceae	0	0	7	14	0	0	0	46	0	19	0	40	0	36	17	30	0	0	0	0	0	0	0	0	0	0	0	0	0	0	0	0	0	0	21	13	0	0	29	35	0	0	40	0	0	0	0	0	0
Bacteria; Firmicutes; Clostridia; Lachnospirales; Lachnospiraceae; uncultured; unidentified	0	0	0	0	0	38	0	0	0	0	0	0	0	0	0	0	0	0	0	229	0	0	0	0	0	0	0	0	11	0	0	0	0	0	0	0	0	0	0	0	0	0	0	0	0	0	0	102	0
Bacteria; Firmicutes; Clostridia; Oscillospirales; Oscillospiraceae; Colidextribacter; uncultured_bacterium	0	0	0	0	0	0	0	0	0	0	0	0	0	9	57	95	0	38	0	0	0	0	0	0	16	0	0	0	0	0	0	0	0	22	44	6	94	0	82	68	0	0	102	0	0	0	0	0	0
Bacteria; Firmicutes; Clostridia; Lachnospirales; Lachnospiraceae	0	6	33	9	0	0	0	0	0	17	64	0	0	0	0	0	0	0	35	25	0	0	32	0	0	0	0	0	0	0	0	0	0	0	0	0	10	0	0	0	16	0	0	0	0	0	0	0	0
Bacteria; Firmicutes; Clostridia; Oscillospirales; Ruminococcaceae; uncultured; uncultured_bacterium	0	0	0	18	0	0	0	12	0	0	0	0	0	0	0	0	0	0	9	0	0	0	8	0	9	0	0	0	0	0	0	0	0	0	0	0	0	0	0	0	0	0	0	0	0	0	0	0	0
Bacteria; Firmicutes; Clostridia; Lachnospirales; Lachnospiraceae; GCA-900066575; uncultured_bacterium	0	0	9	0	0	0	0	10	0	11	12	26	0	0	0	0	0	0	0	10	0	0	15	11	0	0	0	0	0	8	8	0	0	17	0	0	0	0	12	19	0	0	10	0	6	6	19	0	0
Bacteria; Firmicutes; Clostridia; Clostridia_vadinBB60_group; Clostridia_vadinBB60_group; Clostridia_vadinBB60_group; unidentified	0	0	0	0	0	5	0	0	0	0	0	0	0	0	37	39	0	36	0	0	0	0	14	0	0	0	0	0	0	0	0	0	0	0	44	0	60	0	70	44	0	0	74	0	0	0	5	0	0
Bacteria; Firmicutes; Clostridia; Lachnospirales; Lachnospiraceae	0	0	10	0	0	0	0	0	0	0	0	0	0	0	0	0	0	0	0	0	0	0	19	0	0	0	0	0	0	0	0	0	0	0	0	0	0	0	0	0	0	0	0	0	0	0	0	0	0
Bacteria; Firmicutes; Bacilli; RF39; RF39; RF39	0	14	23	5	0	0	0	6	0	0	27	119	0	3	0	9	0	0	46	0	0	0	99	0	22	0	0	0	0	0	0	0	3	101	0	10	9	0	8	6	0	0	0	0	4	15	0	0	0
Bacteria; Firmicutes; Bacilli; Erysipelotrichales; Erysipelotrichaceae; uncultured; unidentified	0	0	0	0	0	0	0	0	0	0	0	0	0	0	0	0	0	0	0	0	0	0	0	0	0	0	0	0	0	0	0	0	0	0	0	0	0	0	0	8	0	0	0	0	0	0	0	0	0
Bacteria; Firmicutes; Clostridia; Oscillospirales; Oscillospiraceae	0	0	0	0	0	0	0	0	0	0	0	56	0	0	0	0	0	0	84	0	0	0	0	0	0	0	0	0	0	0	0	0	0	0	0	0	0	0	0	0	0	0	0	0	0	0	0	0	0
Bacteria; Firmicutes; Bacilli; Erysipelotrichales; Erysipelatoclostridiaceae; Erysipelatoclostridium	0	0	0	0	0	0	0	0	0	0	0	0	0	0	0	0	0	0	0	0	0	0	0	0	0	0	0	0	0	0	0	0	0	0	0	0	0	0	0	0	0	0	0	0	0	0	0	0	0
Bacteria; Firmicutes; Clostridia; Lachnospirales; Lachnospiraceae; Lachnoclostridium	0	0	17	0	0	0	0	0	0	3	15	67	22	10	0	0	0	0	0	7	0	0	24	0	0	0	0	0	0	39	0	0	0	15	0	15	0	0	0	0	0	0	0	0	0	9	17	0	0
Bacteria; Firmicutes; Clostridia; Eubacteriales; Eubacteriaceae; uncultured; uncultured_bacterium	0	0	0	0	0	0	0	0	0	0	0	0	0	0	0	0	0	0	0	0	0	0	0	0	0	0	0	0	0	0	0	0	0	0	0	0	0	0	0	0	0	0	0	0	0	0	0	0	0
Bacteria; Firmicutes; Clostridia; Clostridiales; Clostridiaceae; Clostridium_sensu_stricto_13; Clostridium_sp.	0	0	0	0	0	0	0	0	0	0	0	0	0	0	0	0	0	0	0	0	0	0	0	0	0	0	0	0	342	0	0	0	0	0	0	0	0	0	0	0	0	0	0	0	0	0	0	0	0
Bacteria; Firmicutes; Clostridia; Lachnospirales; Lachnospiraceae	0	0	10	5	0	0	0	12	0	0	0	0	0	14	0	0	0	0	0	0	0	0	0	11	17	0	0	0	0	0	0	0	0	0	0	0	0	0	0	0	0	0	0	0	0	0	0	0	0
Bacteria; Firmicutes; Clostridia; Lachnospirales; Lachnospiraceae; Lachnoclostridium	0	0	0	0	0	0	0	0	0	0	0	0	0	0	0	0	0	0	0	0	0	0	0	0	0	0	0	0	0	0	0	0	0	0	0	0	0	0	0	0	0	0	0	0	0	0	0	0	0
Bacteria; Firmicutes; Clostridia; Lachnospirales; Lachnospiraceae; Lachnoclostridium	0	0	0	0	0	34	0	0	0	0	0	51	0	0	0	0	0	0	0	0	0	0	14	0	0	0	0	0	0	40	0	0	0	0	0	42	0	0	0	0	0	0	0	0	0	0	0	0	0
Bacteria; Firmicutes; Clostridia; Lachnospirales; Lachnospiraceae; Lachnoclostridium	0	0	0	0	0	0	0	0	0	0	0	34	0	0	0	0	0	0	0	17	0	0	0	0	0	0	0	0	0	14	0	0	0	0	0	0	0	0	0	0	0	0	0	0	0	0	0	0	0
Bacteria; Firmicutes; Clostridia; Lachnospirales; Lachnospiraceae	0	0	8	10	0	0	0	0	0	0	13	48	0	26	27	19	0	23	6	0	0	0	11	0	8	0	0	0	0	11	0	0	0	0	17	31	27	0	21	34	0	0	31	0	0	0	4	0	0
Bacteria; Firmicutes; Clostridia; Lachnospirales; Lachnospiraceae; Blautia; unidentified	0	0	9	0	3	0	0	0	0	0	0	26	0	8	24	27	0	13	0	0	0	0	9	0	16	0	0	0	0	0	0	0	0	11	25	0	43	0	47	29	0	0	33	4	0	5	3	0	0
Bacteria; Bacteroidota; Bacteroidia; Bacteroidales; Muribaculaceae; Muribaculaceae; uncultured_bacterium	0	0	0	0	0	0	0	0	0	0	0	0	0	0	0	0	0	0	0	0	0	0	0	0	129	0	0	0	0	0	0	0	0	0	0	0	0	0	0	0	0	0	0	0	0	0	0	0	0
Bacteria; Firmicutes; Clostridia; Lachnospirales; Lachnospiraceae	0	0	0	0	0	0	0	0	0	0	0	0	0	0	57	63	0	16	0	0	0	0	0	0	0	0	0	0	0	0	0	0	0	0	36	0	83	0	63	63	0	0	50	0	0	0	0	0	0
Bacteria; Firmicutes; Clostridia; Oscillospirales; Ruminococcaceae; uncultured; uncultured_organism	0	0	0	0	0	0	0	0	0	0	0	0	4	10	71	75	0	23	0	0	0	0	0	3	0	0	0	0	0	0	0	0	0	0	48	0	67	0	65	84	0	0	70	0	0	0	0	0	0
Bacteria; Bacteroidota; Bacteroidia; Bacteroidales; Muribaculaceae; Muribaculaceae; uncultured_bacterium	0	0	0	0	0	0	0	0	0	0	0	0	0	0	0	0	0	0	0	0	0	0	0	0	0	0	0	0	0	0	0	0	0	0	0	0	0	0	0	0	0	0	0	0	0	0	0	0	0
Bacteria; Bacteroidota; Bacteroidia; Bacteroidales; Muribaculaceae; Muribaculaceae; uncultured_bacterium	0	0	0	0	0	0	0	0	0	0	0	0	0	0	0	0	0	0	0	0	0	0	0	0	0	0	0	0	0	0	0	0	0	0	0	0	0	0	0	0	0	0	0	0	0	0	0	0	0
Bacteria; Firmicutes; Clostridia; Lachnospirales; Lachnospiraceae; Lachnoclostridium	0	13	0	0	0	0	0	0	0	0	0	47	0	21	0	0	0	0	11	24	0	0	0	37	43	0	0	0	0	40	0	0	0	0	0	0	0	0	0	0	0	0	0	0	0	0	22	0	0
Bacteria; Firmicutes; Clostridia; Lachnospirales; Lachnospiraceae; uncultured; uncultured_bacterium	0	0	0	0	0	0	0	0	0	0	0	66	0	0	0	0	0	0	0	0	0	0	0	28	35	0	0	0	0	34	0	0	0	0	0	0	0	0	20	0	0	0	0	0	20	54	0	0	0
Bacteria; Firmicutes; Clostridia; Lachnospirales; Lachnospiraceae	0	36	0	0	0	0	0	0	0	0	32	120	0	0	0	14	0	0	0	0	0	0	0	0	24	0	0	0	0	0	0	0	0	20	0	0	11	0	12	0	0	0	15	0	0	54	0	0	0
Bacteria; Firmicutes; Clostridia; Peptostreptococcales-Tissierellales; Anaerovoracaceae; [Eubacterium]_brachy_group; uncultured_bacterium	0	0	5	0	0	0	0	0	0	0	0	4	4	4	0	0	0	0	5	0	6	3	0	8	0	0	0	0	0	0	0	0	0	5	0	0	0	3	0	0	0	0	0	0	0	0	4	6	0
Bacteria; Firmicutes; Clostridia; Lachnospirales; Lachnospiraceae; Roseburia	0	0	0	0	0	0	0	0	0	0	0	0	0	0	0	0	0	0	0	0	0	0	0	0	0	0	0	0	0	0	0	0	0	0	0	0	0	0	0	0	0	0	0	0	0	0	0	0	0
Bacteria; Firmicutes; Clostridia; Lachnospirales; Lachnospiraceae	0	0	42	0	0	0	0	0	0	0	0	0	0	0	0	0	0	0	0	0	0	0	0	0	0	0	0	0	0	0	0	0	0	0	0	0	0	0	0	0	0	0	0	0	0	0	0	0	0
Bacteria; Firmicutes; Bacilli; Bacillales; Planococcaceae; Solibacillus	0	19	0	0	0	0	0	381	0	0	0	0	0	0	0	0	0	0	0	0	0	0	0	0	0	0	0	0	0	0	0	0	0	0	0	0	0	0	0	0	0	0	0	0	0	0	0	0	0
Bacteria; Firmicutes; Clostridia; Lachnospirales; Lachnospiraceae	0	0	0	0	0	0	0	0	0	0	0	0	0	0	50	65	0	40	0	0	0	0	0	0	0	0	0	0	0	0	0	0	0	0	56	0	65	0	85	64	0	0	77	0	0	0	0	0	0
Bacteria; Firmicutes; Clostridia; Oscillospirales; Oscillospiraceae; Oscillibacter	0	27	17	0	0	0	0	0	0	29	0	54	0	0	0	0	0	0	50	0	0	0	0	0	32	0	6	0	0	14	0	0	0	0	0	0	0	0	0	0	0	0	0	0	0	0	0	0	0
Bacteria; Firmicutes; Clostridia; Monoglobales; Monoglobaceae; Monoglobus; uncultured_rumen	0	0	3	0	0	0	3	33	0	0	0	14	13	9	0	0	0	0	0	0	0	5	0	6	28	0	0	0	0	0	0	0	0	5	0	8	0	0	0	0	0	0	0	3	0	9	0	0	0
Bacteria; Firmicutes; Clostridia; Lachnospirales; Lachnospiraceae; Roseburia	0	0	0	0	0	0	0	0	0	0	0	0	0	0	0	0	0	0	0	0	0	0	0	0	0	0	0	0	0	0	0	0	0	0	0	0	0	0	0	0	0	0	0	0	0	0	0	0	0
Bacteria; Firmicutes; Clostridia; Lachnospirales; Lachnospiraceae; Lachnoclostridium; human_gut	0	0	0	7	0	0	0	0	0	0	0	0	0	0	16	32	0	15	0	0	0	0	0	0	0	0	0	0	0	10	0	0	0	10	15	0	31	0	36	14	0	0	29	0	0	0	0	0	0
Bacteria; Firmicutes; Bacilli; Erysipelotrichales; Erysipelotrichaceae; Dubosiella; Dubosiella_newyorkensis	0	0	0	0	0	0	15	0	0	0	0	0	15	0	27	24	0	0	0	0	0	0	18	0	0	0	0	0	0	0	22	0	0	0	8	0	26	0	17	22	0	0	25	0	0	22	0	0	0
Bacteria; Firmicutes; Clostridia; Lachnospirales; Lachnospiraceae; Roseburia	0	0	0	0	0	0	0	0	0	0	0	0	0	0	0	0	0	0	0	0	0	0	0	0	0	0	0	0	0	0	0	0	0	0	0	0	0	0	0	0	0	0	0	0	0	0	0	0	0
Bacteria; Firmicutes; Clostridia; Oscillospirales; Ruminococcaceae	0	3	7	0	0	0	0	7	0	9	3	11	0	0	0	0	0	0	14	5	0	0	0	7	14	0	0	2	0	0	0	2	5	7	0	8	3	0	0	0	0	0	0	0	0	7	5	0	0
Bacteria; Bacteroidota; Bacteroidia; Bacteroidales; Muribaculaceae; Muribaculaceae; uncultured_bacterium	0	0	0	0	0	0	0	0	0	0	0	0	0	0	0	0	0	0	0	0	0	0	0	0	0	0	0	0	0	0	0	0	0	0	0	0	0	0	0	0	0	0	0	0	0	0	0	0	0
Bacteria; Firmicutes; Clostridia; Lachnospirales; Lachnospiraceae; uncultured; uncultured_bacterium	0	0	0	0	0	0	0	0	0	0	0	0	0	0	51	57	0	34	0	0	0	0	0	0	0	0	0	0	0	0	0	0	0	0	48	0	75	0	61	53	0	0	74	0	0	0	0	0	0
Bacteria; Firmicutes; Clostridia; Lachnospirales; Lachnospiraceae	0	0	0	0	0	0	0	0	0	0	0	0	0	0	0	0	0	0	0	0	0	0	0	0	0	0	0	0	0	0	0	0	0	0	0	0	0	0	0	0	0	0	0	0	0	0	0	0	0
Bacteria; Firmicutes; Clostridia; Clostridiales; Clostridiaceae; Clostridium_sensu_stricto_1	0	0	0	0	0	0	0	0	0	0	0	0	0	0	0	0	0	0	0	0	0	0	0	0	0	0	0	0	0	0	0	0	0	0	0	0	0	0	0	0	0	0	0	0	0	0	0	0	0
Bacteria; Firmicutes; Clostridia; Lachnospirales; Lachnospiraceae; A2	0	0	6	0	0	0	0	0	0	0	0	0	0	0	0	0	0	0	0	0	0	0	0	0	0	0	0	0	0	0	0	0	0	0	0	0	0	0	0	0	0	0	0	0	0	0	0	0	0
Bacteria; Actinobacteriota; Coriobacteriia; Coriobacteriales; Eggerthellaceae; Enterorhabdus; uncultured_bacterium	0	5	0	0	0	0	0	0	0	0	5	12	0	0	10	10	0	0	2	0	0	0	0	0	3	0	8	0	0	0	0	0	0	12	15	0	19	0	7	17	0	3	5	0	0	0	0	0	0
Bacteria; Firmicutes; Clostridia; Clostridia_UCG-014; Clostridia_UCG-014; Clostridia_UCG-014	0	0	0	4	0	0	0	0	0	0	13	0	0	0	0	0	0	0	34	0	0	0	0	0	0	0	0	0	0	0	0	0	0	102	0	0	0	0	0	0	0	0	0	0	0	0	18	0	0
Bacteria; Firmicutes; Bacilli; Bacillales; Bacillaceae; Bacillus	0	0	0	0	0	0	0	509	0	0	0	0	0	0	0	0	0	0	0	0	0	0	0	0	0	0	0	0	0	0	0	0	0	0	0	0	0	0	0	0	0	0	0	0	0	0	0	0	0
Bacteria; Firmicutes; Clostridia; Lachnospirales; Lachnospiraceae; Lachnoclostridium	0	0	0	0	0	0	0	0	0	0	0	0	0	0	0	0	0	0	0	35	0	0	0	0	0	0	0	0	0	0	0	0	0	25	0	0	0	0	0	0	0	0	0	0	0	0	0	0	0
Bacteria; Firmicutes; Clostridia; Oscillospirales; Ruminococcaceae; Anaerotruncus; uncultured_organism	0	0	0	0	0	0	0	0	0	0	0	0	0	0	0	0	0	0	0	0	0	0	0	0	0	0	0	0	0	0	0	0	0	0	0	0	0	0	0	0	0	0	0	0	0	0	0	0	0
Bacteria; Firmicutes; Clostridia; Lachnospirales; Lachnospiraceae; uncultured; uncultured_bacterium	0	0	0	0	0	0	0	4	0	0	0	9	0	0	17	20	0	4	0	0	0	0	0	0	9	0	0	0	0	4	0	0	0	0	0	0	18	0	15	8	0	0	12	0	0	0	0	0	0
Bacteria; Firmicutes; Clostridia; Clostridiales; Clostridiaceae; Clostridium_sensu_stricto_1; Clostridium_perfringens	0	0	0	0	0	0	0	0	0	0	0	0	0	0	0	0	0	0	0	0	0	0	0	0	0	0	0	0	0	0	0	0	0	0	0	0	0	0	0	0	0	0	0	0	0	0	0	0	0
Bacteria; Firmicutes; Clostridia; Lachnospirales; Lachnospiraceae; uncultured; uncultured_bacterium	0	0	0	0	0	14	0	0	0	14	0	10	0	0	4	0	0	0	7	5	0	8	0	0	0	0	0	0	0	0	0	0	0	0	0	4	0	0	0	0	0	0	10	0	11	0	0	9	0
Bacteria; Proteobacteria; Gammaproteobacteria; Pseudomonadales; Moraxellaceae; Acinetobacter	0	0	0	0	0	0	0	0	0	0	0	0	0	0	0	0	0	0	485	0	0	0	0	0	0	0	0	0	0	0	0	0	0	0	0	0	0	0	0	0	0	0	0	0	0	0	0	0	0
Bacteria; Firmicutes; Clostridia; Lachnospirales; Lachnospiraceae; GCA-900066575; uncultured_bacterium	0	0	11	0	0	0	0	0	0	0	0	38	0	0	0	0	0	0	0	0	0	0	0	0	0	0	0	0	0	0	0	0	0	0	0	0	0	0	0	0	0	0	0	0	13	0	0	0	0
Bacteria; Firmicutes; Clostridia; Lachnospirales; Lachnospiraceae; uncultured	0	0	0	0	0	0	0	75	0	0	0	41	0	0	8	0	0	0	0	0	0	0	53	0	0	0	0	0	0	0	0	0	0	34	0	0	0	0	0	0	0	0	0	0	0	0	0	0	0
Bacteria; Firmicutes; Clostridia; Lachnospirales; Lachnospiraceae	0	14	0	0	0	0	0	0	0	0	24	72	0	0	18	24	0	12	22	0	0	0	0	0	9	0	0	0	0	7	0	0	0	0	21	0	30	4	37	36	0	0	37	0	0	11	0	0	0
Bacteria; Firmicutes; Clostridia; Lachnospirales; Lachnospiraceae; Blautia; Lachnospiraceae_bacterium	0	0	0	0	0	0	0	0	0	0	0	0	0	0	0	0	0	0	0	0	0	0	0	0	0	0	0	0	0	0	0	0	0	0	0	0	0	0	0	0	0	0	0	0	0	0	0	0	0
Bacteria; Firmicutes; Clostridia; Lachnospirales; Lachnospiraceae; [Eubacterium]_ventriosum_group; uncultured_Clostridiales	0	0	4	0	0	0	0	0	0	0	0	0	0	0	0	0	0	0	0	0	0	0	0	0	0	0	0	0	0	0	0	0	0	0	0	0	0	0	0	0	0	0	0	0	0	0	0	0	0
Bacteria; Firmicutes; Clostridia; Lachnospirales; Lachnospiraceae; Roseburia; uncultured_bacterium	0	0	58	0	0	0	0	0	0	0	0	0	0	0	0	0	0	0	0	0	0	0	0	0	7	0	0	0	0	0	0	0	0	0	0	0	0	0	0	0	0	0	0	0	0	0	0	0	0
Bacteria; Firmicutes; Clostridia; Lachnospirales; Lachnospiraceae; Acetatifactor; uncultured_bacterium	0	34	0	0	0	0	0	0	0	0	49	89	0	43	0	0	0	0	0	0	0	0	0	0	65	0	0	0	0	0	0	0	0	41	0	0	0	0	0	0	0	0	0	0	0	0	0	0	0
Bacteria; Firmicutes; Clostridia; Oscillospirales; Oscillospiraceae; uncultured; uncultured_bacterium	0	0	0	0	0	0	0	0	0	0	0	0	0	0	0	0	0	0	0	0	0	0	0	0	0	0	0	0	0	0	0	0	0	0	0	0	0	0	0	0	0	0	0	0	0	0	0	0	0
Bacteria; Firmicutes; Clostridia; Oscillospirales; Oscillospiraceae; uncultured; unidentified	0	0	0	0	0	0	0	0	0	0	0	27	0	0	0	0	0	0	29	0	0	0	0	0	0	0	0	0	0	0	0	0	0	32	0	0	0	0	0	0	0	0	0	0	20	0	0	0	0
Bacteria; Firmicutes; Clostridia; Lachnospirales; Lachnospiraceae; Lachnospiraceae_NK4A136_group	0	0	0	0	0	0	0	0	0	0	0	0	0	0	0	0	0	0	0	0	0	0	0	0	0	0	0	0	0	0	0	0	0	0	0	0	0	0	0	0	0	0	0	0	0	0	0	0	0
Bacteria; Firmicutes; Bacilli; RF39; RF39; RF39	0	0	5	0	0	0	0	10	0	0	4	6	0	0	0	0	0	0	13	0	0	0	0	0	10	0	0	7	0	6	0	0	0	0	0	0	0	3	0	0	0	97	0	0	0	0	15	0	0
Bacteria; Bacteroidota; Bacteroidia; Bacteroidales; Muribaculaceae; Muribaculaceae; uncultured_bacterium	0	0	0	0	0	0	0	0	0	0	0	0	0	0	0	0	0	0	0	0	0	0	0	0	0	0	0	0	0	0	11	0	0	0	0	0	0	0	0	0	0	0	0	0	0	0	0	0	0
Bacteria; Firmicutes; Clostridia; Lachnospirales; Lachnospiraceae	0	0	0	0	0	0	0	0	0	0	0	0	0	8	19	16	0	0	0	0	0	0	0	0	0	0	0	0	0	15	0	0	0	33	0	0	0	0	18	0	0	0	28	0	0	0	0	0	0
Bacteria; Firmicutes; Clostridia; Clostridiales; Clostridiaceae; Clostridium_sensu_stricto_1	0	0	0	0	0	0	0	0	0	0	0	0	0	0	0	0	0	0	0	0	0	0	0	0	0	0	0	0	0	0	0	0	0	0	0	0	0	0	0	0	0	0	0	0	0	0	0	0	0
Bacteria; Firmicutes; Clostridia; Lachnospirales; Lachnospiraceae; Lachnospiraceae_NK4A136_group; uncultured_bacterium	0	0	0	0	0	0	0	0	0	0	0	0	0	0	0	0	0	0	0	0	0	0	0	0	0	0	0	0	0	0	0	0	0	0	0	0	0	0	0	0	0	0	0	0	0	0	0	0	0
Bacteria; Bacteroidota; Bacteroidia; Bacteroidales; Muribaculaceae; Muribaculaceae	0	0	0	0	0	0	0	0	0	0	0	0	0	0	0	0	0	0	0	0	0	0	0	0	0	0	0	0	0	0	0	0	0	0	0	0	0	0	0	0	0	0	0	0	0	0	0	0	0
Bacteria; Firmicutes; Clostridia; Clostridia_UCG-014; Clostridia_UCG-014; Clostridia_UCG-014	0	9	5	0	0	0	0	12	0	0	0	0	7	12	0	0	0	0	0	0	0	0	24	14	18	0	0	0	0	22	0	0	0	20	0	0	0	0	0	0	0	0	0	0	0	0	0	0	0
Bacteria; Firmicutes; Clostridia; Lachnospirales; Lachnospiraceae; GCA-900066575; uncultured_bacterium	0	0	0	6	0	0	0	0	0	0	0	23	0	0	0	0	0	0	0	0	0	0	0	6	16	0	0	0	0	0	0	0	0	25	6	0	0	0	21	20	0	0	0	0	6	0	0	0	0
Bacteria; Firmicutes; Bacilli; Erysipelotrichales; Erysipelotrichaceae; Turicibacter; Turicibacter_sp.	0	0	0	0	0	0	0	0	0	0	0	303	0	0	0	0	0	0	0	0	0	0	0	0	0	0	0	0	0	68	0	0	0	0	0	0	0	0	0	0	0	0	0	0	0	0	0	0	0
Bacteria; Firmicutes; Clostridia; Oscillospirales; Ruminococcaceae; Incertae_Sedis	0	0	27	0	7	0	0	0	0	0	0	84	30	35	0	0	0	19	33	25	0	12	0	0	0	0	0	0	0	0	0	0	0	0	0	0	27	0	0	0	0	0	0	0	0	0	0	6	0
Bacteria; Firmicutes; Clostridia; Lachnospirales; Lachnospiraceae; Lachnoclostridium	0	0	0	0	0	0	0	0	0	0	0	0	0	15	0	0	0	0	0	0	0	0	0	0	0	0	0	0	0	0	0	0	0	0	0	0	0	0	0	0	0	0	0	0	0	0	0	0	0
Bacteria; Actinobacteriota; Coriobacteriia; Coriobacteriales; Eggerthellaceae; Enterorhabdus; uncultured_bacterium	0	0	0	0	0	0	0	0	0	0	0	19	0	0	0	0	0	0	0	0	0	0	0	3	0	0	0	0	0	16	0	0	0	0	0	0	0	5	0	8	0	0	6	0	0	0	0	0	0
Bacteria; Firmicutes; Clostridia; Lachnospirales; Lachnospiraceae; uncultured; uncultured_bacterium	0	0	10	0	0	15	0	0	0	0	0	54	0	7	0	0	0	0	8	0	0	0	0	31	20	0	0	0	0	32	0	0	0	0	0	0	0	0	0	0	0	0	0	0	0	21	26	0	0
Bacteria; Firmicutes; Clostridia; Lachnospirales; Lachnospiraceae; A2; uncultured_bacterium	0	0	0	0	0	0	0	0	0	0	0	0	0	0	0	0	0	0	0	0	0	0	0	0	0	0	0	0	0	0	0	0	0	0	0	0	0	0	0	0	0	0	0	0	0	0	0	0	0
Bacteria; Cyanobacteria; Cyanobacteriia; Chloroplast; Chloroplast; Chloroplast	0	0	0	0	0	0	0	0	0	0	0	0	0	0	0	0	0	0	0	0	0	0	0	0	0	0	0	0	0	0	0	0	0	0	0	0	0	0	0	0	0	0	0	0	0	0	0	0	0
Bacteria; Firmicutes; Clostridia; Lachnospirales; Lachnospiraceae; Lachnoclostridium	0	0	0	0	0	0	0	0	0	0	0	0	0	0	0	0	0	0	0	0	0	0	0	0	0	0	0	0	0	0	0	0	0	0	0	0	0	0	0	0	0	0	0	0	0	0	0	0	0
Bacteria; Proteobacteria; Gammaproteobacteria; Enterobacterales; Enterobacteriaceae	0	0	0	0	0	0	0	0	0	0	0	0	0	0	0	0	0	0	0	0	0	0	0	0	0	0	0	0	0	0	0	0	0	0	0	0	0	0	0	0	0	0	0	0	0	0	0	0	0
Bacteria; Firmicutes; Clostridia; Lachnospirales; Lachnospiraceae; GCA-900066575; uncultured_bacterium	0	0	0	0	0	0	0	13	0	0	0	0	0	0	0	4	0	0	0	19	0	0	0	0	0	0	0	0	0	8	7	0	0	0	0	0	15	0	0	0	0	0	0	0	0	0	0	0	0
Bacteria; Firmicutes; Clostridia; Oscillospirales; Ruminococcaceae; uncultured; uncultured_bacterium	0	0	0	0	0	0	0	0	0	0	0	0	0	10	0	0	0	0	0	0	0	0	0	0	0	0	0	0	0	0	0	0	0	0	0	29	0	0	0	0	0	0	0	0	0	0	0	0	0
Bacteria; Firmicutes; Bacilli; Bacillales; Bacillaceae; Bacillus	0	0	0	0	0	0	0	369	0	0	0	0	0	0	0	0	0	0	0	0	0	0	0	0	0	0	0	0	0	0	0	0	0	0	0	0	0	0	0	0	0	0	0	0	0	0	0	0	0
Bacteria; Firmicutes; Bacilli; Bacillales; Planococcaceae; Lysinibacillus	0	0	0	0	0	0	0	338	0	0	0	0	0	0	0	0	0	0	0	0	0	0	0	0	0	0	0	0	0	0	0	0	0	0	0	0	0	0	0	0	0	0	0	0	0	0	0	0	0
Bacteria; Firmicutes; Clostridia; Lachnospirales; Lachnospiraceae	0	0	0	0	0	8	0	0	0	0	0	0	0	0	0	0	0	0	0	0	0	0	0	0	0	0	0	0	0	0	0	0	0	0	0	66	0	0	0	0	0	0	0	0	0	0	0	0	0
Bacteria; Firmicutes; Clostridia; Lachnospirales; Lachnospiraceae; Lachnoclostridium	0	0	0	21	0	0	18	0	0	0	0	0	0	14	7	9	0	6	0	0	0	0	0	26	0	0	0	0	0	0	10	0	0	0	12	0	18	0	0	17	0	0	11	0	0	0	0	0	0
Bacteria; Firmicutes; Bacilli; Erysipelotrichales; Erysipelotrichaceae; Dubosiella; Dubosiella_newyorkensis	0	0	0	0	0	0	0	0	0	0	8	0	0	0	0	0	0	0	0	0	0	0	0	0	0	0	0	0	0	0	23	0	0	0	0	0	50	0	12	40	0	0	46	0	0	21	0	0	0
Bacteria; Firmicutes; Clostridia; Oscillospirales; Oscillospiraceae; Oscillibacter; uncultured_bacterium	0	0	17	0	0	0	0	0	0	0	0	29	0	0	0	0	0	0	0	0	0	0	0	0	0	0	0	0	0	0	0	0	0	12	0	0	0	0	0	0	0	0	0	0	0	9	0	0	0
Bacteria; Bacteroidota; Bacteroidia; Bacteroidales; Muribaculaceae; Muribaculaceae; uncultured_bacterium	0	16	0	0	0	0	0	0	0	0	0	0	0	0	0	10	0	0	0	0	0	0	0	0	16	0	0	0	0	0	9	0	0	0	0	0	0	0	0	0	0	0	0	0	0	0	0	0	0
Bacteria; Firmicutes; Bacilli; Staphylococcales; Staphylococcaceae; Macrococcus	0	336	0	0	0	0	0	9	0	0	0	0	0	0	0	0	0	0	0	0	0	0	0	0	0	0	0	0	0	0	0	0	0	0	0	0	0	0	0	0	0	0	0	0	0	0	0	0	0
Bacteria; Firmicutes; Clostridia; Lachnospirales; Lachnospiraceae	0	0	0	8	0	7	0	0	0	0	0	20	0	0	0	16	0	0	0	0	0	0	0	0	5	0	0	0	0	0	0	0	0	0	0	21	13	0	0	15	0	0	0	0	0	0	11	0	0
Bacteria; Firmicutes; Clostridia; Lachnospirales; Lachnospiraceae	0	0	0	0	0	0	0	0	0	0	0	0	0	0	21	31	0	10	0	0	0	0	0	0	0	0	0	0	0	0	0	0	0	0	14	0	23	0	33	31	0	0	42	0	0	0	0	0	0
Bacteria; Firmicutes; Clostridia; Oscillospirales; Ruminococcaceae; Incertae_Sedis	0	0	0	0	0	0	0	0	0	0	0	0	0	0	0	0	0	0	0	0	0	0	0	0	0	0	0	0	0	0	0	0	0	0	0	0	0	0	0	0	0	0	0	0	0	0	0	0	0
Bacteria; Firmicutes; Clostridia; Lachnospirales; Lachnospiraceae	0	0	0	0	0	0	0	0	0	0	10	0	0	0	0	0	0	0	0	0	0	0	0	0	0	0	0	0	0	0	0	0	0	0	0	0	0	0	0	0	0	0	0	0	0	0	0	0	0
Bacteria; Firmicutes; Clostridia; Peptostreptococcales-Tissierellales; Anaerovoracaceae; Family_XIII_UCG-001; uncultured_bacterium	0	0	0	0	0	2	0	2	3	0	0	15	0	3	11	19	0	15	0	0	0	0	0	3	0	0	0	0	0	0	0	0	0	0	20	0	29	0	27	20	0	0	24	0	0	0	0	0	0
Bacteria; Firmicutes; Clostridia; Lachnospirales; Lachnospiraceae	0	0	0	0	0	0	0	0	0	0	0	0	0	15	0	0	0	0	0	0	0	0	0	20	0	0	0	0	0	0	0	0	0	9	0	9	0	0	0	0	0	0	0	10	0	0	0	0	0
Bacteria; Firmicutes; Bacilli; RF39; RF39; RF39	0	0	0	0	0	0	0	38	0	0	0	29	0	3	0	0	0	0	0	0	0	0	0	0	19	0	0	0	0	0	8	0	0	20	0	0	0	0	0	0	0	0	0	0	0	0	0	0	0
Bacteria; Bacteroidota; Bacteroidia; Bacteroidales; Muribaculaceae; Muribaculaceae; uncultured_bacterium	0	0	11	0	0	0	0	0	0	0	0	0	0	0	0	0	0	0	0	0	0	0	0	0	0	0	0	0	0	0	0	0	0	0	0	0	0	0	0	0	0	0	0	0	0	0	0	0	0
Bacteria; Firmicutes; Clostridia; Lachnospirales; Lachnospiraceae; Lachnospiraceae_NK4A136_group; uncultured_bacterium	0	0	0	0	0	0	0	0	0	0	0	0	0	0	0	0	0	0	0	0	0	0	0	0	0	0	0	0	0	0	0	0	0	0	0	0	0	0	0	0	0	0	0	0	0	0	0	0	0
Bacteria; Proteobacteria; Alphaproteobacteria; Sphingomonadales; Sphingomonadaceae; Rhizorhapis; metagenome	0	0	0	0	0	0	0	0	0	0	0	0	0	0	0	0	0	0	0	0	0	0	0	0	0	0	0	0	0	0	0	0	0	0	0	0	0	0	0	0	0	0	0	0	0	0	0	0	0
Bacteria; Proteobacteria; Gammaproteobacteria; Xanthomonadales; Xanthomonadaceae; Stenotrophomonas; Stenotrophomonas_rhizophila	0	0	0	0	0	0	0	278	0	0	0	0	0	0	0	0	0	0	0	0	0	0	0	0	0	0	0	0	0	0	0	0	0	0	0	0	0	0	0	0	0	0	0	0	0	0	0	0	0
Bacteria; Firmicutes; Clostridia; Peptostreptococcales-Tissierellales; Peptostreptococcaceae; Romboutsia	0	0	0	0	0	0	0	0	0	0	0	0	0	0	0	0	0	0	0	0	0	0	0	0	0	0	0	0	0	0	0	0	0	0	0	0	0	0	0	0	0	0	0	0	0	0	0	0	0
Bacteria; Firmicutes; Clostridia; Oscillospirales; Oscillospiraceae; Oscillibacter; uncultured_bacterium	0	0	0	0	0	0	0	40	0	0	0	0	0	12	0	0	0	0	0	0	0	0	0	0	0	0	0	0	0	0	0	0	0	55	0	0	0	0	0	0	0	0	0	0	0	0	0	0	0
Bacteria; Firmicutes; Clostridia; Lachnospirales; Lachnospiraceae; uncultured; Clostridium_sp.	0	0	0	0	0	0	0	12	0	0	0	34	0	0	0	32	0	16	0	0	0	0	0	0	0	0	0	0	0	0	0	0	0	0	0	0	21	0	0	22	0	0	23	0	0	0	0	0	0
Bacteria; Firmicutes; Clostridia; Lachnospirales; Lachnospiraceae; Lachnospiraceae_NK4A136_group	0	0	0	0	0	0	0	0	0	0	0	0	0	0	0	0	0	0	0	0	0	0	0	0	0	0	0	0	0	0	0	0	0	0	0	0	0	0	0	0	0	0	0	0	0	0	0	0	0
Bacteria; Firmicutes; Clostridia; Oscillospirales; Ruminococcaceae; uncultured; uncultured_Clostridiales	0	0	0	0	0	0	0	0	0	0	0	0	0	0	0	0	0	0	0	0	0	0	0	0	0	0	0	0	0	0	11	0	0	0	0	0	0	0	0	0	0	0	0	0	0	0	0	0	0
Bacteria; Firmicutes; Clostridia; Oscillospirales; Ruminococcaceae; UBA1819; uncultured_organism	0	0	0	0	0	0	0	0	0	0	0	0	0	0	0	0	0	0	0	0	18	0	0	0	0	0	0	0	0	0	12	0	0	0	0	0	0	0	0	0	0	0	0	0	0	0	0	0	0
Bacteria; Firmicutes; Clostridia; Lachnospirales; Lachnospiraceae; uncultured; uncultured_bacterium	0	0	9	0	0	0	0	0	0	0	0	0	0	0	0	0	0	0	0	0	0	0	0	0	6	0	0	0	0	0	0	0	0	0	0	0	0	0	0	0	0	0	0	0	0	0	0	0	0
Bacteria; Proteobacteria; Gammaproteobacteria; Enterobacterales	0	0	0	0	48	0	0	0	0	0	0	0	0	0	0	0	0	0	0	0	0	0	0	0	0	0	0	0	0	0	0	0	0	0	0	0	0	0	0	0	0	0	0	0	0	0	0	0	0
Bacteria; Firmicutes; Bacilli; Erysipelotrichales; Erysipelotrichaceae; Dubosiella; Dubosiella_newyorkensis	0	0	0	12	0	0	0	0	0	0	0	0	0	0	0	19	0	0	0	0	0	0	0	0	0	0	0	0	0	0	0	0	0	0	0	0	15	0	0	12	0	0	13	0	7	0	0	0	0
Bacteria; Firmicutes; Clostridia; Clostridia_UCG-014; Clostridia_UCG-014; Clostridia_UCG-014	0	0	0	0	0	0	0	0	0	0	13	0	0	0	0	0	0	0	42	0	0	0	0	0	15	0	0	0	0	0	0	0	0	0	0	0	0	0	0	0	0	0	0	0	0	19	7	0	0
Bacteria; Firmicutes; Clostridia; Lachnospirales; Lachnospiraceae; Marvinbryantia	0	0	0	0	0	0	0	0	0	0	0	8	0	0	0	0	0	0	0	0	0	0	0	0	0	0	0	0	0	0	0	0	0	0	0	0	0	0	0	0	0	0	0	0	0	0	0	0	0
Bacteria; Proteobacteria; Gammaproteobacteria; Enterobacterales; Enterobacteriaceae	0	0	0	0	0	0	0	0	0	0	0	0	0	0	0	0	0	0	0	0	0	0	0	0	0	0	0	0	0	0	0	0	0	0	0	0	0	0	0	0	0	0	0	0	0	0	0	0	0
Bacteria; Firmicutes; Clostridia; Clostridia_vadinBB60_group; Clostridia_vadinBB60_group; Clostridia_vadinBB60_group; uncultured_bacterium	0	0	0	0	0	0	0	19	0	0	0	0	0	0	2	5	0	0	0	0	0	0	0	0	0	0	0	0	0	0	0	0	0	17	4	0	16	0	0	9	0	0	3	0	0	0	0	0	0
Bacteria; Firmicutes; Clostridia; Clostridia_UCG-014; Clostridia_UCG-014; Clostridia_UCG-014; unidentified	0	0	9	0	0	0	0	0	0	0	0	79	0	0	0	0	0	0	36	0	0	0	0	7	0	0	0	0	0	0	0	0	0	28	0	0	0	0	0	0	0	0	0	0	7	0	6	0	0
Bacteria; Firmicutes; Clostridia; Lachnospirales; Lachnospiraceae	0	0	9	0	0	0	0	0	0	0	0	16	0	0	0	0	0	0	13	0	0	0	0	0	6	0	0	0	0	8	0	0	0	0	0	0	6	0	14	0	0	0	8	0	10	0	4	0	0
Bacteria; Firmicutes; Clostridia; Lachnospirales; Lachnospiraceae; uncultured; uncultured_bacterium	0	0	0	0	0	0	0	0	0	0	0	0	0	0	0	0	0	0	0	0	0	0	0	0	5	0	0	0	0	0	0	0	0	0	0	0	0	0	0	0	0	0	0	0	0	0	0	0	0
Bacteria; Firmicutes; Clostridia; Lachnospirales; Lachnospiraceae	0	0	0	0	0	0	0	0	0	0	50	166	0	0	0	0	0	0	0	0	0	0	0	0	0	0	0	0	0	0	0	0	0	0	0	0	0	0	8	0	0	0	0	0	0	0	0	0	0
Bacteria; Firmicutes; Clostridia; Oscillospirales; Ruminococcaceae; uncultured; metagenome	0	0	0	0	0	0	0	0	0	0	0	0	0	0	0	0	0	0	0	0	0	0	0	0	0	0	0	0	0	0	0	0	0	0	0	0	0	0	0	0	0	0	0	0	0	0	0	0	0
Bacteria; Firmicutes; Clostridia; Lachnospirales; Lachnospiraceae; uncultured	0	0	0	0	0	0	0	0	0	0	0	0	0	0	0	0	0	0	0	0	0	0	0	0	4	0	0	0	0	6	0	0	0	0	0	0	0	0	0	0	0	0	0	0	0	0	0	0	0
Bacteria; Firmicutes; Clostridia; Lachnospirales; Lachnospiraceae	0	0	0	0	0	0	0	0	0	0	0	0	0	0	0	0	0	0	0	0	0	0	0	0	0	0	0	0	0	0	0	0	0	6	0	0	0	0	0	0	0	0	0	0	0	0	8	0	0
Bacteria; Firmicutes; Clostridia; Lachnospirales; Lachnospiraceae	0	0	0	0	0	0	0	0	0	0	0	25	0	12	0	8	0	4	0	0	0	0	0	0	0	0	0	0	0	0	0	0	0	0	0	8	11	0	10	0	0	0	5	0	0	0	0	0	0
Bacteria; Firmicutes; Clostridia; Lachnospirales; Lachnospiraceae	0	0	0	0	0	0	0	0	0	0	0	0	56	0	0	15	0	0	0	0	0	0	0	0	0	0	0	0	0	0	0	0	0	0	0	0	23	0	16	15	0	0	0	0	0	0	0	0	0
Bacteria; Actinobacteriota; Coriobacteriia; Coriobacteriales; Eggerthellaceae; Enterorhabdus; uncultured_bacterium	0	0	0	0	0	0	0	0	0	0	0	0	0	0	7	11	0	0	0	0	0	0	0	0	0	0	0	0	0	0	0	0	0	0	25	0	22	0	10	28	0	0	28	0	0	0	0	0	0
Bacteria; Firmicutes; Clostridia; Clostridia_vadinBB60_group; Clostridia_vadinBB60_group; Clostridia_vadinBB60_group; unidentified	0	0	0	0	0	0	0	0	0	0	0	0	0	0	0	0	0	0	0	0	0	0	0	0	0	0	0	0	0	0	0	0	0	0	0	0	24	0	0	0	0	0	0	0	0	0	0	0	0
Bacteria; Firmicutes; Clostridia; Lachnospirales; Lachnospiraceae	0	0	0	0	0	0	0	0	0	0	0	0	0	0	0	0	0	0	0	0	0	0	0	0	0	0	0	0	0	0	0	0	0	111	0	0	0	0	0	0	0	0	0	0	0	0	0	0	0
Bacteria; Firmicutes; Clostridia; Lachnospirales; Lachnospiraceae	0	0	0	0	0	0	0	0	0	0	0	0	0	0	5	0	0	5	0	0	0	0	0	14	0	0	0	0	0	0	0	0	0	13	0	0	0	0	21	0	0	0	11	0	0	0	0	0	0
Bacteria; Firmicutes; Bacilli; Erysipelotrichales; Erysipelotrichaceae; Dubosiella; Dubosiella_newyorkensis	0	0	0	0	0	0	0	0	0	0	0	0	0	0	0	0	0	0	0	0	0	0	0	0	0	0	0	0	0	0	0	0	0	0	0	0	0	0	0	0	0	0	0	0	0	0	0	0	0
Bacteria; Firmicutes; Clostridia; Lachnospirales; Lachnospiraceae	0	7	0	0	0	0	0	6	0	0	0	8	7	0	0	0	0	0	0	0	0	0	0	0	0	0	0	0	0	0	0	3	0	13	0	0	0	0	0	12	0	0	0	0	0	8	0	0	0
Bacteria; Firmicutes; Clostridia; Lachnospirales; Lachnospiraceae; A2; uncultured_bacterium	0	0	0	0	0	0	0	0	0	0	0	0	0	0	0	0	0	0	0	0	0	0	0	0	0	0	0	0	0	0	0	0	0	0	0	0	0	0	0	0	0	0	0	0	0	0	0	0	0
Bacteria; Firmicutes; Clostridia; Lachnospirales; Lachnospiraceae	0	0	0	0	0	0	0	0	0	0	0	0	0	0	12	16	0	0	0	0	0	0	0	0	0	0	0	0	0	0	0	0	0	0	7	0	11	0	24	0	0	0	14	0	0	0	0	0	0
Bacteria; Firmicutes; Clostridia; Lachnospirales; Lachnospiraceae; [Eubacterium]_xylanophilum_group; uncultured_bacterium	0	0	0	0	0	0	0	0	0	0	0	0	0	0	0	0	0	0	0	0	0	0	0	0	0	0	0	0	0	0	0	0	0	0	0	0	0	0	0	0	0	0	0	0	0	0	0	0	0
Bacteria; Firmicutes; Clostridia; Clostridia_UCG-014; Clostridia_UCG-014; Clostridia_UCG-014	0	0	0	0	0	0	0	0	0	0	0	0	0	0	0	0	0	0	0	0	0	0	0	0	19	0	0	0	0	0	0	0	0	139	0	0	0	0	0	0	0	0	0	0	0	0	0	0	0
Bacteria; Firmicutes; Clostridia; Lachnospirales; Defluviitaleaceae; Defluviitaleaceae_UCG-011; uncultured_bacterium	0	0	0	0	0	0	0	0	0	0	0	0	0	0	0	0	0	0	0	0	0	0	0	0	0	0	0	0	0	0	0	0	0	0	0	0	0	0	0	0	0	0	0	0	0	0	0	0	0
Bacteria; Firmicutes; Clostridia; Clostridia_UCG-014; Clostridia_UCG-014; Clostridia_UCG-014	0	0	0	0	0	0	0	0	0	0	75	0	0	0	0	0	0	0	0	0	0	0	0	0	0	0	0	0	0	0	0	0	0	0	0	0	0	0	0	0	0	0	0	0	0	0	0	0	0
Bacteria; Firmicutes; Clostridia; Oscillospirales; Oscillospiraceae; Oscillibacter	0	0	8	0	0	0	0	0	0	0	0	0	0	0	0	0	0	0	8	0	0	0	0	10	0	0	0	0	0	10	0	0	0	0	0	14	0	0	0	0	0	0	0	0	0	0	0	0	0
Bacteria; Firmicutes; Bacilli; RF39; RF39; RF39	0	0	0	0	0	0	0	37	0	0	0	0	0	0	0	0	0	0	0	0	0	0	0	0	31	0	0	0	0	0	0	0	2	0	0	0	0	0	0	0	0	0	0	0	0	0	0	0	0
Bacteria; Firmicutes; Clostridia; Lachnospirales; Lachnospiraceae; Lachnospiraceae_NK4A136_group; uncultured_bacterium	0	0	0	0	0	0	0	0	0	0	0	0	0	0	0	0	0	0	0	0	0	0	0	0	0	0	0	0	0	0	0	0	0	0	0	0	0	0	0	0	0	0	23	0	0	0	0	0	0
Bacteria; Firmicutes; Clostridia; Lachnospirales; Lachnospiraceae; GCA-900066575; uncultured_bacterium	0	0	0	0	0	0	0	0	0	0	0	0	0	0	0	0	0	0	0	0	0	0	0	0	0	0	0	0	0	0	0	0	0	0	0	0	0	0	0	0	0	0	0	0	0	0	0	0	0
Bacteria; Firmicutes; Bacilli; Erysipelotrichales; Erysipelotrichaceae; Dubosiella; Dubosiella_newyorkensis	0	10	0	38	0	0	0	0	0	0	0	0	0	0	28	0	0	0	0	0	0	0	0	0	0	0	0	0	0	0	0	0	0	0	16	0	0	0	0	0	0	0	0	0	0	0	0	0	0
Bacteria; Firmicutes; Clostridia; Lachnospirales; Lachnospiraceae	0	0	0	6	0	0	0	0	0	0	12	16	0	11	0	0	0	0	0	0	0	0	0	0	10	0	0	0	0	0	0	0	0	0	0	0	0	0	0	0	0	0	0	0	0	0	0	0	0
Bacteria; Firmicutes; Clostridia; Lachnospirales; Lachnospiraceae	0	0	0	0	0	0	0	0	0	0	0	0	0	0	0	0	0	0	0	0	0	0	0	0	0	0	0	0	0	0	0	0	0	0	0	0	17	0	0	0	0	0	0	0	0	0	0	0	0
Bacteria; Bacteroidota; Bacteroidia; Bacteroidales; Muribaculaceae; Muribaculaceae; uncultured_bacterium	0	0	0	0	0	0	0	0	0	0	0	0	0	0	0	0	0	10	0	0	0	0	0	0	0	0	0	0	0	0	0	0	0	0	0	0	0	0	0	0	0	0	0	0	0	0	0	0	0
Bacteria; Firmicutes; Clostridia; Lachnospirales; Lachnospiraceae; Lachnospiraceae_NK4A136_group	0	0	0	0	0	0	0	33	0	0	0	0	0	30	0	0	0	0	0	0	0	0	0	0	0	0	0	0	0	0	0	0	0	0	0	0	0	0	0	0	0	0	0	0	0	0	0	0	0
Bacteria; Firmicutes; Bacilli; Erysipelotrichales; Erysipelotrichaceae; Dubosiella; Dubosiella_newyorkensis	0	0	0	14	0	0	0	0	0	0	0	0	0	0	0	0	0	0	0	0	0	0	0	0	0	0	0	0	0	0	0	0	0	0	6	24	0	0	11	0	0	0	0	0	0	0	0	0	0
Bacteria; Firmicutes; Clostridia; Peptostreptococcales-Tissierellales; Peptostreptococcaceae; Romboutsia	0	0	0	0	0	0	0	0	0	0	0	0	0	0	0	0	0	0	0	0	0	0	0	0	0	0	0	0	0	0	0	0	0	0	0	0	0	0	0	0	0	0	0	0	0	0	0	0	0
Bacteria; Firmicutes; Clostridia; Clostridiales; Clostridiaceae; Clostridium_sensu_stricto_13	0	0	0	0	0	0	0	0	0	0	0	0	0	0	0	0	0	0	0	0	0	0	0	0	0	0	0	0	0	0	0	0	0	0	0	0	0	0	0	0	0	0	0	0	0	0	0	0	0
Bacteria; Firmicutes; Bacilli; Bacillales; Bacillaceae; Bacillus	0	0	0	0	0	0	0	162	0	0	0	0	0	0	0	0	0	0	0	0	0	0	0	0	0	0	0	0	0	0	0	0	0	0	0	0	0	0	0	0	0	0	0	0	0	0	0	0	0
Bacteria; Firmicutes; Clostridia; Lachnospirales; Lachnospiraceae; [Eubacterium]_fissicatena_group	0	0	0	0	0	0	0	0	0	0	0	0	0	0	0	0	0	0	0	0	0	0	0	0	0	0	0	0	0	0	0	0	0	0	0	0	0	0	0	0	0	0	0	0	0	0	0	0	0
Bacteria; Firmicutes; Clostridia; Lachnospirales; Lachnospiraceae; Lachnospiraceae_NK4A136_group; uncultured_bacterium	0	0	5	0	0	0	0	0	0	0	0	0	0	0	0	0	0	0	0	0	0	0	0	0	0	0	0	0	0	0	0	0	0	0	0	0	0	0	0	0	0	0	0	0	0	0	0	0	0
Bacteria; Firmicutes; Clostridia; Peptococcales; Peptococcaceae; uncultured; uncultured_bacterium	0	5	0	0	0	0	0	8	0	0	5	17	0	8	0	0	0	0	0	0	0	3	8	0	7	0	0	0	0	0	0	0	0	0	0	0	0	0	0	0	0	8	0	0	0	0	0	7	0
Bacteria; Firmicutes; Clostridia; Lachnospirales; Lachnospiraceae; ASF356	0	15	0	0	0	0	0	0	0	10	0	0	0	0	0	0	0	0	0	0	0	0	14	0	0	0	0	0	0	0	0	0	0	0	0	0	0	0	0	0	42	0	0	0	0	0	0	0	0
Bacteria; Firmicutes; Clostridia; Lachnospirales; Lachnospiraceae	0	0	0	0	0	0	0	0	0	0	0	0	0	0	0	16	0	0	0	0	0	0	0	0	0	0	0	0	0	0	0	0	0	0	0	0	10	0	18	0	0	0	0	0	0	0	0	0	0
Bacteria; Firmicutes; Clostridia; Clostridia_UCG-014; Clostridia_UCG-014; Clostridia_UCG-014; unidentified	0	0	0	0	0	0	0	0	0	0	0	0	0	5	0	0	0	0	0	0	0	0	22	0	7	0	0	0	0	5	0	0	0	0	0	0	8	0	0	0	0	0	0	0	0	0	0	0	0
Bacteria; Proteobacteria; Gammaproteobacteria; Enterobacterales; Enterobacteriaceae	0	0	0	0	0	0	0	0	0	0	0	0	0	0	0	0	0	0	0	0	0	0	0	0	0	0	0	0	0	0	0	0	0	0	0	0	0	0	0	0	0	0	0	0	0	0	0	0	0
Bacteria; Bacteroidota; Bacteroidia; Bacteroidales; Muribaculaceae; Muribaculaceae; uncultured_bacterium	0	0	0	0	0	0	0	0	0	0	0	0	0	7	0	0	0	0	0	0	0	0	0	0	0	0	0	0	0	0	0	0	0	0	0	0	0	0	0	0	0	0	0	0	0	0	0	0	0
Bacteria; Firmicutes; Clostridia; Lachnospirales; Lachnospiraceae; A2	0	4	0	0	0	0	0	0	0	0	0	0	0	0	0	0	0	0	0	0	0	0	0	0	0	0	0	0	0	0	0	0	0	0	0	0	0	0	0	0	0	0	0	0	0	0	0	0	0
Bacteria; Verrucomicrobiota; Verrucomicrobiae; Verrucomicrobiales; Akkermansiaceae; Akkermansia	0	0	0	0	0	0	0	0	0	0	0	0	0	0	0	0	0	0	0	0	0	0	0	0	0	0	0	0	0	0	0	0	0	0	0	0	0	0	0	0	0	0	0	0	0	0	0	0	0
Bacteria; Firmicutes; Clostridia; Lachnospirales; Lachnospiraceae; Roseburia; uncultured_bacterium	0	0	0	0	0	0	0	0	0	0	0	0	0	0	0	14	0	10	0	0	0	0	0	0	0	0	0	0	0	0	0	0	0	0	21	0	9	0	11	21	0	0	8	0	0	0	0	0	0
Bacteria; Actinobacteriota; Coriobacteriia; Coriobacteriales; Eggerthellaceae; Adlercreutzia	0	0	0	0	0	0	0	0	0	0	0	0	0	0	0	0	0	0	0	0	0	0	0	0	0	0	0	0	0	0	0	0	0	0	0	0	0	0	0	0	25	0	0	0	0	0	0	0	0
Bacteria; Firmicutes; Bacilli; Erysipelotrichales; Erysipelatoclostridiaceae; Erysipelatoclostridium; unidentified	0	0	0	0	0	0	0	0	0	0	0	0	0	0	0	0	0	0	0	0	0	0	0	0	0	0	0	0	0	0	0	0	0	0	0	0	0	0	0	0	0	0	0	0	0	0	0	0	0
Bacteria; Firmicutes; Bacilli; Erysipelotrichales; Erysipelotrichaceae; uncultured; uncultured_bacterium	0	0	0	0	0	0	0	0	0	0	0	0	0	0	0	0	0	0	0	0	0	0	0	0	6	0	0	0	0	0	0	0	0	0	0	0	0	0	0	0	0	0	0	0	0	0	0	0	0
Bacteria; Firmicutes; Clostridia; Lachnospirales; Lachnospiraceae; Roseburia; uncultured_bacterium	0	0	0	0	0	0	0	0	0	0	0	0	0	0	0	0	0	0	0	0	0	0	0	0	0	0	0	0	0	0	0	0	0	0	0	0	0	0	0	0	0	0	0	0	0	0	0	0	0
Bacteria; Proteobacteria; Alphaproteobacteria; Sphingomonadales; Sphingomonadaceae; Sphingomonas	0	0	0	0	0	0	0	0	0	0	0	0	0	0	0	0	0	0	0	0	0	0	0	0	0	0	0	0	0	0	0	0	0	0	0	0	0	0	0	0	0	0	0	0	0	0	0	0	0
Bacteria; Bacteroidota; Bacteroidia; Bacteroidales; Muribaculaceae; Muribaculaceae	0	0	0	0	0	0	0	0	0	0	0	0	0	0	0	0	0	0	0	0	0	0	0	0	0	0	0	0	0	0	0	0	0	0	0	0	0	0	0	0	0	0	0	0	0	0	0	0	0
Bacteria; Firmicutes; Clostridia; Lachnospirales; Lachnospiraceae; uncultured; uncultured_bacterium	0	0	0	0	0	0	0	0	0	0	0	0	0	0	0	0	0	0	0	0	0	0	0	0	0	0	0	0	0	0	0	0	0	0	0	0	0	0	0	0	0	0	0	0	0	0	0	0	0
Bacteria; Firmicutes; Clostridia; Lachnospirales; Lachnospiraceae	0	0	0	0	0	0	0	0	0	0	0	0	0	0	0	0	0	0	0	0	0	0	0	0	0	0	0	0	0	0	0	0	0	0	0	0	0	0	0	0	0	0	0	0	0	0	0	0	0
Bacteria; Firmicutes; Clostridia; Clostridia_vadinBB60_group; Clostridia_vadinBB60_group; Clostridia_vadinBB60_group; unidentified	0	0	0	0	0	0	0	0	0	0	0	0	0	0	0	0	0	0	0	0	0	0	0	0	0	0	0	0	0	0	0	0	0	0	0	0	0	0	0	0	0	0	0	0	0	0	0	0	0
Bacteria; Firmicutes; Bacilli; Erysipelotrichales; Erysipelotrichaceae; Dubosiella; Dubosiella_newyorkensis	0	0	0	0	0	134	0	0	0	0	0	0	0	0	0	0	0	0	0	0	0	0	0	0	0	0	0	0	0	0	0	0	0	0	0	0	0	0	0	0	0	0	0	0	0	0	0	0	0
Bacteria; Firmicutes; Clostridia; Lachnospirales; Lachnospiraceae	0	0	0	0	0	0	0	0	0	0	0	0	0	0	0	0	0	0	0	0	0	0	0	0	0	0	0	0	0	0	0	0	0	0	0	0	0	0	0	0	0	0	0	0	0	0	0	0	0
Bacteria; Firmicutes; Clostridia; Clostridia_UCG-014; Clostridia_UCG-014; Clostridia_UCG-014	0	0	0	0	0	0	0	22	0	0	0	0	9	0	0	0	0	0	0	0	0	0	0	0	36	0	0	0	0	0	0	0	0	0	0	0	0	0	0	0	0	0	0	0	0	0	0	0	0
Bacteria; Cyanobacteria; Cyanobacteriia; Chloroplast; Chloroplast; Chloroplast; Cinnamomum_camphora	0	0	0	0	0	0	0	0	0	0	0	0	0	0	0	0	0	0	0	0	0	0	0	0	0	0	0	0	0	0	0	0	0	0	0	0	0	0	0	0	0	0	0	0	0	0	0	0	0
Bacteria; Firmicutes; Bacilli; Paenibacillales; Paenibacillaceae; Paenibacillus	0	0	0	0	0	0	0	0	0	0	0	0	0	0	0	0	0	0	0	0	0	0	0	0	0	0	0	0	0	0	0	0	0	0	0	0	0	0	0	0	0	0	0	0	6	0	0	0	0
Bacteria; Firmicutes; Bacilli; RF39; RF39; RF39	0	0	0	0	0	0	0	0	0	0	0	0	0	0	0	0	0	0	0	0	0	0	0	0	0	0	0	0	0	0	0	0	0	0	0	0	0	0	0	0	0	0	0	0	0	0	0	0	0
Bacteria; Firmicutes; Clostridia; Lachnospirales; Lachnospiraceae	0	0	0	0	0	0	0	0	0	0	0	0	0	0	0	0	0	0	0	0	0	0	0	0	0	0	0	0	0	0	0	11	0	0	0	0	0	0	0	0	0	0	18	0	0	0	0	0	0
Bacteria; Firmicutes; Clostridia; Lachnospirales; Lachnospiraceae	0	0	0	0	0	0	0	0	0	0	0	0	0	0	0	0	0	0	0	0	0	0	0	0	0	0	0	0	0	0	0	0	0	0	0	0	0	0	0	0	0	0	0	0	0	0	0	0	0
Bacteria; Firmicutes; Clostridia; Lachnospirales; Lachnospiraceae	0	0	0	0	0	0	0	0	0	0	0	0	0	0	0	0	0	0	0	0	0	0	0	0	0	0	0	0	0	0	0	0	0	0	0	0	0	0	0	0	0	0	0	0	0	0	0	0	0
Bacteria; Firmicutes; Bacilli; Erysipelotrichales; Erysipelotrichaceae	0	0	0	0	0	0	0	15	0	0	7	0	0	0	0	0	0	0	4	0	0	0	0	0	10	0	0	0	0	0	0	0	4	12	0	0	0	0	0	0	0	0	0	0	0	0	0	0	0
Bacteria; Firmicutes; Clostridia; Lachnospirales; Lachnospiraceae	0	0	0	0	0	0	0	0	0	0	0	0	0	0	0	0	0	0	0	0	0	0	0	0	0	0	0	0	0	0	0	0	0	0	0	0	0	0	0	0	0	0	0	0	0	0	0	0	0
Bacteria; Firmicutes; Clostridia; Peptostreptococcales-Tissierellales; Peptostreptococcaceae; Terrisporobacter	0	0	0	0	0	0	0	0	0	0	0	0	0	0	0	0	0	0	0	0	0	0	0	0	0	0	0	0	0	0	0	0	0	0	0	0	0	0	0	0	0	0	0	0	0	0	0	0	0
Bacteria; Firmicutes; Clostridia; Clostridia_UCG-014; Clostridia_UCG-014; Clostridia_UCG-014; unidentified	0	0	0	0	0	0	0	0	0	0	64	0	0	0	0	0	0	0	0	0	0	0	0	0	0	0	0	0	0	0	0	0	0	0	0	0	0	0	0	0	0	0	0	0	0	0	0	0	0
Bacteria; Firmicutes; Clostridia; Lachnospirales; Lachnospiraceae; Lachnoclostridium; human_gut	0	0	0	0	0	0	0	0	0	0	0	0	0	0	0	0	0	0	0	0	0	0	0	0	0	0	0	0	0	0	0	0	0	0	0	0	0	0	0	0	0	0	0	0	0	0	0	0	0
Bacteria; Firmicutes; Clostridia; Lachnospirales; Lachnospiraceae	0	0	0	0	0	0	0	0	0	0	0	0	0	0	0	0	0	0	0	0	0	0	0	0	0	0	0	0	0	0	0	0	0	0	0	0	0	0	0	0	0	0	0	0	0	0	0	0	0
Bacteria; Firmicutes; Clostridia; Lachnospirales; Lachnospiraceae	0	0	0	0	0	0	0	0	0	0	0	0	0	0	0	0	0	0	0	0	0	0	0	0	0	0	0	0	0	0	0	0	0	0	0	0	0	0	0	0	0	0	0	0	0	0	0	0	0
Bacteria; Firmicutes; Clostridia; Christensenellales; Christensenellaceae; Christensenellaceae_R-7_group; uncultured_Clostridium	0	0	0	0	0	0	0	0	0	0	0	0	0	0	0	0	0	0	0	0	0	0	0	0	0	0	0	0	0	0	0	0	0	0	0	0	0	0	0	0	0	0	0	0	0	0	0	0	0
Bacteria; Firmicutes; Clostridia; Lachnospirales; Lachnospiraceae; Lachnoclostridium; [Clostridium]_aldenense	0	0	0	0	0	0	0	0	0	0	0	0	0	0	0	0	0	0	0	0	0	0	0	0	0	0	0	0	0	0	0	0	0	0	0	0	0	0	0	0	0	0	0	0	0	0	0	0	0
Bacteria; Firmicutes; Clostridia; Oscillospirales; Ruminococcaceae; UBA1819; uncultured_organism	0	0	0	0	0	0	0	0	0	0	0	0	0	0	0	0	0	0	0	0	0	0	0	0	0	0	0	0	0	0	0	0	0	0	0	0	0	0	0	0	0	0	0	0	0	0	0	0	0
Bacteria; Firmicutes; Clostridia; Peptostreptococcales-Tissierellales; Anaerovoracaceae; [Eubacterium]_brachy_group; uncultured_bacterium	0	0	3	6	0	0	0	0	0	0	0	0	0	0	0	0	0	0	0	0	0	0	0	0	0	0	0	0	0	0	0	0	3	7	0	0	4	0	0	0	0	0	0	0	0	0	0	0	0
Bacteria; Firmicutes; Clostridia; Lachnospirales; Lachnospiraceae	0	0	0	14	0	0	0	0	0	0	0	0	0	0	0	0	0	0	0	0	0	0	0	0	0	0	0	0	0	0	0	0	0	0	0	9	0	0	0	0	0	0	0	0	0	0	0	0	0
Bacteria; Firmicutes; Clostridia; Lachnospirales; Lachnospiraceae	0	0	0	0	0	0	0	0	0	0	0	0	0	0	0	0	0	0	0	0	0	0	0	0	0	0	0	0	0	8	0	0	0	8	6	0	0	0	0	14	0	0	10	0	0	0	5	0	0
Bacteria; Firmicutes; Clostridia; Oscillospirales; Ruminococcaceae; uncultured; uncultured_bacterium	0	0	0	0	0	0	0	0	0	0	0	0	0	0	0	0	0	0	0	0	0	0	0	0	0	0	0	0	0	0	0	0	0	0	0	0	0	0	0	0	0	0	0	0	0	0	0	0	0
Bacteria; Firmicutes; Clostridia; Oscillospirales; Ruminococcaceae; Incertae_Sedis; uncultured_bacterium	0	0	0	0	0	0	0	0	0	16	0	0	0	0	0	0	0	0	0	0	0	0	0	0	0	0	0	0	0	0	0	0	0	0	0	0	0	0	0	0	0	0	0	0	0	0	0	0	0
Bacteria	0	0	0	0	0	0	0	0	0	0	0	0	0	0	0	0	0	0	0	0	0	0	0	0	0	0	0	0	0	0	0	0	0	0	0	0	0	0	0	0	0	0	0	0	0	0	0	0	0
Bacteria; Firmicutes; Clostridia; Clostridia_UCG-014; Clostridia_UCG-014; Clostridia_UCG-014	0	0	0	0	0	0	0	0	0	0	0	0	0	0	0	0	0	0	0	0	0	0	0	0	0	0	0	0	0	0	0	0	0	0	0	0	0	0	0	0	0	0	0	0	0	0	0	0	0
Bacteria; Firmicutes; Clostridia; Oscillospirales; Ruminococcaceae; Incertae_Sedis; Clostridium_sp.	0	0	0	0	0	0	0	0	0	0	0	0	0	0	0	0	0	0	0	0	0	0	0	0	0	0	0	0	0	0	0	0	0	0	0	0	0	0	0	0	0	0	0	0	0	0	0	0	0
Bacteria; Firmicutes; Clostridia; Lachnospirales; Lachnospiraceae; Acetatifactor; uncultured_organism	0	0	0	0	0	0	0	0	0	0	0	0	0	0	0	0	0	0	0	0	0	0	0	0	0	0	0	0	0	0	0	0	0	0	0	0	0	0	0	8	0	0	0	0	0	0	0	0	0
Bacteria; Firmicutes; Clostridia; Lachnospirales; Lachnospiraceae	0	0	0	0	0	0	0	0	0	0	0	0	0	0	10	8	0	0	0	0	0	0	0	0	0	0	0	0	0	0	0	0	0	0	0	0	0	0	0	7	0	0	13	0	0	0	0	0	0
Bacteria; Firmicutes; Clostridia; Lachnospirales; Lachnospiraceae; ASF356; uncultured_bacterium	0	0	0	0	0	0	0	0	0	0	0	0	0	0	0	0	0	0	0	0	0	0	19	0	0	0	0	0	0	0	0	0	0	0	0	0	0	2	0	0	34	0	0	0	0	0	0	0	0
Bacteria; Firmicutes; Clostridia; Lachnospirales; Lachnospiraceae	0	0	0	0	0	0	0	0	0	0	0	0	0	0	0	0	0	0	0	0	0	0	0	0	0	0	0	0	0	0	0	0	0	0	0	13	0	0	0	0	0	0	0	0	0	0	0	0	0
Bacteria; Firmicutes; Clostridia; Christensenellales; Christensenellaceae; Christensenellaceae_R-7_group; uncultured_bacterium	0	0	0	0	0	0	0	0	0	0	0	0	0	0	0	0	0	0	0	0	0	0	0	0	0	0	0	0	0	0	0	0	0	0	0	0	0	0	0	0	0	0	0	0	0	0	0	0	0
Bacteria; Firmicutes; Bacilli; Erysipelotrichales; Erysipelotrichaceae; Faecalibaculum; uncultured_bacterium	0	0	0	0	0	0	0	0	0	0	0	0	0	0	0	0	0	0	0	0	0	0	0	0	0	0	0	0	0	0	0	0	0	0	0	0	0	0	0	0	0	0	0	0	0	0	0	0	0
Bacteria; Firmicutes; Bacilli; Erysipelotrichales; Erysipelotrichaceae; Dubosiella; Dubosiella_newyorkensis	0	0	0	0	0	0	0	0	0	19	0	0	0	0	0	0	0	0	0	0	0	0	0	0	0	12	0	0	0	0	0	0	0	0	0	0	0	0	0	0	0	0	0	0	0	15	0	0	0
Bacteria; Firmicutes; Clostridia; Lachnospirales; Lachnospiraceae; A2; uncultured_bacterium	0	0	0	0	0	0	0	0	0	0	0	0	0	0	0	0	0	0	0	0	0	0	0	0	0	0	0	0	0	0	0	0	0	0	0	0	0	0	0	0	0	0	0	0	0	0	0	0	0
Bacteria; Firmicutes; Clostridia; Lachnospirales; Lachnospiraceae; Lachnospiraceae_NK4A136_group; uncultured_bacterium	0	0	0	0	0	0	0	0	0	0	0	0	0	0	0	0	0	0	0	0	0	0	0	0	0	0	0	0	0	0	0	0	0	0	0	0	0	0	0	0	0	0	0	0	0	0	0	0	0
Bacteria; Firmicutes; Bacilli; RF39; RF39; RF39	0	23	0	0	0	0	0	0	0	0	0	0	0	0	0	0	0	0	0	0	0	0	0	0	15	0	0	0	0	0	0	0	0	17	0	0	0	0	0	0	0	0	0	0	0	0	0	0	0
Bacteria; Firmicutes; Clostridia; Clostridia_UCG-014; Clostridia_UCG-014; Clostridia_UCG-014; unidentified	0	0	0	0	0	0	0	0	0	0	0	0	0	0	0	0	0	0	0	0	0	0	0	0	0	0	0	0	0	0	0	0	0	65	0	0	0	0	0	0	0	0	0	0	0	0	0	0	0
Bacteria; Actinobacteriota; Actinobacteria; Bifidobacteriales; Bifidobacteriaceae; Bifidobacterium	5	0	0	0	0	0	5	2	0	3	0	0	0	0	2	0	0	0	2	0	0	0	0	1	0	2	0	0	4	2	0	0	0	2	0	0	0	3	0	0	0	0	4	0	0	0	0	0	0
Unassigned	0	0	0	0	0	0	0	0	0	0	0	0	0	0	0	0	0	0	0	0	0	0	0	0	0	0	0	0	0	0	0	0	0	0	0	0	0	0	0	0	0	0	0	0	0	0	0	0	0
Bacteria; Firmicutes; Clostridia; Peptostreptococcales-Tissierellales; Peptostreptococcaceae; Romboutsia; Romboutsia_ilealis	0	0	0	0	0	0	0	0	0	0	0	0	0	0	0	0	0	0	0	0	0	0	0	0	0	0	0	0	0	0	0	0	0	0	0	0	0	0	0	0	0	0	0	0	0	0	0	0	0
Bacteria; Proteobacteria; Alphaproteobacteria; Rhizobiales; Beijerinckiaceae; Methylobacterium-Methylorubrum	0	0	0	0	0	0	0	0	0	0	0	0	0	0	0	0	0	0	0	0	0	0	0	0	0	0	0	0	0	0	0	0	0	0	0	0	0	0	0	0	0	0	0	0	0	0	0	0	0
Bacteria; Firmicutes; Bacilli; Bacillales; Planococcaceae; Sporosarcina; uncultured_bacterium	0	0	0	0	0	0	0	0	0	0	0	0	0	0	0	0	0	0	0	0	0	0	0	0	0	0	0	0	0	0	0	0	0	0	0	0	0	0	0	0	0	0	0	0	0	0	0	0	0
Bacteria; Firmicutes; Clostridia; Lachnospirales; Lachnospiraceae	0	0	0	0	7	0	0	0	0	0	0	0	0	0	0	0	0	0	0	0	0	0	0	0	0	0	0	0	0	0	0	0	0	0	0	0	0	0	0	0	0	0	0	0	0	0	0	0	0
Bacteria; Firmicutes; Bacilli; Bacillales; Planococcaceae; Sporosarcina; uncultured_bacterium	0	0	0	0	0	0	0	0	0	0	0	0	0	0	0	0	0	0	0	0	0	0	0	0	0	0	0	0	0	0	0	0	0	0	0	0	0	0	0	0	0	0	0	0	0	0	0	0	0
Bacteria; Firmicutes; Bacilli; Bacillales; Bacillaceae; Bacillus	0	0	0	0	0	0	0	0	0	0	0	0	0	0	0	0	0	0	42	0	0	0	0	0	0	0	0	0	0	0	0	0	0	0	0	0	0	0	0	0	0	0	0	0	0	0	0	0	0
Bacteria; Firmicutes; Clostridia; Clostridia_UCG-014; Clostridia_UCG-014; Clostridia_UCG-014	0	0	0	0	0	0	0	0	0	0	0	0	0	0	0	0	0	0	0	0	0	0	0	0	0	0	0	0	0	0	0	0	0	0	0	0	0	0	0	0	0	0	0	0	0	0	0	0	0
Unassigned	0	0	0	0	17	0	0	0	0	0	0	0	0	0	0	0	0	0	0	0	0	0	0	0	0	0	0	0	0	0	0	0	0	0	0	0	0	0	0	0	0	0	0	0	12	0	0	0	0
Bacteria; Firmicutes; Clostridia; Oscillospirales; Ruminococcaceae; Harryflintia; uncultured_bacterium	0	0	0	0	0	5	0	0	0	0	0	0	0	0	0	0	0	0	0	0	0	0	0	0	0	0	0	0	0	0	0	0	0	0	0	0	0	0	0	0	0	0	0	0	0	0	0	0	0
Bacteria; Proteobacteria; Gammaproteobacteria; Enterobacterales; Enterobacteriaceae	0	0	0	0	0	0	0	0	0	0	0	0	0	0	0	0	0	0	0	0	0	0	0	0	0	0	0	0	0	0	0	9	0	0	0	0	0	0	0	0	0	0	0	0	0	0	0	0	0
Bacteria; Firmicutes; Clostridia; Monoglobales; Monoglobaceae; Monoglobus	0	0	0	0	0	0	0	0	0	0	0	0	0	0	0	0	0	0	0	0	0	0	0	0	0	0	0	0	0	0	0	0	0	0	0	0	0	0	0	0	0	0	0	0	0	0	0	0	0
Bacteria; Firmicutes; Clostridia; Clostridiales; Clostridiaceae; Clostridium_sensu_stricto_1	0	0	0	0	0	0	0	0	0	0	0	0	0	0	0	0	0	0	0	0	0	0	0	0	0	0	0	0	0	0	0	0	0	0	0	0	0	0	0	0	0	0	0	0	0	0	0	0	0
Bacteria; Firmicutes; Clostridia; Lachnospirales; Lachnospiraceae; Roseburia; uncultured_bacterium	0	0	0	0	0	0	0	0	0	0	0	0	0	0	0	0	0	0	0	0	0	0	0	0	0	0	0	0	0	0	0	0	0	0	0	0	0	0	0	0	0	0	0	0	0	0	0	0	0
Bacteria; Bacteroidota; Bacteroidia; Bacteroidales; Rikenellaceae; Alistipes; uncultured_bacterium	0	0	0	0	0	0	0	0	0	0	0	0	0	0	0	0	0	0	0	0	0	0	0	0	0	0	0	0	0	0	0	0	0	0	0	0	0	0	0	0	0	0	0	0	0	0	0	0	0
Unassigned	0	0	0	0	0	0	0	0	0	0	19	0	0	0	0	0	0	0	0	0	0	0	0	0	0	0	0	0	0	0	0	0	0	0	0	0	0	0	0	0	0	0	0	0	0	0	0	0	0
Bacteria; Firmicutes; Clostridia; Oscillospirales; Ruminococcaceae; Incertae_Sedis	0	0	0	0	0	0	0	0	0	0	0	19	17	0	0	0	0	0	0	0	0	0	0	0	0	0	0	0	0	0	0	0	0	13	0	0	0	0	0	0	0	0	0	0	0	0	0	0	0
Bacteria; Firmicutes; Clostridia; Lachnospirales; Lachnospiraceae; Lachnospiraceae_NK4A136_group	0	0	0	0	0	0	0	0	0	0	0	0	0	0	0	0	0	0	0	0	0	0	0	0	0	0	0	0	0	0	0	0	0	0	0	0	0	0	0	0	0	0	0	0	0	0	0	0	0
Bacteria; Firmicutes; Bacilli; Erysipelotrichales; Erysipelotrichaceae; Dubosiella; Dubosiella_newyorkensis	0	0	5	0	0	9	0	0	0	0	0	0	0	0	0	0	0	0	0	0	0	0	4	0	0	0	0	0	0	0	5	15	0	0	0	16	0	0	0	0	0	5	0	0	0	0	0	0	0
Bacteria; Firmicutes; Clostridia; Oscillospirales; Ruminococcaceae; uncultured	0	0	0	7	0	0	0	0	0	0	0	0	0	0	0	0	0	0	0	0	0	0	0	0	0	0	0	0	0	0	0	0	0	0	0	0	0	0	0	0	0	0	0	0	0	0	0	0	0
Bacteria; Firmicutes; Clostridia; Oscillospirales; Ruminococcaceae; uncultured; [Clostridium]_leptum	0	0	0	0	0	0	0	0	0	0	0	0	0	0	0	6	0	3	0	0	0	0	0	0	6	0	0	0	0	0	0	0	0	0	0	0	6	0	0	0	0	0	0	0	0	0	0	0	0
Bacteria; Firmicutes; Clostridia; Lachnospirales; Lachnospiraceae; Lachnospiraceae_NK4A136_group; uncultured_bacterium	0	0	0	0	0	0	0	0	0	0	0	0	0	0	0	0	0	0	0	0	0	0	0	0	0	0	0	0	0	0	0	0	0	0	0	0	0	0	0	0	0	0	0	0	0	0	0	0	0
Bacteria; Firmicutes; Clostridia; Lachnospirales; Lachnospiraceae	0	0	0	0	0	0	0	0	0	0	0	0	0	0	0	0	0	0	0	0	0	0	0	0	0	0	0	0	0	0	0	0	0	0	0	0	0	0	0	0	0	0	0	0	0	0	0	0	0
Bacteria; Firmicutes; Clostridia; Lachnospirales; Lachnospiraceae	0	0	0	0	0	0	0	0	0	0	0	0	0	0	0	0	0	0	0	0	0	0	0	0	0	0	0	0	0	0	0	0	0	0	0	0	0	0	0	0	0	0	0	0	0	0	0	0	0
Bacteria; Bacteroidota; Bacteroidia; Sphingobacteriales; Sphingobacteriaceae; Mucilaginibacter	0	0	0	0	0	0	0	0	0	0	0	0	0	0	0	0	0	0	0	0	0	0	0	0	0	0	0	0	0	0	0	0	0	0	0	0	0	0	0	0	0	0	0	0	0	0	0	0	0
Bacteria; Firmicutes; Clostridia; Lachnospirales; Lachnospiraceae; Tuzzerella	0	0	0	0	0	0	0	0	0	0	0	0	0	0	0	0	0	0	0	0	0	0	0	0	0	0	0	0	0	0	0	0	0	0	0	0	0	0	0	0	0	0	0	0	0	0	0	0	0
Bacteria; Firmicutes; Clostridia; Clostridia_UCG-014; Clostridia_UCG-014; Clostridia_UCG-014	0	0	0	0	0	0	0	0	0	0	0	0	0	0	0	0	0	0	0	0	0	0	0	0	0	0	0	0	0	0	0	0	0	0	0	0	0	0	0	0	0	0	0	0	0	0	0	0	0
Bacteria; Firmicutes; Clostridia; Christensenellales; Christensenellaceae; uncultured; uncultured_bacterium	0	0	0	0	0	0	0	0	0	0	0	0	0	0	0	0	0	0	0	0	0	0	0	0	0	0	0	0	0	0	0	0	0	0	0	0	0	0	0	0	0	0	0	0	0	0	0	0	0
Bacteria; Firmicutes; Clostridia; Lachnospirales; Lachnospiraceae	0	0	0	0	0	0	0	0	0	0	0	0	0	10	0	0	0	0	0	0	0	0	0	15	5	0	0	0	0	0	0	0	0	19	0	7	0	0	0	0	0	0	0	0	0	0	0	0	0
Bacteria; Firmicutes; Clostridia; Lachnospirales; Lachnospiraceae	0	0	0	0	0	0	0	0	0	0	0	0	0	0	0	0	0	0	0	0	0	0	0	0	0	0	0	0	0	0	0	0	0	0	0	0	0	0	0	0	0	0	0	0	0	0	0	0	0
Bacteria; Firmicutes; Clostridia; Peptostreptococcales-Tissierellales; Peptostreptococcaceae; Romboutsia	0	0	0	0	0	0	0	0	0	0	0	0	0	0	0	0	0	0	0	0	0	0	0	0	0	0	0	0	0	0	0	0	0	0	0	0	0	0	0	0	0	0	0	0	0	0	0	0	0
Bacteria; Firmicutes; Clostridia; Oscillospirales; Ruminococcaceae; Ruminococcus; unidentified	0	0	0	0	0	0	0	0	0	0	0	0	0	0	0	0	0	0	0	0	0	0	0	0	0	0	0	0	0	0	0	0	0	0	0	0	0	0	0	0	0	0	0	0	0	0	0	0	0
Bacteria; Firmicutes; Clostridia; Lachnospirales; Lachnospiraceae	0	0	0	0	0	0	0	0	0	0	0	0	0	0	0	0	0	0	7	0	0	0	0	0	0	0	0	0	0	0	0	0	0	0	0	0	0	0	0	0	0	0	0	0	0	0	0	0	0
Bacteria; Firmicutes; Clostridia; Lachnospirales; Lachnospiraceae; Lachnospiraceae_FCS020_group; mouse_gut	0	0	0	0	0	0	0	5	0	0	0	0	0	0	0	0	0	0	0	0	0	0	0	0	12	0	0	0	0	0	0	0	0	47	0	0	0	0	0	0	0	0	0	0	0	0	0	0	0
Bacteria; Firmicutes; Clostridia; Clostridia_UCG-014; Clostridia_UCG-014; Clostridia_UCG-014	0	0	0	0	0	0	0	0	0	0	0	0	0	0	11	7	0	0	7	0	0	0	0	0	0	0	0	0	0	0	0	0	0	0	0	0	0	0	6	0	0	0	7	0	0	0	0	0	0
Bacteria; Firmicutes; Bacilli; Lactobacillales; Lactobacillaceae; Lactobacillus	0	0	0	0	0	0	0	0	0	0	0	0	0	0	0	0	0	0	0	0	0	0	0	0	0	0	0	0	0	0	0	0	0	0	0	0	0	0	0	0	0	0	0	0	0	0	0	0	0
Bacteria; Firmicutes; Clostridia; Clostridia_vadinBB60_group; Clostridia_vadinBB60_group; Clostridia_vadinBB60_group; unidentified	0	0	0	0	0	0	0	0	0	0	12	21	0	0	0	0	0	0	0	0	0	0	0	0	0	0	0	0	0	0	0	0	0	0	0	0	0	0	0	0	0	0	0	0	0	0	0	0	0
Bacteria; Firmicutes; Clostridia; Lachnospirales; Lachnospiraceae; [Eubacterium]_xylanophilum_group; uncultured_bacterium	0	0	0	0	0	0	0	0	0	0	0	0	0	0	0	0	0	0	0	0	0	0	0	0	0	0	0	0	0	0	0	0	0	0	0	0	0	0	0	0	0	0	0	0	0	0	0	0	0
Bacteria; Firmicutes; Clostridia; Lachnospirales; Lachnospiraceae	0	0	0	0	0	0	0	0	0	0	0	0	0	0	0	0	0	0	0	0	0	0	0	0	0	0	0	0	0	0	0	0	0	0	0	0	0	0	0	0	0	0	0	0	0	0	0	0	0
Bacteria; Firmicutes; Clostridia; Lachnospirales; Lachnospiraceae	0	0	0	0	0	0	0	0	0	0	0	0	0	0	0	0	0	0	0	0	0	0	0	0	0	0	0	0	0	0	0	0	0	0	0	0	0	0	0	0	0	0	0	0	0	0	0	0	0
Bacteria; Firmicutes; Clostridia; Oscillospirales; Ruminococcaceae; Anaerotruncus; uncultured_bacterium	0	0	0	0	0	0	0	0	0	0	0	0	0	0	0	0	0	0	0	0	0	0	0	0	0	0	0	0	0	0	0	0	0	7	0	0	5	0	10	0	0	0	0	0	0	0	0	0	0
Bacteria; Firmicutes; Clostridia; Lachnospirales; Lachnospiraceae; Lachnospiraceae_NK4A136_group	0	0	0	0	0	0	0	0	0	0	0	0	0	0	0	0	0	0	0	0	0	0	0	0	0	0	0	0	0	0	0	0	0	0	0	0	0	0	0	0	0	0	0	0	0	0	0	0	0
Bacteria; Firmicutes; Clostridia; Oscillospirales; [Clostridium]_methylpentosum_group; [Clostridium]_methylpentosum_group	0	0	0	0	0	0	0	0	0	0	0	0	0	0	0	0	0	0	0	0	0	0	0	0	0	0	0	0	0	0	0	0	0	0	0	0	0	0	0	0	0	0	0	0	0	0	0	0	0
Bacteria; Firmicutes; Clostridia; Clostridia_UCG-014; Clostridia_UCG-014; Clostridia_UCG-014	0	0	0	0	0	0	0	0	0	0	0	0	0	0	0	0	0	0	0	0	0	0	0	0	0	0	0	0	0	0	0	0	0	0	0	0	0	0	0	0	0	0	0	0	0	0	0	0	0
Bacteria; Firmicutes; Bacilli; Erysipelotrichales; Erysipelotrichaceae; Turicibacter; uncultured_bacterium	0	0	0	0	0	0	0	0	0	0	0	0	0	0	0	0	0	0	0	0	0	0	0	0	0	0	0	0	0	0	0	0	0	0	0	0	0	0	0	0	0	0	0	0	0	0	0	0	0
Bacteria; Proteobacteria; Alphaproteobacteria; Sphingomonadales; Sphingomonadaceae; Polymorphobacter; uncultured_Sphingomonas	0	0	0	0	0	0	0	0	0	0	0	0	0	0	0	0	0	0	0	0	0	0	0	0	0	0	0	0	0	0	0	0	0	0	0	0	0	0	0	0	0	0	0	0	0	0	0	0	0
Bacteria; Firmicutes; Clostridia; Lachnospirales; Lachnospiraceae	0	0	0	0	0	0	0	0	0	0	0	0	0	0	0	0	0	0	0	0	0	0	0	0	0	0	0	0	0	0	0	0	0	0	0	0	0	0	0	0	0	0	0	0	0	0	0	0	0
Bacteria; Firmicutes; Bacilli; RF39; RF39; RF39; unidentified	0	0	0	0	0	0	0	0	0	0	0	0	0	0	0	0	0	0	0	0	0	0	0	0	7	0	0	0	0	0	0	0	0	0	0	0	0	0	0	0	0	0	0	0	0	0	0	0	0
Bacteria; Firmicutes; Clostridia; Clostridia_vadinBB60_group; Clostridia_vadinBB60_group; Clostridia_vadinBB60_group; unidentified	0	0	0	0	0	0	0	0	0	0	0	0	0	0	0	0	0	0	0	0	0	0	0	0	0	0	0	0	0	0	0	0	0	0	0	0	0	0	0	0	0	0	0	0	0	0	0	0	0
Bacteria; Firmicutes; Clostridia; Lachnospirales; Lachnospiraceae; Anaerocolumna	0	0	0	0	0	0	0	0	0	0	0	0	0	0	0	0	0	0	0	0	0	0	0	0	0	0	0	0	0	0	0	0	0	0	0	0	0	0	0	0	0	0	0	0	0	0	0	0	0
Bacteria; Bacteroidota; Bacteroidia; Bacteroidales; Muribaculaceae; Muribaculaceae; uncultured_bacterium	0	0	0	0	0	0	0	0	0	0	0	0	0	0	0	0	0	0	0	0	0	0	0	0	0	0	0	0	0	0	0	0	0	0	0	0	0	0	0	0	0	0	0	0	0	0	0	0	0
Bacteria; Firmicutes; Clostridia; Lachnospirales; Lachnospiraceae	0	0	0	0	0	0	0	0	0	0	0	0	0	0	11	0	0	0	0	0	0	0	0	0	0	0	0	0	0	0	0	0	0	0	15	0	11	0	0	0	0	0	0	0	0	0	0	0	0
Bacteria; Firmicutes; Clostridia; Lachnospirales; Lachnospiraceae; Robinsoniella; Robinsoniella_peoriensis	0	0	0	0	0	0	0	0	0	0	0	0	0	0	0	0	0	0	0	0	0	0	0	0	0	0	0	0	0	0	0	0	0	0	0	0	0	0	0	0	0	0	0	0	0	0	0	0	0
Bacteria; Firmicutes; Clostridia; Lachnospirales; Lachnospiraceae; Lachnospiraceae_NK4A136_group; uncultured_bacterium	0	0	0	0	0	0	0	0	0	0	0	0	0	0	0	0	0	0	0	0	0	0	0	0	0	0	0	0	0	0	0	0	0	0	0	0	0	0	0	0	0	0	0	0	0	0	0	0	0
Bacteria; Firmicutes; Clostridia; Lachnospirales; Lachnospiraceae; Roseburia; uncultured_bacterium	0	0	0	0	0	0	0	0	0	0	0	0	0	0	0	0	0	0	0	0	0	0	0	0	0	0	0	0	0	0	0	0	0	0	0	0	0	0	0	0	0	0	0	0	0	0	0	0	0
Bacteria; Proteobacteria; Gammaproteobacteria; Pseudomonadales; Moraxellaceae; Acinetobacter	0	0	0	0	0	0	0	10	0	0	0	0	0	0	0	0	0	0	0	0	0	0	0	0	0	0	0	0	0	0	0	0	0	0	0	0	0	0	0	0	0	0	0	0	0	0	0	0	0
Bacteria; Actinobacteriota; Actinobacteria; Micrococcales; Micrococcaceae; Glutamicibacter	0	0	0	0	0	0	0	0	0	0	0	0	0	0	0	0	0	0	54	0	0	0	0	0	0	0	0	0	0	0	0	0	0	0	0	0	0	0	0	0	0	0	0	0	0	0	0	0	0
Bacteria; Firmicutes; Clostridia; Oscillospirales; Oscillospiraceae; uncultured	0	0	0	0	0	0	0	0	0	0	0	0	0	0	0	0	0	0	0	0	0	0	0	0	0	0	0	0	0	0	0	0	0	0	0	0	0	0	0	0	0	0	0	0	0	0	0	0	0
Bacteria; Firmicutes; Clostridia; Peptostreptococcales-Tissierellales; Peptostreptococcaceae; Romboutsia	0	0	0	0	0	0	0	0	0	0	0	0	0	0	0	0	0	0	0	0	0	0	0	0	0	0	0	0	0	0	0	0	0	0	0	0	0	0	0	0	0	0	0	0	0	0	0	0	0
Bacteria; Bacteroidota; Bacteroidia; Bacteroidales; Rikenellaceae; Alistipes; uncultured_bacterium	0	0	0	0	0	0	0	0	0	0	0	0	0	0	0	0	0	0	0	0	0	0	0	0	0	0	0	0	0	0	0	0	0	0	0	0	0	0	0	0	0	0	0	0	0	0	0	0	0
Bacteria; Firmicutes; Clostridia; Oscillospirales; Ruminococcaceae; uncultured; uncultured_bacterium	0	0	0	0	0	0	0	0	0	0	0	0	0	0	0	0	0	0	13	0	0	0	0	0	0	0	0	0	0	0	0	0	0	0	0	0	0	2	0	0	0	0	0	0	0	0	0	0	0
Bacteria; Firmicutes; Bacilli; Lactobacillales; Enterococcaceae; Enterococcus	0	0	0	0	0	0	0	0	0	0	0	0	0	0	0	0	0	0	0	0	0	0	0	0	0	0	0	0	0	0	0	0	0	0	0	0	0	0	0	0	0	0	0	0	0	0	0	0	0
Bacteria; Firmicutes; Clostridia; Lachnospirales; Lachnospiraceae; ASF356; uncultured_bacterium	0	0	0	0	0	0	0	0	0	0	0	0	0	0	0	0	0	0	0	0	0	0	0	0	0	0	0	0	0	0	0	0	0	0	0	0	0	0	0	0	0	0	0	0	0	0	0	0	0
Bacteria; Firmicutes; Clostridia; Lachnospirales; Lachnospiraceae	0	0	0	6	0	0	0	0	0	0	0	0	0	0	0	0	0	0	0	4	0	0	0	0	0	0	0	0	0	0	0	0	0	0	0	0	0	0	0	0	0	0	0	0	4	0	0	0	0
Bacteria; Firmicutes; Bacilli; Acholeplasmatales; Acholeplasmataceae; Anaeroplasma; uncultured_bacterium	0	0	0	0	0	0	0	0	0	0	0	0	0	0	0	0	0	0	0	0	0	0	0	0	0	0	0	0	0	0	0	0	0	0	0	0	0	0	0	0	0	0	0	0	0	0	0	0	0
Unassigned	0	0	0	0	0	0	0	0	0	0	0	29	0	0	0	0	0	0	0	16	0	0	0	0	0	0	0	0	0	0	0	0	0	0	0	0	0	0	0	0	0	0	0	0	0	0	0	0	0
Bacteria; Firmicutes; Clostridia; Lachnospirales; Lachnospiraceae	0	0	0	0	0	0	0	0	0	0	0	0	0	0	0	0	0	0	0	0	0	0	0	0	0	0	0	0	0	0	0	0	0	23	0	0	0	0	0	0	0	0	0	0	0	0	0	0	0
Bacteria; Firmicutes; Clostridia; Lachnospirales; Lachnospiraceae	0	0	0	0	0	0	0	0	0	0	0	0	0	0	0	0	0	0	0	0	0	0	0	0	0	0	0	0	0	0	0	0	0	0	0	0	0	0	0	0	0	0	0	0	0	0	0	0	0
Bacteria; Firmicutes; Bacilli; Erysipelotrichales; Erysipelotrichaceae; Dubosiella; Dubosiella_newyorkensis	0	0	0	0	0	0	0	0	0	0	0	0	0	0	0	0	0	0	0	0	0	0	0	0	0	0	0	0	0	0	0	0	0	0	0	0	0	0	0	0	0	0	0	0	0	0	0	0	0
Bacteria; Firmicutes; Clostridia; Lachnospirales; Lachnospiraceae	0	0	0	0	0	0	0	0	0	0	0	0	0	0	0	0	0	0	0	0	0	0	0	0	0	0	0	0	0	0	0	0	0	0	0	0	10	0	0	0	0	0	12	0	0	0	0	0	0
Bacteria; Firmicutes; Bacilli; Erysipelotrichales; Erysipelotrichaceae; Dubosiella; Dubosiella_newyorkensis	0	0	0	0	0	0	0	0	0	0	0	0	0	0	0	0	0	0	0	0	0	0	0	0	0	0	0	0	0	0	0	0	0	0	0	0	0	0	0	0	0	0	0	0	0	0	0	0	0
Bacteria; Firmicutes; Clostridia; Oscillospirales; Ruminococcaceae	0	0	0	0	0	0	0	0	0	0	0	0	0	0	0	0	0	0	0	0	0	0	0	0	0	0	0	0	0	0	0	0	0	0	0	0	0	0	0	0	0	0	0	0	0	0	0	0	0
Bacteria; Firmicutes; Clostridia; Lachnospirales; Lachnospiraceae	0	0	0	0	0	0	0	0	0	0	0	0	0	0	0	0	0	0	0	0	0	0	0	0	0	0	0	0	0	0	0	0	0	0	0	0	0	0	0	0	0	0	0	0	0	0	0	0	0
Bacteria; Firmicutes; Bacilli; Erysipelotrichales; Erysipelotrichaceae; uncultured; unidentified	0	0	0	0	0	0	0	0	0	0	0	0	0	0	0	0	0	0	0	0	0	0	0	0	0	0	0	0	0	0	0	0	0	0	0	0	0	0	0	0	0	0	0	0	0	0	0	0	0
Bacteria; Bacteroidota; Bacteroidia; Bacteroidales; Bacteroidaceae; Bacteroides	0	0	0	0	0	0	0	0	0	0	0	0	0	0	0	0	0	0	0	0	0	0	0	0	0	0	0	0	0	0	0	0	0	0	0	0	0	0	0	0	0	0	0	0	0	0	0	0	0
Bacteria; Firmicutes; Clostridia; Peptostreptococcales-Tissierellales; Peptostreptococcaceae	0	0	0	0	0	0	0	0	0	0	0	0	0	0	0	0	0	0	0	0	0	0	0	0	0	0	0	0	0	0	0	0	0	0	0	0	0	0	0	0	0	0	0	0	0	0	0	0	0
Bacteria; Firmicutes; Clostridia; Clostridia_vadinBB60_group; Clostridia_vadinBB60_group; Clostridia_vadinBB60_group; unidentified	0	0	8	0	0	0	0	0	0	0	0	0	0	0	0	0	0	0	0	0	0	0	0	0	0	0	0	0	0	0	0	0	0	0	0	0	0	0	0	0	0	0	0	0	0	0	0	0	0
Bacteria; Bacteroidota; Bacteroidia; Cytophagales; Hymenobacteraceae; Hymenobacter	0	0	0	0	0	0	0	0	0	0	0	0	0	0	0	0	0	0	0	0	0	0	0	0	0	0	0	0	0	0	0	0	0	0	0	0	0	0	0	0	0	0	0	0	0	0	0	0	0
Bacteria; Firmicutes; Bacilli; Lactobacillales	0	0	0	0	0	0	0	0	0	0	0	0	0	0	0	0	0	0	0	0	0	0	0	0	0	0	0	0	0	0	0	0	0	0	0	0	0	0	0	0	0	0	0	0	0	0	0	0	0
Bacteria; Firmicutes; Clostridia; Clostridia_vadinBB60_group; Clostridia_vadinBB60_group; Clostridia_vadinBB60_group; uncultured_Clostridiales	0	0	0	0	0	0	0	0	0	0	0	7	0	0	0	0	0	0	0	0	0	0	0	0	0	0	0	0	0	0	0	0	0	0	0	0	5	0	11	0	0	0	0	0	0	0	0	0	0
Bacteria; Firmicutes; Bacilli; Bacillales; Planococcaceae; Lysinibacillus	0	0	0	0	0	0	0	0	0	0	0	0	0	0	0	0	0	0	0	0	0	0	0	0	0	0	0	0	0	0	0	0	0	0	0	0	0	0	0	0	0	0	0	0	0	0	0	0	0
Bacteria; Firmicutes; Clostridia; Lachnospirales; Lachnospiraceae	0	0	0	0	0	0	0	0	0	0	0	0	0	0	0	0	0	0	0	0	0	0	0	0	0	0	0	0	0	0	0	0	0	0	0	0	0	0	0	0	0	0	0	0	0	0	0	0	0
Bacteria; Firmicutes; Bacilli; Erysipelotrichales; Erysipelotrichaceae; Dubosiella; Dubosiella_newyorkensis	7	0	0	0	6	0	0	0	0	0	0	0	0	0	0	0	0	0	0	0	0	0	0	0	0	8	0	0	0	0	0	0	0	0	8	0	0	0	0	0	4	0	0	0	0	0	0	0	0
Unassigned	0	0	0	0	0	3	0	0	0	0	0	0	0	0	0	0	0	0	0	0	0	0	0	0	0	0	0	0	0	0	0	0	0	0	0	0	0	0	0	0	0	0	0	0	0	0	0	0	0
Bacteria; Firmicutes; Bacilli; Lactobacillales; Streptococcaceae; Lactococcus	0	3	0	0	0	0	0	0	0	0	0	0	0	6	0	0	0	0	0	0	0	0	6	0	5	0	0	0	0	0	0	0	0	0	0	0	0	0	0	0	0	0	0	0	0	6	0	0	0
Bacteria; Actinobacteriota; Actinobacteria; Bifidobacteriales; Bifidobacteriaceae; Bifidobacterium	0	0	0	0	0	0	0	0	0	0	0	0	0	0	0	0	0	0	0	0	0	0	0	0	0	0	0	0	0	0	0	0	0	0	0	0	0	0	0	0	0	0	0	0	0	0	0	0	0
Unassigned	0	0	0	0	0	0	0	0	0	0	0	0	16	0	0	0	0	0	0	0	0	0	0	0	0	0	0	0	0	0	0	0	0	0	0	0	0	0	0	0	0	0	0	0	0	0	0	0	0
Bacteria; Firmicutes; Clostridia; Oscillospirales; Ruminococcaceae; uncultured; uncultured_bacterium	0	0	0	0	0	0	0	0	0	0	0	0	0	0	0	0	0	0	0	0	0	0	0	0	0	0	0	0	0	0	0	0	0	0	0	0	0	0	0	0	0	0	0	0	0	0	0	0	0
Bacteria; Firmicutes; Clostridia; Oscillospirales; Oscillospiraceae; uncultured; uncultured_Clostridiales	0	0	0	0	0	0	0	0	0	0	0	28	0	0	0	0	0	0	0	0	0	0	0	0	0	0	0	0	0	0	0	0	0	0	0	0	0	0	0	0	0	0	0	0	0	0	0	0	0
Bacteria; Firmicutes; Clostridia; Lachnospirales; Lachnospiraceae; A2	0	0	0	0	0	0	0	0	0	0	0	0	0	0	0	0	0	0	0	0	0	0	0	0	0	0	0	0	0	0	0	0	0	0	0	0	0	0	0	0	0	0	0	0	0	0	0	0	0
Bacteria; Firmicutes; Clostridia; Oscillospirales; [Eubacterium]_coprostanoligenes_group; [Eubacterium]_coprostanoligenes_group; uncultured_bacterium	0	0	0	0	0	0	0	0	0	0	0	0	0	0	0	0	0	0	0	0	0	0	0	0	0	0	0	0	0	0	0	0	0	0	0	0	0	0	0	0	0	0	0	0	0	0	0	0	0
Bacteria; Firmicutes; Clostridia; Lachnospirales; Lachnospiraceae	0	0	0	0	0	0	0	0	0	0	0	0	0	0	0	0	0	0	0	0	0	0	0	0	0	0	0	0	0	0	0	0	0	0	0	0	0	0	0	0	0	0	0	0	0	0	0	0	0
Bacteria; Firmicutes; Clostridia; Lachnospirales; Lachnospiraceae; Lachnospiraceae_NK4A136_group; uncultured_bacterium	0	0	0	0	0	0	0	0	0	0	0	0	0	0	0	0	0	0	0	0	0	0	0	0	0	0	0	0	0	0	0	0	0	0	0	0	0	0	0	0	0	0	0	0	0	0	0	0	0
Bacteria; Firmicutes; Clostridia; Lachnospirales; Lachnospiraceae; uncultured	0	0	0	0	0	0	0	0	0	0	0	0	0	0	0	0	0	0	0	0	0	0	0	0	0	0	0	0	0	0	0	0	0	0	0	0	0	0	0	0	0	0	0	0	0	0	0	0	0
Bacteria; Firmicutes; Clostridia; Lachnospirales; Lachnospiraceae; Lachnospiraceae_UCG-001	0	0	0	0	0	0	0	0	0	0	0	0	0	0	0	0	0	0	0	0	0	0	0	0	0	0	0	0	0	0	0	0	0	0	0	0	0	0	0	0	0	0	0	0	0	0	0	0	0
Bacteria; Proteobacteria; Alphaproteobacteria; Rhizobiales; Beijerinckiaceae; Methylobacterium-Methylorubrum; Methylobacterium_goesingense	0	0	0	0	0	0	0	0	0	0	0	0	0	0	0	0	0	0	0	0	0	0	0	0	0	0	0	0	0	0	0	0	0	0	0	0	0	0	0	0	0	0	0	0	0	0	0	0	0
Bacteria; Firmicutes; Bacilli; Erysipelotrichales; Erysipelotrichaceae; Dubosiella; Dubosiella_newyorkensis	0	0	0	0	0	0	0	0	0	0	0	0	0	0	0	0	0	0	0	0	0	0	0	0	0	0	0	0	0	0	0	0	0	0	0	0	0	0	0	0	0	0	0	0	0	0	0	10	0
Bacteria; Actinobacteriota; Coriobacteriia; Coriobacteriales; Eggerthellaceae; Enterorhabdus	0	0	0	0	0	0	0	0	0	0	0	0	0	0	0	0	0	0	0	0	0	0	0	0	0	0	0	0	0	0	0	0	0	0	0	0	0	0	0	0	0	0	0	0	0	0	0	0	0
Bacteria; Firmicutes; Bacilli; Erysipelotrichales; Erysipelotrichaceae; Dubosiella; Dubosiella_newyorkensis	14	0	0	0	0	0	0	0	0	0	0	0	0	0	0	0	0	0	0	0	0	0	0	0	0	0	0	0	0	0	0	0	0	0	0	0	0	0	0	0	0	0	0	0	0	0	0	0	0
Bacteria; Firmicutes; Clostridia; Clostridia_vadinBB60_group; Clostridia_vadinBB60_group; Clostridia_vadinBB60_group; uncultured_bacterium	0	0	0	0	0	0	0	0	0	0	6	0	0	0	0	0	0	0	0	0	0	0	0	0	5	0	0	0	0	0	0	0	0	0	0	0	0	0	0	0	0	0	0	0	0	0	0	0	0
Bacteria; Firmicutes; Bacilli; Erysipelotrichales; Erysipelotrichaceae; Dubosiella; Dubosiella_newyorkensis	0	0	0	0	0	0	0	0	0	0	0	0	0	0	0	0	0	0	0	0	8	0	0	0	0	0	0	0	0	0	0	0	0	0	0	0	0	0	0	12	9	0	0	0	0	0	0	0	0
Bacteria; Firmicutes; Clostridia; Lachnospirales; Lachnospiraceae	0	0	0	0	0	0	0	0	0	0	0	0	0	0	0	0	0	0	0	0	0	0	0	0	0	0	0	0	0	0	0	0	0	0	0	0	0	0	0	0	0	0	0	0	0	14	0	0	0
Bacteria; Firmicutes; Clostridia; Peptostreptococcales-Tissierellales; Peptostreptococcales-Tissierellales; Anaerococcus; uncultured_organism	0	0	0	0	0	0	0	0	0	0	0	0	0	0	0	0	0	0	0	0	0	0	0	0	0	0	0	0	0	0	0	0	0	0	0	0	0	0	0	0	0	0	0	0	0	0	0	0	0
Bacteria; Firmicutes; Clostridia; Lachnospirales; Lachnospiraceae	0	0	0	0	0	0	0	0	0	0	0	0	0	0	0	0	0	0	0	0	0	0	0	0	0	0	0	0	0	0	0	0	0	0	0	0	0	0	0	0	0	0	0	0	0	0	0	0	0
Bacteria; Bacteroidota; Bacteroidia; Cytophagales; Spirosomaceae; Huanghella; Huanghella_arctica	0	0	0	0	0	0	0	0	0	0	0	0	0	0	0	0	0	0	0	0	0	0	0	0	0	0	0	0	0	0	0	0	0	0	0	0	0	0	0	0	0	0	0	0	0	0	0	0	0
Bacteria; Firmicutes; Clostridia; Lachnospirales; Lachnospiraceae	0	0	0	0	0	0	0	0	0	0	0	0	0	0	0	0	0	0	0	0	0	0	0	0	0	0	0	0	0	0	15	0	0	0	0	0	0	0	0	0	0	0	0	0	0	0	0	0	0
Bacteria; Firmicutes; Clostridia; Oscillospirales; Oscillospiraceae; Intestinimonas	0	0	0	0	0	0	0	0	0	0	0	0	0	0	0	0	0	0	0	0	0	0	0	0	0	0	0	0	0	0	0	0	0	0	0	0	0	0	0	0	0	0	0	0	0	0	0	0	0
Bacteria; Firmicutes; Clostridia; Lachnospirales; Lachnospiraceae	0	0	0	0	0	0	0	0	0	0	0	0	0	0	0	0	0	0	0	0	0	0	0	0	0	0	0	0	0	0	0	0	0	0	0	0	0	0	0	0	0	0	0	0	0	0	0	0	0
Bacteria; Proteobacteria; Alphaproteobacteria; Acetobacterales; Acetobacteraceae; Endobacter; uncultured_bacterium	0	0	0	0	0	0	0	0	0	0	0	0	0	0	0	0	0	0	0	0	0	0	0	0	0	0	0	0	0	0	0	0	0	0	0	0	0	0	0	0	0	0	0	0	0	0	0	0	0
Bacteria; Firmicutes; Clostridia; Oscillospirales; Oscillospiraceae; Colidextribacter	0	0	0	0	0	0	0	0	0	0	0	0	0	0	0	0	0	0	0	0	0	0	0	0	0	0	0	0	0	0	0	0	0	0	0	0	0	0	0	0	0	0	0	0	0	0	0	0	0
Bacteria; Firmicutes; Bacilli; Erysipelotrichales; Erysipelotrichaceae; Dubosiella; Dubosiella_newyorkensis	0	0	0	0	0	8	0	0	0	0	0	0	0	0	0	0	0	0	0	0	0	0	0	0	0	12	0	0	0	0	0	0	0	0	0	0	0	0	0	0	0	0	0	0	0	0	0	0	0
Bacteria; Firmicutes; Clostridia; Clostridia_vadinBB60_group; Clostridia_vadinBB60_group; Clostridia_vadinBB60_group; uncultured_bacterium	0	0	0	0	0	0	0	17	0	0	0	0	0	3	0	0	0	0	0	0	0	0	0	0	0	0	0	0	0	0	0	0	0	0	0	0	0	0	0	0	0	0	0	0	0	12	0	0	0
Bacteria; Firmicutes; Clostridia; Oscillospirales; Oscillospiraceae; UCG-005; unidentified	0	0	0	0	0	0	0	0	0	0	0	0	0	0	0	0	0	0	0	0	0	0	0	0	0	0	0	0	0	0	0	0	0	0	0	0	0	0	0	10	0	0	11	0	0	0	0	0	0
Bacteria; Firmicutes; Clostridia; Lachnospirales; Lachnospiraceae; Lachnospiraceae_NK4A136_group; uncultured_bacterium	0	0	0	0	0	0	0	0	0	0	0	0	0	0	0	0	0	0	0	0	0	0	0	0	0	0	0	0	0	0	0	0	0	0	0	0	0	0	0	0	0	0	0	0	0	0	0	0	0
Bacteria; Firmicutes; Clostridia; Lachnospirales; Lachnospiraceae	0	0	0	0	0	0	0	0	0	0	0	0	0	0	0	0	0	0	0	0	0	0	0	0	0	0	0	0	0	0	0	0	0	0	0	0	0	0	0	0	0	0	0	0	0	0	0	0	0
Bacteria; Firmicutes; Clostridia; Lachnospirales; Lachnospiraceae; Roseburia	0	0	0	0	0	0	0	0	0	0	0	0	0	0	0	0	0	0	0	0	0	0	0	0	0	0	0	0	0	0	0	0	0	0	0	0	0	0	0	0	0	0	0	0	0	0	0	0	0
Bacteria; Firmicutes; Clostridia; Clostridiales; Clostridiaceae; Clostridium_sensu_stricto_1	0	0	0	0	0	0	0	0	0	0	0	0	0	0	0	0	0	0	0	0	0	0	0	0	0	0	0	0	0	0	0	0	0	0	0	0	0	0	0	0	0	0	0	0	0	0	0	0	0
Bacteria; Bacteroidota; Bacteroidia; Bacteroidales; Bacteroidaceae; Bacteroides	0	0	0	0	0	0	0	0	0	0	0	0	0	0	0	0	0	0	0	0	0	0	0	0	0	0	0	0	0	0	0	0	0	0	0	0	0	0	0	0	0	0	0	0	0	0	0	0	0
Bacteria; Firmicutes; Clostridia; Lachnospirales; Lachnospiraceae; Lachnospiraceae_NK4A136_group	0	0	0	0	0	0	0	0	0	0	0	0	0	0	0	0	0	0	0	0	0	0	0	0	0	0	0	0	0	0	0	0	0	0	0	0	0	0	0	0	0	0	0	0	0	0	0	0	0
Bacteria; Firmicutes; Clostridia; Lachnospirales; Lachnospiraceae; Lachnospiraceae_UCG-006; uncultured_bacterium	0	0	0	0	0	0	0	0	0	0	0	0	0	0	0	0	0	0	0	0	0	0	0	0	0	0	0	0	0	0	0	0	0	0	0	0	0	0	0	0	0	0	0	0	0	0	0	0	0
Bacteria; Proteobacteria; Gammaproteobacteria; Burkholderiales; Comamonadaceae	0	0	0	0	0	0	0	25	0	0	0	0	0	0	0	0	0	0	0	0	0	0	0	0	0	0	0	0	0	0	0	0	0	0	0	0	0	0	0	0	0	0	0	0	0	0	0	0	0
Bacteria; Proteobacteria; Gammaproteobacteria; Pseudomonadales; Pseudomonadaceae; Pseudomonas	0	0	0	0	0	0	0	0	0	0	0	0	0	0	0	0	0	0	10	0	0	0	0	0	0	26	0	0	0	0	0	0	0	0	0	0	0	0	0	0	0	0	0	0	0	0	0	0	0
Bacteria; Firmicutes; Clostridia; Lachnospirales; Lachnospiraceae; uncultured; uncultured_bacterium	0	0	0	0	0	0	0	0	0	0	0	0	0	0	0	0	0	0	0	0	0	0	0	0	0	0	0	0	0	0	0	0	0	0	0	0	0	0	0	0	0	0	0	0	0	0	0	0	0
Bacteria; Firmicutes; Bacilli; Bacillales; Bacillaceae; Bacillus	0	0	0	0	0	0	0	35	0	0	0	0	0	0	0	0	0	0	0	0	0	0	0	0	0	0	0	0	0	0	0	0	0	0	0	0	0	0	0	0	0	0	0	0	0	0	0	0	0
Bacteria; Firmicutes; Clostridia; Lachnospirales; Lachnospiraceae	0	0	0	0	0	0	0	0	0	0	0	0	0	0	0	0	0	0	0	0	0	0	0	0	0	0	0	0	0	0	0	0	0	0	0	0	0	0	0	0	0	0	0	0	0	0	0	0	0
Bacteria; Firmicutes; Clostridia; Lachnospirales; Lachnospiraceae; Lachnospiraceae_NK4A136_group	0	0	0	0	0	0	0	0	0	0	0	0	0	0	0	0	0	0	0	0	0	0	0	0	0	0	0	0	0	0	0	0	0	0	0	0	0	0	0	0	0	0	0	0	0	0	0	0	0
Bacteria; Firmicutes; Clostridia; Peptostreptococcales-Tissierellales; Peptostreptococcaceae	0	0	0	0	0	0	0	0	0	0	0	0	0	0	0	0	0	0	0	0	0	0	0	0	0	0	0	0	0	0	0	0	0	0	0	0	0	0	0	0	0	0	0	0	0	0	0	0	0
Bacteria; Firmicutes; Clostridia; Lachnospirales; Lachnospiraceae; Acetatifactor	0	0	0	0	0	0	0	0	0	0	0	0	0	0	0	0	0	0	0	0	0	0	0	0	0	0	0	0	0	0	0	0	0	0	0	0	0	0	0	0	0	0	0	0	0	0	0	0	0
Bacteria; Firmicutes; Clostridia; Lachnospirales; Lachnospiraceae; GCA-900066575; uncultured_bacterium	0	0	0	0	0	0	0	0	0	0	0	0	0	0	0	0	0	0	0	9	0	0	0	6	0	0	0	0	0	0	0	0	0	0	4	0	0	0	0	0	0	0	0	0	0	0	0	0	0
Bacteria; Firmicutes; Clostridia; Oscillospirales	0	0	0	0	0	0	0	0	0	0	0	0	0	0	0	0	0	0	0	0	0	0	0	0	0	0	0	0	0	0	0	0	0	0	0	0	0	0	0	0	0	0	0	0	0	0	0	0	0
Unassigned	0	0	0	0	0	0	0	0	0	0	0	0	0	0	0	0	0	0	0	0	0	0	0	0	0	0	0	0	0	0	0	0	0	0	0	0	0	0	0	0	0	0	0	0	0	0	0	0	0
Bacteria; Firmicutes; Bacilli; Lactobacillales; Lactobacillaceae; Lactobacillus	0	0	0	0	0	0	0	0	0	0	0	0	0	0	0	0	0	0	0	0	0	0	0	0	0	0	0	0	0	0	0	0	0	0	0	0	0	0	0	0	0	0	0	0	0	0	0	0	0
Bacteria; Firmicutes; Bacilli; Erysipelotrichales; Erysipelotrichaceae; Turicibacter; uncultured_bacterium	0	0	0	0	0	0	0	0	0	0	0	0	0	0	0	0	0	0	0	0	0	0	0	0	0	0	0	0	0	0	0	0	0	0	0	0	0	0	0	0	0	0	0	0	0	0	0	0	0
Bacteria; Firmicutes; Bacilli; Erysipelotrichales; Erysipelotrichaceae; Turicibacter; Turicibacter_sp.	0	0	0	0	0	0	0	0	0	0	0	0	0	0	0	0	0	0	0	0	0	0	0	0	0	0	0	0	0	0	0	0	0	0	0	0	0	0	0	0	0	0	0	0	0	0	0	0	0
Bacteria; Firmicutes; Clostridia; Lachnospirales; Lachnospiraceae; Dorea	0	0	0	0	0	0	0	0	0	0	0	0	0	0	0	0	0	0	0	0	0	0	0	0	0	0	0	0	0	0	0	0	0	0	0	0	0	0	0	0	0	0	0	0	0	0	0	0	0
Bacteria; Firmicutes; Bacilli; Paenibacillales; Paenibacillaceae; Thermobacillus	0	0	0	0	0	0	0	0	0	0	0	0	2	0	0	0	0	0	0	0	0	0	0	0	0	0	0	0	0	0	0	0	0	0	0	0	0	0	0	0	0	0	0	0	0	0	0	0	0
Bacteria; Firmicutes; Clostridia; Lachnospirales; Lachnospiraceae	0	0	0	0	0	0	0	0	0	0	0	0	0	0	5	2	0	0	0	0	0	0	0	0	0	0	0	0	0	0	0	0	0	0	0	0	0	0	0	0	0	0	7	0	0	0	0	0	0
Bacteria; Firmicutes; Clostridia; Lachnospirales; Lachnospiraceae	0	0	0	0	0	0	0	0	0	0	0	0	0	0	0	0	0	0	0	0	0	0	0	0	0	0	0	0	0	0	0	0	0	0	0	0	0	0	0	0	0	0	0	0	0	0	0	0	0
Bacteria; Firmicutes; Bacilli; Erysipelotrichales; Erysipelotrichaceae; Allobaculum; uncultured_bacterium	0	0	0	0	0	0	0	0	0	0	0	0	0	0	0	0	0	0	0	0	0	0	0	0	0	0	0	0	0	0	0	0	0	0	0	0	0	0	0	0	0	0	0	0	0	0	0	0	0
Bacteria; Firmicutes; Bacilli; Erysipelotrichales; Erysipelotrichaceae; Dubosiella; Dubosiella_newyorkensis	0	0	0	0	0	0	0	0	0	0	0	0	0	0	0	0	0	0	0	0	0	0	0	0	0	0	0	0	0	0	0	0	0	0	0	0	0	0	0	0	0	0	0	0	0	0	0	0	0
Bacteria; Firmicutes; Bacilli; Erysipelotrichales; Erysipelotrichaceae; Dubosiella; Dubosiella_newyorkensis	0	0	0	0	0	0	0	0	0	0	0	0	0	0	0	0	0	0	0	0	0	0	0	0	0	0	0	0	0	0	0	0	0	0	0	0	0	0	0	0	0	0	0	0	0	0	0	0	0
Bacteria; Firmicutes; Clostridia; Clostridia_vadinBB60_group; Clostridia_vadinBB60_group; Clostridia_vadinBB60_group; uncultured_bacterium	0	0	9	0	0	0	0	0	0	0	7	0	0	0	0	0	0	0	0	0	0	0	0	0	0	0	0	0	0	0	0	0	0	0	0	0	0	0	0	0	0	0	0	0	0	0	0	0	0
Bacteria; Firmicutes; Bacilli; RF39; RF39; RF39; unidentified	0	0	0	0	0	0	0	0	0	0	0	0	0	0	0	0	0	0	0	0	0	0	0	2	0	0	0	0	0	0	0	0	0	0	0	0	0	0	0	0	0	0	0	0	0	0	0	0	0
Bacteria; Firmicutes; Clostridia; Oscillospirales; Oscillospiraceae; uncultured; uncultured_bacterium	0	0	0	0	0	0	0	0	0	0	0	0	0	0	0	0	0	0	0	0	0	0	0	0	0	0	0	0	0	0	0	0	0	0	0	0	0	0	0	0	0	0	0	0	0	0	0	0	0
Bacteria; Firmicutes; Bacilli; RF39; RF39; RF39	0	0	0	0	0	0	0	0	0	0	0	0	0	0	0	0	0	0	0	0	0	0	0	0	0	0	0	0	0	0	0	0	0	0	0	0	0	0	0	0	0	0	0	0	0	0	0	0	0
Bacteria; Bacteroidota; Bacteroidia; Bacteroidales; Muribaculaceae; Muribaculaceae; uncultured_bacterium	0	0	0	0	0	0	0	0	0	0	0	0	0	0	0	0	0	0	0	0	0	0	0	0	0	0	0	0	0	0	0	0	0	0	0	0	0	0	0	0	0	0	0	0	0	0	0	0	0
Bacteria; Firmicutes; Clostridia; Oscillospirales; Oscillospiraceae; Colidextribacter	0	0	0	0	0	0	0	0	0	0	0	9	0	0	0	0	0	0	0	0	0	0	0	0	0	0	0	0	0	0	0	0	0	0	0	0	0	0	0	0	0	0	0	0	0	0	0	0	0
Bacteria; Firmicutes; Clostridia; Lachnospirales; Lachnospiraceae	0	0	0	0	0	0	0	0	0	0	0	0	0	9	0	0	0	0	0	0	0	0	0	0	0	0	0	0	0	0	0	0	0	0	0	0	0	0	0	0	0	0	0	0	0	0	0	0	0
Bacteria; Firmicutes; Clostridia; Lachnospirales; Lachnospiraceae; Lachnospiraceae_NK4A136_group; uncultured_Clostridiales	0	0	0	0	0	0	0	0	0	0	0	0	0	0	0	13	0	5	0	0	0	0	0	0	0	0	0	0	0	0	0	0	0	0	7	0	0	0	0	0	0	0	0	0	0	0	0	0	0
Unassigned	0	0	0	0	0	0	0	0	0	0	0	0	0	0	0	0	0	0	0	0	0	0	0	0	0	0	0	0	0	0	0	0	0	0	0	0	0	0	0	0	0	0	0	0	0	8	0	0	0
Bacteria; Firmicutes; Clostridia; Lachnospirales; Lachnospiraceae; Lachnoclostridium	0	0	0	0	0	0	0	0	0	0	0	0	0	0	0	0	0	0	0	0	0	0	0	0	0	0	0	0	0	0	0	0	0	0	0	0	0	0	0	0	0	0	0	0	0	0	0	0	0
Bacteria; Firmicutes; Bacilli; Erysipelotrichales; Erysipelotrichaceae; Turicibacter; uncultured_bacterium	0	0	0	0	0	0	0	0	0	0	0	0	0	0	0	0	0	0	0	0	0	0	0	0	0	0	0	0	0	0	0	0	0	0	0	0	0	0	0	0	0	0	0	0	0	0	0	0	0
Bacteria; Firmicutes; Bacilli; Lactobacillales; Streptococcaceae; Lactococcus	0	0	0	0	0	0	0	0	0	0	0	0	0	0	0	0	0	0	0	0	0	0	0	0	0	0	0	0	0	0	0	0	0	0	0	0	0	0	0	0	0	0	0	0	0	0	0	0	0
Bacteria; Proteobacteria; Gammaproteobacteria; Pseudomonadales; Moraxellaceae; Acinetobacter	0	0	0	0	6	0	0	0	0	0	0	0	0	0	0	0	0	0	0	0	0	0	0	0	0	0	0	0	0	0	0	0	0	0	0	0	0	0	0	0	0	0	0	0	0	0	0	0	0
Bacteria; Firmicutes; Clostridia; Lachnospirales; Lachnospiraceae; uncultured	0	0	0	0	0	0	0	0	0	0	0	0	0	0	0	0	0	0	0	0	0	0	0	0	0	0	0	0	0	0	0	0	0	0	5	0	0	0	0	0	0	0	0	0	0	0	0	0	0
Bacteria; Firmicutes; Clostridia; Lachnospirales; Lachnospiraceae	0	0	0	0	0	0	0	0	0	0	0	0	0	0	0	0	0	0	0	0	0	0	0	0	0	0	0	0	0	0	0	0	0	0	0	0	0	0	0	9	0	0	0	0	0	0	0	0	0
Bacteria; Cyanobacteria; Cyanobacteriia; Chloroplast; Chloroplast; Chloroplast	0	0	0	0	0	0	0	0	0	0	0	0	0	0	0	0	0	0	0	0	0	0	0	0	0	0	0	0	0	0	0	0	0	0	0	0	0	0	0	0	2	0	0	0	3	0	0	0	0
Bacteria; Firmicutes; Clostridia; Clostridia_UCG-014; Clostridia_UCG-014; Clostridia_UCG-014	0	0	0	0	0	0	0	0	0	0	0	0	0	0	0	0	0	0	0	0	0	0	0	0	0	0	0	0	0	0	0	0	0	0	0	0	0	0	0	0	0	0	0	0	0	0	0	0	0
Bacteria; Firmicutes; Clostridia; Oscillospirales; Butyricicoccaceae; UCG-009	0	0	0	0	0	0	0	0	0	0	0	0	0	0	0	0	0	0	0	0	0	0	0	0	0	0	0	0	0	0	0	0	0	0	0	0	0	0	0	0	0	0	0	0	0	0	0	0	0
Bacteria; Firmicutes; Clostridia; Lachnospirales; Lachnospiraceae; Lachnoclostridium	0	0	0	0	0	0	0	0	0	0	0	0	0	0	0	0	0	0	0	0	0	0	0	0	0	0	0	0	0	0	0	0	0	0	0	0	0	0	0	0	0	0	0	0	0	0	0	0	0
Bacteria; Proteobacteria; Gammaproteobacteria; Burkholderiales; Comamonadaceae	0	0	0	0	0	0	0	0	0	0	0	0	0	0	0	0	0	0	0	0	0	0	0	0	0	0	0	0	0	0	0	0	0	0	0	0	0	0	0	0	0	0	0	0	0	0	0	0	0
Bacteria; Firmicutes; Clostridia; Lachnospirales; Lachnospiraceae; uncultured; unidentified	0	0	0	0	0	0	0	0	0	0	0	0	0	0	0	0	0	0	0	0	0	0	0	0	0	0	0	0	0	0	0	0	0	0	0	0	0	0	0	0	0	0	0	0	0	0	0	0	0
Bacteria; Verrucomicrobiota; Verrucomicrobiae; Verrucomicrobiales; Akkermansiaceae; Akkermansia	0	0	0	0	0	0	0	0	0	0	0	0	0	0	0	0	0	0	0	0	0	0	0	0	0	0	0	0	0	0	0	0	0	0	0	0	0	0	0	0	0	0	0	0	0	0	0	0	0
Bacteria; Firmicutes; Clostridia; Oscillospirales; Oscillospiraceae; Intestinimonas	0	0	0	0	0	0	0	0	0	0	0	0	0	0	0	0	0	0	0	0	0	0	0	0	0	0	0	0	0	0	0	0	0	0	0	0	0	0	0	0	0	0	0	0	0	0	0	0	0
Bacteria; Firmicutes; Clostridia; Clostridia_vadinBB60_group; Clostridia_vadinBB60_group; Clostridia_vadinBB60_group; uncultured_bacterium	0	0	0	0	0	0	0	0	0	0	0	0	0	8	0	0	0	0	0	0	0	0	0	0	6	0	0	0	0	0	0	0	0	0	0	0	0	0	0	0	0	0	0	0	0	0	0	0	0
Bacteria; Firmicutes; Bacilli; Paenibacillales; Paenibacillaceae; Paenibacillus	0	0	0	0	0	0	0	0	0	0	0	0	0	0	0	0	0	0	0	0	0	0	0	0	0	0	0	0	0	0	0	0	0	0	0	0	0	0	0	0	0	0	0	0	0	0	0	0	0
Bacteria; Firmicutes; Bacilli; Erysipelotrichales; Erysipelotrichaceae; Dubosiella; Dubosiella_newyorkensis	0	0	0	0	0	0	0	0	0	0	0	0	0	0	0	0	0	0	0	0	0	0	0	0	0	0	0	0	0	0	0	0	0	0	0	0	0	0	0	0	0	0	0	0	0	0	0	0	0
Bacteria; Firmicutes; Clostridia; Lachnospirales; Lachnospiraceae; Acetatifactor; Acetatifactor_muris	0	0	0	0	0	0	0	0	0	0	0	0	0	0	0	0	0	0	0	0	0	0	0	0	0	0	0	0	0	0	0	0	0	0	0	0	0	0	0	0	0	0	0	0	0	0	0	0	0
Bacteria; Bacteroidota; Bacteroidia; Bacteroidales; Muribaculaceae; Muribaculaceae; uncultured_bacterium	0	0	0	0	0	0	0	0	0	0	0	0	0	0	0	0	0	0	0	0	0	0	0	0	0	0	0	0	0	0	0	0	0	0	0	0	0	0	0	0	0	0	0	0	0	0	0	0	0
Bacteria; Firmicutes; Clostridia; Lachnospirales; Lachnospiraceae	0	0	0	0	0	0	0	0	0	0	0	0	0	0	0	0	0	0	0	0	0	0	0	0	0	0	0	0	0	0	0	0	0	0	0	0	0	0	0	0	0	0	0	0	0	0	0	0	0
Bacteria; Firmicutes; Clostridia; Oscillospirales; Ruminococcaceae; Incertae_Sedis	0	0	0	0	0	0	0	0	0	0	0	0	0	0	0	0	0	0	0	0	0	0	0	0	0	0	0	0	0	0	0	0	0	0	0	0	0	0	0	0	0	0	0	0	0	0	0	0	0
Bacteria; Firmicutes; Clostridia; Oscillospirales; Ruminococcaceae; Incertae_Sedis; uncultured_bacterium	0	0	0	0	0	0	0	0	0	0	0	0	0	0	0	0	0	0	0	0	0	0	0	0	0	0	0	0	0	0	0	0	0	0	0	0	0	0	0	0	0	0	0	0	0	0	0	0	0
Bacteria; Firmicutes; Clostridia; Oscillospirales; Ruminococcaceae; Anaerotruncus; uncultured_bacterium	0	0	0	0	0	0	0	0	0	0	0	0	0	0	0	0	0	0	0	3	0	0	0	0	0	0	0	0	0	0	0	0	0	0	0	0	0	0	0	0	0	0	0	0	0	0	0	0	0
Bacteria; Firmicutes; Clostridia; Lachnospirales; Lachnospiraceae	0	0	0	0	0	0	0	0	0	0	0	0	0	0	0	0	0	0	0	0	0	0	0	16	0	0	0	0	0	0	0	0	0	0	0	0	0	0	0	0	0	0	0	0	0	0	0	0	0
Bacteria; Firmicutes; Bacilli	0	0	0	0	0	0	0	0	0	0	0	0	0	0	0	0	0	0	0	0	0	0	0	0	0	0	0	0	0	0	0	0	0	0	0	0	0	0	0	0	0	0	0	0	0	0	0	0	0
Bacteria; Firmicutes; Bacilli; Erysipelotrichales; Erysipelotrichaceae; Dubosiella; Dubosiella_newyorkensis	0	0	0	0	0	0	0	0	0	0	0	0	0	0	0	0	0	0	0	0	0	0	0	0	0	0	0	0	0	0	0	0	0	0	0	0	0	0	0	0	0	0	0	0	0	0	0	0	0
Bacteria; Firmicutes; Clostridia; Lachnospirales; Lachnospiraceae; Blautia	0	0	0	0	0	0	0	0	0	0	0	0	0	0	0	0	0	0	0	0	0	0	0	0	0	0	0	0	0	0	0	0	0	0	0	0	0	0	0	0	0	0	0	0	0	0	0	0	0
Bacteria; Firmicutes; Clostridia; Oscillospirales; Oscillospiraceae; Oscillibacter; Clostridiales_bacterium	0	0	0	0	0	0	0	0	0	0	0	19	0	0	0	0	0	0	0	0	0	0	0	0	0	0	0	0	0	0	0	0	0	0	0	0	0	0	0	0	0	0	0	0	0	0	0	0	0
Bacteria; Firmicutes; Clostridia; Clostridia_vadinBB60_group; Clostridia_vadinBB60_group; Clostridia_vadinBB60_group; uncultured_bacterium	0	0	0	0	0	0	0	0	0	0	0	3	0	0	0	0	0	0	0	0	0	0	0	0	0	0	0	0	0	0	0	0	0	0	0	0	0	0	0	0	0	0	0	0	0	0	0	0	0
Bacteria; Firmicutes; Clostridia; Lachnospirales; Lachnospiraceae	0	0	0	0	0	0	0	0	0	0	0	0	0	0	0	0	0	13	0	0	0	0	0	0	0	0	0	0	0	0	0	0	0	0	14	0	0	0	0	0	0	0	0	0	0	0	0	0	0
Bacteria; Actinobacteriota; Coriobacteriia; Coriobacteriales; Coriobacteriales_Incertae_Sedis; uncultured; gut_metagenome	0	0	0	0	0	0	0	0	0	0	0	0	0	0	0	0	0	0	0	0	0	0	0	0	0	0	0	0	0	0	0	0	0	0	0	0	10	0	0	0	0	0	0	0	0	2	0	0	4
Bacteria; Firmicutes; Clostridia; Clostridiales; Clostridiaceae; Clostridium_sensu_stricto_2; Clostridium_cadaveris	0	0	0	0	0	0	0	0	0	0	0	0	0	0	0	0	0	0	0	0	0	0	0	0	0	0	0	0	0	0	0	0	0	0	0	0	0	0	0	0	0	0	0	0	0	0	0	0	0
Bacteria; Firmicutes; Clostridia; Oscillospirales; Oscillospiraceae; uncultured	0	0	0	0	0	0	0	0	0	0	0	0	0	0	0	0	0	0	0	0	0	0	0	0	0	0	0	0	0	0	0	0	0	0	0	0	0	0	0	0	0	0	0	0	0	0	0	0	0
Bacteria; Bacteroidota; Bacteroidia; Bacteroidales; Bacteroidaceae; Bacteroides	0	0	0	0	0	0	0	0	0	0	0	0	0	0	0	0	0	0	0	0	0	0	0	0	0	0	0	0	0	0	0	0	0	0	0	0	0	0	0	0	0	0	0	0	0	0	0	0	0
Bacteria; Firmicutes; Bacilli	0	0	0	0	0	0	0	0	0	0	0	0	0	0	0	0	0	0	0	0	0	0	0	0	0	0	0	0	0	0	0	0	0	0	0	0	0	0	0	0	0	0	0	0	0	0	0	0	0
Bacteria; Firmicutes; Clostridia; Clostridia_UCG-014; Clostridia_UCG-014; Clostridia_UCG-014	0	0	0	0	0	0	0	0	0	0	0	0	0	0	0	0	0	0	0	0	0	0	0	0	0	0	0	0	0	0	0	0	0	0	0	0	0	0	0	0	0	0	0	0	0	0	0	0	0
Bacteria; Firmicutes; Bacilli; Lactobacillales; Streptococcaceae; Lactococcus	0	0	0	0	0	0	0	0	0	0	0	0	0	0	0	0	0	0	0	0	0	0	0	0	0	0	0	0	0	0	0	0	0	0	0	0	0	0	0	0	0	0	0	0	0	0	0	0	0
Bacteria; Firmicutes; Bacilli; Erysipelotrichales; Erysipelotrichaceae; Turicibacter	0	0	0	0	0	0	0	0	0	0	0	0	0	0	0	0	0	0	0	0	0	0	0	0	0	0	0	0	0	0	0	0	0	0	0	0	0	0	0	0	0	0	0	0	0	0	0	0	0
Bacteria; Firmicutes; Clostridia; Lachnospirales; Lachnospiraceae; uncultured; uncultured_bacterium	0	0	0	0	0	0	0	0	0	0	0	0	0	0	0	0	0	0	0	0	0	0	0	0	0	0	0	0	0	0	0	0	0	0	0	0	0	0	0	0	0	0	0	0	0	0	0	0	0
Bacteria; Firmicutes; Bacilli; Paenibacillales; Paenibacillaceae; Paenibacillus	0	0	0	0	0	0	0	26	0	0	0	0	0	0	0	0	0	0	0	0	0	0	0	0	0	0	0	0	0	0	0	0	0	0	0	0	0	0	0	0	0	0	0	0	0	0	0	0	0
Unassigned	0	0	0	0	0	0	0	0	0	0	0	0	0	0	0	0	0	0	26	0	0	0	0	0	0	0	0	0	0	0	0	0	0	0	0	0	0	0	0	0	0	0	0	0	0	0	0	0	0
Unassigned	0	0	0	0	0	0	0	0	0	0	0	0	0	0	0	0	0	0	0	0	0	0	0	0	0	0	0	0	0	0	0	0	0	0	0	0	26	0	0	0	0	0	0	0	0	0	0	0	0
Bacteria; Firmicutes; Bacilli; Staphylococcales; Staphylococcaceae; Staphylococcus	0	0	0	0	0	0	0	0	0	0	0	0	0	0	0	0	0	0	0	0	0	0	0	0	0	0	0	0	0	0	0	0	0	0	0	0	0	0	0	0	0	0	0	0	0	0	0	0	0
Bacteria; Proteobacteria; Alphaproteobacteria; Acetobacterales; Acetobacteraceae; Acidiphilium	0	0	0	0	0	0	0	0	0	0	0	0	0	0	0	0	0	0	0	0	0	0	0	0	0	0	0	0	0	0	0	0	0	0	0	0	0	0	0	0	0	0	0	0	0	0	0	0	0
Bacteria; Firmicutes; Clostridia; Oscillospirales; Oscillospiraceae; Intestinimonas	0	0	0	0	0	0	0	0	0	0	0	0	0	0	0	0	0	0	0	0	0	0	0	0	0	0	0	0	0	0	0	0	0	0	0	0	0	0	0	0	0	0	0	0	0	0	0	0	0
Bacteria; Firmicutes; Clostridia; Clostridia_vadinBB60_group; Clostridia_vadinBB60_group; Clostridia_vadinBB60_group; unidentified	0	0	0	0	0	0	0	0	0	0	0	0	0	0	0	0	0	0	0	0	0	0	0	0	0	0	0	0	0	0	0	0	0	0	0	0	0	0	0	0	0	0	0	0	0	0	0	0	0
Unassigned	0	0	0	0	0	0	0	0	0	25	0	0	0	0	0	0	0	0	0	0	0	0	0	0	0	0	0	0	0	0	0	0	0	0	0	0	0	0	0	0	0	0	0	0	0	0	0	0	0
Unassigned	0	0	0	0	0	0	0	0	0	0	0	0	0	25	0	0	0	0	0	0	0	0	0	0	0	0	0	0	0	0	0	0	0	0	0	0	0	0	0	0	0	0	0	0	0	0	0	0	0
Bacteria; Firmicutes; Clostridia; Lachnospirales; Lachnospiraceae; Roseburia; uncultured_bacterium	0	0	0	0	0	0	0	0	0	0	0	0	0	0	0	0	0	0	0	0	0	0	0	0	0	0	0	0	0	0	0	0	0	0	0	0	0	0	0	0	0	0	0	0	0	0	0	0	0
Bacteria; Firmicutes; Clostridia; Lachnospirales; Lachnospiraceae; A2; uncultured_bacterium	0	0	0	0	0	0	0	0	0	0	0	0	0	0	0	0	0	0	0	0	0	0	0	0	0	0	0	0	0	0	0	0	0	0	0	0	0	0	0	0	0	0	0	0	0	0	0	0	0
Bacteria; Firmicutes; Clostridia; Lachnospirales; Lachnospiraceae; Lachnospiraceae_NK4A136_group; uncultured_bacterium	0	0	0	0	0	0	0	0	0	0	0	0	0	0	0	0	0	0	0	0	0	0	0	0	0	0	0	0	0	0	0	0	0	0	0	0	0	0	0	0	0	0	0	0	0	0	0	0	0
Bacteria; Firmicutes; Bacilli; Erysipelotrichales; Erysipelotrichaceae; Turicibacter	0	0	0	0	0	0	0	0	0	0	0	0	0	0	0	0	0	0	0	0	0	0	0	0	0	0	0	0	0	0	0	0	0	0	0	0	0	0	0	0	0	0	0	0	0	0	0	0	0
Bacteria; Bacteroidota; Bacteroidia; Cytophagales; Hymenobacteraceae; Hymenobacter; uncultured_Bacteroidetes	0	0	0	0	0	0	0	0	0	0	0	0	0	0	0	0	0	0	0	0	0	0	0	0	0	0	0	0	0	0	0	0	0	0	0	0	0	0	0	0	0	0	0	0	0	0	0	0	0
Bacteria; Firmicutes; Clostridia; Lachnospirales; Lachnospiraceae	0	0	0	0	0	0	0	0	0	0	0	0	0	0	0	0	0	0	0	0	0	0	0	0	0	0	0	0	0	0	0	0	0	0	0	0	0	0	0	0	0	0	0	0	0	0	0	0	0
Bacteria; Proteobacteria; Gammaproteobacteria; Pseudomonadales; Pseudomonadaceae; Pseudomonas	0	0	0	0	0	0	0	24	0	0	0	0	0	0	0	0	0	0	0	0	0	0	0	0	0	0	0	0	0	0	0	0	0	0	0	0	0	0	0	0	0	0	0	0	0	0	0	0	0
Bacteria; Firmicutes; Bacilli; Erysipelotrichales; Erysipelotrichaceae; Erysipelotrichaceae; uncultured_bacterium	0	0	0	0	0	0	0	0	0	0	0	0	5	0	0	0	0	0	0	0	0	0	0	0	0	0	0	0	0	0	0	0	0	0	0	0	0	0	0	0	0	0	0	0	0	0	0	0	0
Bacteria; Bacteroidota; Bacteroidia; Bacteroidales; Muribaculaceae; Muribaculaceae; uncultured_bacterium	0	0	0	0	0	0	0	0	0	0	0	0	0	0	0	0	0	0	0	0	0	0	0	0	0	0	0	0	0	0	0	0	0	24	0	0	0	0	0	0	0	0	0	0	0	0	0	0	0
Bacteria; Firmicutes; Bacilli; Erysipelotrichales; Erysipelatoclostridiaceae; Erysipelatoclostridium	0	0	0	0	0	0	0	0	0	0	0	0	0	0	0	0	0	0	0	0	0	0	0	0	0	0	0	0	0	0	0	0	0	0	0	0	0	0	0	0	24	0	0	0	0	0	0	0	0
Bacteria; Firmicutes; Bacilli; Erysipelotrichales; Erysipelotrichaceae; Dubosiella; Dubosiella_newyorkensis	0	0	0	0	0	0	0	0	0	0	0	0	0	0	0	0	0	0	0	0	0	0	0	0	0	0	0	0	0	0	0	0	0	0	0	0	0	0	0	0	0	0	0	0	0	0	0	0	0
Bacteria; Firmicutes; Clostridia; Lachnospirales; Lachnospiraceae	0	0	0	0	0	0	0	0	0	0	0	0	0	0	0	0	0	0	0	0	0	0	0	0	0	0	0	0	0	0	0	0	0	0	0	0	0	0	0	0	0	0	0	0	0	0	0	0	0
Bacteria; Firmicutes; Bacilli; Thermoactinomycetales; Thermoactinomycetaceae; Planifilum; uncultured_compost	0	0	0	0	0	0	0	0	0	0	0	0	0	0	0	0	0	0	0	0	0	0	0	0	0	0	0	0	0	0	0	0	0	0	0	0	0	0	0	0	0	0	0	0	0	0	0	0	0
Bacteria; Firmicutes; Clostridia; Oscillospirales; Ruminococcaceae; Ruminococcus	0	0	0	0	0	0	0	0	0	0	0	0	0	0	0	0	0	0	0	0	0	0	0	0	0	0	0	0	0	0	0	0	0	0	0	0	0	0	0	0	0	0	0	0	0	0	0	0	0
Bacteria; Firmicutes; Clostridia; Lachnospirales; Lachnospiraceae; uncultured; uncultured_bacterium	0	0	0	0	0	0	0	0	0	0	0	0	0	0	0	0	0	0	0	0	0	0	0	0	0	0	0	0	0	0	0	0	0	0	0	0	0	0	0	0	0	0	0	0	0	0	0	0	0
Bacteria; Firmicutes; Clostridia; Lachnospirales; Lachnospiraceae; Lachnospiraceae_NK4A136_group	0	0	0	0	0	0	0	0	0	0	0	0	0	0	0	0	0	0	0	0	0	0	0	0	0	0	0	0	0	0	0	0	0	0	0	0	0	0	0	0	0	0	0	0	0	0	0	0	0
Bacteria; Firmicutes; Clostridia; Oscillospirales; Oscillospiraceae; Oscillibacter	0	0	0	0	0	0	0	0	0	0	0	0	0	0	0	0	0	0	0	0	0	0	0	0	0	0	0	0	0	0	0	0	0	0	0	0	0	0	0	0	0	0	0	0	0	0	0	0	0
Bacteria; Actinobacteriota; Actinobacteria; Bifidobacteriales; Bifidobacteriaceae; Bifidobacterium	0	0	0	0	0	0	0	0	0	0	0	0	0	0	0	0	0	0	0	0	0	0	0	0	0	0	0	0	0	0	0	0	0	0	0	0	0	0	0	0	0	0	0	0	0	0	0	0	0
Bacteria; Firmicutes; Clostridia; Lachnospirales; Lachnospiraceae; Lachnospiraceae_NK4A136_group	0	0	0	0	0	0	0	0	0	0	0	0	0	0	0	0	0	0	0	0	0	0	0	0	0	0	0	0	0	0	0	0	0	0	0	0	0	0	0	0	0	0	0	0	0	0	0	0	0
Bacteria; Firmicutes; Clostridia; Lachnospirales; Lachnospiraceae; Lachnospiraceae_UCG-006; uncultured_bacterium	0	0	0	0	0	0	0	0	0	0	0	0	0	0	0	0	0	0	0	0	0	0	0	0	0	0	0	0	0	0	0	0	0	0	0	0	0	0	0	0	0	0	0	0	0	0	0	0	0
Bacteria; Firmicutes; Clostridia; Lachnospirales; Lachnospiraceae; uncultured; uncultured_bacterium	0	0	0	0	0	0	0	0	0	0	0	0	0	0	0	0	0	0	0	0	0	0	0	0	0	0	0	0	0	0	0	0	0	0	0	0	0	0	0	0	0	0	0	0	0	0	0	0	0
Bacteria; Firmicutes; Clostridia; Lachnospirales; Lachnospiraceae; Lachnospiraceae_UCG-006; uncultured_bacterium	0	0	0	0	0	0	0	0	0	0	0	0	0	0	0	0	0	0	0	0	0	0	0	0	0	0	0	0	0	0	0	0	0	0	0	0	0	0	0	0	0	0	0	0	0	0	0	0	0
Unassigned	0	0	0	0	0	0	0	0	0	0	0	0	0	0	0	0	0	0	0	0	0	0	0	0	0	0	0	0	0	0	0	0	0	0	0	0	0	0	23	0	0	0	0	0	0	0	0	0	0
Bacteria; Firmicutes; Clostridia; Lachnospirales; Lachnospiraceae; Acetatifactor; uncultured_bacterium	0	0	0	0	0	0	0	0	0	0	0	0	0	0	0	0	0	0	0	0	0	0	0	0	0	0	0	0	0	0	0	0	0	0	0	0	0	0	0	0	0	0	0	0	0	0	0	0	0
Bacteria; Firmicutes; Clostridia; Lachnospirales; Lachnospiraceae	0	0	0	0	0	0	0	0	0	0	0	0	0	0	0	0	0	0	0	0	0	0	0	0	0	0	0	0	0	0	0	0	0	0	0	0	0	0	0	0	0	0	0	0	0	0	0	0	0
Bacteria; Firmicutes; Bacilli; Bacillales; Planococcaceae; Sporosarcina	0	0	0	0	0	0	0	0	0	0	0	0	0	0	0	0	0	0	0	0	0	0	0	0	0	0	0	0	0	0	0	0	0	0	0	0	0	0	0	0	0	0	0	0	0	0	0	0	0
Bacteria; Bacteroidota; Bacteroidia; Bacteroidales; Muribaculaceae; Muribaculaceae; uncultured_bacterium	0	0	0	0	0	0	0	0	0	0	0	0	0	0	0	0	0	0	0	0	0	0	0	0	0	0	0	0	0	0	0	0	0	0	0	0	0	0	0	0	0	0	0	0	0	0	0	0	0
Bacteria; Actinobacteriota; Actinobacteria; Micrococcales; Microbacteriaceae; Cryobacterium	0	0	0	0	0	0	0	0	0	0	0	0	0	0	0	0	0	0	0	0	0	0	0	0	0	0	0	0	0	0	0	0	0	0	0	0	0	0	0	0	0	0	0	0	0	0	0	0	0
Bacteria; Firmicutes; Clostridia; Oscillospirales; Oscillospiraceae; Colidextribacter	0	0	0	0	0	0	0	0	0	0	0	0	0	0	0	0	0	0	0	0	0	0	0	0	0	0	0	0	0	0	0	0	0	0	0	0	0	0	0	0	0	0	0	0	0	0	0	0	0
Bacteria; Proteobacteria; Gammaproteobacteria; Burkholderiales; Oxalobacteraceae; Massilia	0	0	0	0	0	0	0	0	0	0	0	0	0	0	0	0	0	0	0	0	0	0	0	0	0	0	0	0	0	0	0	0	0	0	0	0	0	0	0	0	0	0	0	0	0	0	0	0	0
Bacteria; Actinobacteriota; Coriobacteriia; Coriobacteriales; Eggerthellaceae; Enterorhabdus; Adlercreutzia_mucosicola	0	0	0	0	0	0	0	0	0	0	0	0	0	0	0	0	0	0	0	0	0	0	0	0	0	0	0	0	0	0	0	0	0	0	0	0	0	0	0	0	0	0	0	0	0	0	0	0	0
Bacteria; Firmicutes; Clostridia; Peptostreptococcales-Tissierellales; Peptostreptococcaceae; Paeniclostridium	0	0	0	0	0	0	0	0	0	0	0	0	0	0	0	0	0	0	0	0	0	0	0	0	0	0	0	0	0	0	0	0	0	0	0	0	0	0	0	0	0	0	0	0	0	0	0	0	0
Bacteria; Firmicutes; Clostridia; Lachnospirales; Lachnospiraceae; A2	0	0	0	0	0	0	0	0	0	0	0	0	0	0	0	0	0	0	0	0	0	0	0	0	0	0	0	0	0	0	0	0	0	0	0	0	0	0	0	0	0	0	0	0	0	0	0	0	0
Bacteria; Firmicutes; Bacilli; Erysipelotrichales; Erysipelotrichaceae; Dubosiella; Dubosiella_newyorkensis	0	0	0	10	0	0	0	0	0	0	0	0	0	0	0	0	0	0	0	0	0	0	0	0	0	0	0	0	0	0	0	0	0	0	0	0	0	0	0	0	0	0	0	0	0	0	0	0	0
Bacteria; Proteobacteria; Gammaproteobacteria; Pseudomonadales; Pseudomonadaceae; Pseudomonas	0	0	0	0	0	0	0	20	0	0	0	0	0	0	0	0	0	0	0	0	0	0	0	0	0	0	0	0	0	0	0	0	0	0	0	0	0	0	0	0	0	0	0	0	0	0	0	0	0
Bacteria; Firmicutes; Clostridia; Oscillospirales; Oscillospiraceae; Colidextribacter; uncultured_bacterium	0	0	0	0	0	0	0	0	0	0	0	0	0	0	0	0	0	0	0	0	0	0	0	10	0	0	0	0	0	0	0	0	0	0	0	0	0	0	0	0	0	0	0	0	0	0	0	0	0
Bacteria; Firmicutes; Clostridia; Lachnospirales; Lachnospiraceae	0	0	0	0	0	0	0	0	0	0	0	0	0	0	0	0	0	0	0	0	0	0	0	0	0	0	0	0	0	0	0	5	0	0	0	0	0	0	0	0	0	0	0	0	0	0	0	0	0
Bacteria; Firmicutes; Bacilli; Bacillales; Planococcaceae; Lysinibacillus	0	0	0	0	0	0	0	0	0	0	0	0	0	0	0	0	0	0	0	0	0	0	0	0	0	0	0	0	0	0	0	0	0	0	0	0	0	0	0	0	0	0	0	0	0	0	0	0	0
Bacteria; Firmicutes; Clostridia; Lachnospirales; Lachnospiraceae	0	0	0	0	0	0	0	0	0	0	0	0	0	0	0	0	0	0	0	0	0	0	0	0	0	0	0	0	0	0	0	0	0	0	0	0	0	0	0	0	0	0	0	0	0	0	0	0	0
Bacteria; Firmicutes; Clostridia; Lachnospirales; Lachnospiraceae	0	0	0	0	0	0	0	0	0	0	0	0	0	0	0	0	0	0	0	0	0	0	0	0	0	0	0	0	0	0	0	0	0	0	0	0	0	0	0	0	0	0	0	0	0	0	0	0	0
Bacteria; Firmicutes; Clostridia; Lachnospirales; Lachnospiraceae; Roseburia; uncultured_bacterium	0	0	0	0	0	0	0	0	0	0	0	0	0	0	0	0	0	0	0	0	0	0	0	0	0	0	0	0	0	0	0	0	0	0	0	0	0	0	0	0	0	0	0	0	0	0	0	0	0
Bacteria; Firmicutes; Clostridia; Clostridia_UCG-014; Clostridia_UCG-014; Clostridia_UCG-014	0	0	0	0	0	0	0	0	0	0	0	0	0	0	0	0	0	0	0	0	0	0	0	0	0	0	0	0	0	0	0	0	0	0	0	0	0	0	0	0	0	0	0	0	0	0	0	0	0
Bacteria; Bacteroidota; Bacteroidia; Bacteroidales; Bacteroidaceae; Bacteroides	0	0	0	0	0	0	0	0	0	0	0	0	0	0	0	0	0	0	0	0	0	0	0	0	0	0	0	0	0	0	0	0	0	0	0	0	0	0	0	0	0	0	0	0	0	0	0	0	0
Bacteria; Firmicutes; Clostridia; Lachnospirales; Lachnospiraceae; Blautia; Lachnospiraceae_bacterium	0	0	0	0	0	0	0	0	0	0	0	0	0	0	0	0	0	0	0	0	0	0	0	0	0	0	0	0	0	0	0	0	0	0	0	0	0	0	0	0	0	0	0	0	0	0	0	0	0
Bacteria; Firmicutes; Clostridia; Lachnospirales; Lachnospiraceae	0	0	0	0	0	0	0	0	0	0	0	0	0	0	0	0	0	0	0	0	0	0	0	0	0	0	0	0	0	0	0	0	0	0	0	0	0	0	0	0	0	0	0	0	0	0	0	0	0
Bacteria; Firmicutes; Clostridia; Lachnospirales; Lachnospiraceae	0	0	0	0	0	0	0	0	0	0	0	0	0	0	0	0	0	0	0	0	0	0	0	0	0	0	0	0	0	0	0	0	0	0	0	0	0	0	0	0	0	0	0	0	0	0	0	0	0
Bacteria; Firmicutes; Clostridia; Lachnospirales; Lachnospiraceae; Lachnospiraceae_NK4A136_group	0	0	0	0	0	0	0	0	0	0	0	0	0	0	0	0	0	0	0	0	0	0	0	0	0	0	0	0	0	0	0	0	0	0	0	0	0	0	0	0	0	0	0	0	0	0	0	0	0
Bacteria; Firmicutes; Clostridia; Lachnospirales; Lachnospiraceae; Roseburia	0	0	0	0	0	0	0	0	0	0	0	0	0	0	0	0	0	0	0	0	0	0	0	0	0	0	0	0	0	0	0	0	0	0	0	0	0	0	0	0	0	0	10	0	0	0	0	0	0
Bacteria; Firmicutes; Clostridia; Lachnospirales; Lachnospiraceae	0	0	0	0	0	0	0	0	0	0	0	0	0	0	0	0	0	0	0	0	0	0	0	0	0	0	0	0	0	0	0	0	0	0	0	0	0	0	0	0	0	0	0	0	0	0	0	0	0
Bacteria; Firmicutes; Clostridia; Lachnospirales; Lachnospiraceae; Lachnospiraceae_UCG-006	0	0	0	0	0	0	0	0	0	0	0	0	0	0	0	0	0	0	0	0	0	0	0	0	0	0	0	0	0	0	0	0	0	0	0	0	0	0	0	0	0	0	0	0	0	0	0	0	0
Bacteria; Firmicutes; Clostridia; Lachnospirales; Lachnospiraceae	0	0	0	0	0	0	0	0	0	0	0	0	0	0	0	0	0	0	0	0	0	0	0	0	0	0	0	0	0	0	0	0	0	0	0	0	0	0	0	0	0	0	0	0	0	0	0	0	0
Bacteria; Firmicutes; Clostridia; Oscillospirales; [Eubacterium]_coprostanoligenes_group; [Eubacterium]_coprostanoligenes_group; uncultured_bacterium	0	0	0	0	0	0	0	0	0	0	0	0	0	0	0	0	0	0	0	0	0	0	0	0	0	0	0	0	0	0	0	0	0	0	0	0	0	0	0	0	0	0	0	0	0	0	0	0	0
Bacteria; Firmicutes; Clostridia; Oscillospirales; Oscillospiraceae; uncultured; unidentified	0	0	0	0	0	0	0	0	0	0	0	0	0	0	0	0	0	0	0	0	0	0	0	0	0	0	0	0	0	0	0	0	0	0	0	0	0	0	0	0	0	0	0	0	0	0	0	0	0
Bacteria; Firmicutes; Clostridia; Lachnospirales; Lachnospiraceae; uncultured; uncultured_bacterium	0	0	0	0	0	0	0	0	0	0	0	0	0	0	0	0	0	0	0	0	0	0	0	0	0	0	0	0	0	0	0	0	0	0	0	0	0	0	0	0	0	0	0	0	0	0	0	0	0
Bacteria; Cyanobacteria; Cyanobacteriia; Chloroplast; Chloroplast; Chloroplast	0	0	0	0	0	0	0	0	0	0	0	0	0	0	0	0	0	0	0	0	0	0	0	0	0	0	0	0	0	0	0	0	0	0	0	0	0	0	0	0	0	0	0	0	0	0	0	0	0
Bacteria; Bacteroidota; Bacteroidia; Bacteroidales; Bacteroidaceae; Bacteroides	0	0	0	0	0	0	0	0	0	0	0	0	0	0	0	0	0	0	0	0	0	0	0	0	0	0	0	0	0	0	0	0	0	0	0	0	0	0	20	0	0	0	0	0	0	0	0	0	0
Bacteria; Firmicutes; Bacilli; Erysipelotrichales; Erysipelotrichaceae; Erysipelotrichaceae; uncultured_bacterium	0	0	0	0	0	0	0	0	0	0	0	0	0	0	0	0	0	0	0	0	0	0	0	0	0	0	0	0	0	0	0	0	0	0	0	0	0	0	0	0	0	0	0	0	0	0	0	0	0
Bacteria; Firmicutes; Bacilli; Erysipelotrichales; Erysipelotrichaceae; Dubosiella; Dubosiella_newyorkensis	0	0	0	0	0	0	0	0	0	0	0	0	0	0	0	0	0	0	0	0	0	0	0	0	0	0	0	0	0	0	0	0	0	0	0	0	0	0	0	0	0	0	0	0	0	0	0	0	0
Bacteria; Firmicutes; Bacilli; Lactobacillales; Streptococcaceae; Lactococcus	0	0	0	0	0	0	0	0	0	0	0	0	0	0	0	0	0	0	0	0	0	0	0	0	0	0	0	0	0	0	0	0	0	0	0	0	0	0	0	0	0	0	0	0	0	0	0	0	0
Bacteria; Firmicutes; Bacilli	0	0	0	0	0	0	0	0	0	0	0	0	0	0	0	0	0	0	0	0	0	0	0	0	0	0	0	0	0	0	0	0	0	0	0	0	0	0	0	0	0	0	0	0	0	0	0	0	0
Bacteria; Firmicutes; Clostridia; Clostridia_vadinBB60_group; Clostridia_vadinBB60_group; Clostridia_vadinBB60_group; unidentified	0	0	0	0	0	0	0	0	0	0	0	0	0	0	0	0	0	0	0	0	0	0	0	0	0	0	0	0	0	0	0	0	0	0	0	0	0	0	0	0	0	0	0	0	0	0	0	0	0
Bacteria; Bacteroidota; Bacteroidia; Bacteroidales; Muribaculaceae; Muribaculaceae; uncultured_bacterium	0	0	0	0	0	0	0	0	0	0	0	19	0	0	0	0	0	0	0	0	0	0	0	0	0	0	0	0	0	0	0	0	0	0	0	0	0	0	0	0	0	0	0	0	0	0	0	0	0
Bacteria; Proteobacteria; Gammaproteobacteria; Burkholderiales; Oxalobacteraceae; Massilia	0	0	0	0	0	0	0	0	0	0	0	6	0	0	0	0	0	0	0	0	0	0	0	0	0	0	0	0	0	0	0	0	0	0	0	0	0	0	0	0	0	0	0	0	0	0	0	0	0
Bacteria; Firmicutes; Bacilli; Lactobacillales; Lactobacillaceae; Lactobacillus	0	0	0	0	0	0	0	0	0	0	0	0	0	0	0	0	0	19	0	0	0	0	0	0	0	0	0	0	0	0	0	0	0	0	0	0	0	0	0	0	0	0	0	0	0	0	0	0	0
Bacteria; Firmicutes; Clostridia; Lachnospirales; Lachnospiraceae	0	0	0	0	0	0	0	0	0	0	0	0	0	0	0	0	0	0	0	0	0	0	0	0	0	0	0	0	0	0	0	0	0	0	6	0	0	0	0	0	0	0	9	0	0	0	0	0	0
Unassigned	0	0	0	0	0	0	0	0	0	0	0	0	0	0	0	0	0	0	0	0	0	0	0	0	0	0	0	0	0	0	0	0	0	0	0	0	0	0	0	0	0	0	0	0	0	0	19	0	0
Bacteria; Firmicutes; Clostridia; Oscillospirales; Ruminococcaceae; Anaerotruncus	0	0	0	0	0	0	0	0	0	0	0	0	0	0	0	0	0	0	0	0	0	0	0	0	0	0	0	0	0	0	0	0	0	0	0	0	0	0	0	0	0	0	0	0	0	0	0	0	0
Bacteria; Firmicutes; Clostridia; Lachnospirales; Lachnospiraceae; Lachnospiraceae_UCG-001; uncultured_bacterium	0	0	0	0	0	0	0	0	0	0	0	0	0	0	0	0	0	0	0	0	0	0	0	0	0	0	0	0	0	0	0	0	0	0	0	0	0	0	0	0	0	0	0	0	0	0	0	0	0
Bacteria; Firmicutes; Clostridia; Lachnospirales; Lachnospiraceae	0	0	0	0	0	0	0	0	0	0	0	0	0	0	0	0	0	0	0	0	0	0	0	0	0	0	0	0	0	0	0	0	0	0	0	0	0	0	0	0	0	0	0	0	0	0	0	0	0
Bacteria; Firmicutes; Clostridia; Lachnospirales; Lachnospiraceae	0	0	0	0	0	0	0	0	0	0	0	0	0	0	0	0	0	0	0	0	0	0	0	0	0	0	0	0	0	0	0	0	0	0	0	0	0	0	0	0	0	0	0	0	0	0	0	0	0
Bacteria; Firmicutes; Clostridia; Lachnospirales; Lachnospiraceae	0	0	0	0	0	0	0	0	0	0	0	0	0	0	0	0	0	0	0	0	0	0	0	0	0	0	0	0	0	0	0	0	0	0	0	0	0	0	0	0	0	0	0	0	0	0	0	0	0
Bacteria; Bacteroidota; Bacteroidia; Bacteroidales; Bacteroidaceae; Bacteroides	0	0	0	0	0	0	0	0	0	0	0	0	0	0	0	0	0	0	0	0	0	0	0	0	0	0	0	0	0	0	0	0	0	0	0	0	0	0	0	0	0	0	0	0	0	0	0	0	0
Bacteria; Firmicutes; Clostridia; Lachnospirales; Lachnospiraceae	0	0	0	0	0	0	0	0	0	0	0	0	0	0	0	0	0	0	0	0	0	0	0	0	0	0	0	0	0	0	0	0	0	0	0	0	0	0	0	0	0	0	0	0	0	0	0	0	0
Bacteria; Firmicutes; Clostridia; Monoglobales; Monoglobaceae; Monoglobus; uncultured_rumen	0	0	0	0	0	0	0	0	0	0	0	0	0	0	0	0	0	0	0	0	0	0	0	0	0	0	0	0	0	0	0	0	0	0	0	0	0	0	0	0	0	0	0	0	0	0	0	0	0
Bacteria; Firmicutes; Clostridia; Lachnospirales; Lachnospiraceae	0	0	0	0	0	0	0	0	0	0	0	0	0	0	0	0	0	0	0	0	0	0	0	0	0	0	0	0	0	0	0	0	0	0	0	0	0	0	0	0	0	0	0	0	0	0	0	0	0
Bacteria; Firmicutes; Clostridia; Lachnospirales; Lachnospiraceae	0	0	0	0	0	0	0	0	0	0	0	0	0	0	0	0	0	0	0	0	0	0	0	0	0	0	0	0	0	0	0	0	0	0	0	0	0	0	0	0	0	0	0	0	0	0	0	0	0
Bacteria; Verrucomicrobiota; Verrucomicrobiae; Verrucomicrobiales; Akkermansiaceae; Akkermansia; uncultured_bacterium	0	0	0	0	0	0	0	0	0	0	0	0	0	0	0	0	0	0	0	0	0	0	0	0	0	0	0	0	0	0	0	0	0	0	0	0	0	0	0	0	0	0	0	0	0	0	0	0	0
Bacteria; Firmicutes; Clostridia; Oscillospirales; Oscillospiraceae; uncultured	0	0	0	0	0	0	0	0	0	0	0	0	0	0	0	0	0	0	0	0	0	0	0	0	0	0	0	0	0	0	0	0	0	0	0	0	0	0	0	0	0	0	0	0	0	0	0	0	0
Bacteria; Firmicutes; Clostridia; Clostridiales; Clostridiaceae; Clostridium_sensu_stricto_1	0	0	0	0	0	0	0	0	0	0	0	0	0	0	0	0	0	0	0	0	0	0	0	0	0	0	0	0	0	0	0	0	0	0	0	0	0	0	0	0	0	0	0	0	0	0	0	0	0
Bacteria; Firmicutes; Clostridia; Peptostreptococcales-Tissierellales; Anaerovoracaceae; Family_XIII_UCG-001; uncultured_bacterium	0	0	0	0	0	0	0	0	0	0	0	0	0	0	0	0	0	0	0	0	0	0	0	0	0	0	0	0	0	0	0	0	0	0	0	0	0	0	0	0	0	0	0	0	0	0	0	0	0
Bacteria; Firmicutes; Clostridia; Lachnospirales; Lachnospiraceae	0	0	0	0	0	0	0	0	0	0	0	0	0	0	0	0	0	0	0	0	0	0	0	0	0	0	0	0	0	0	0	0	0	0	0	0	0	0	0	0	0	0	0	0	0	0	0	0	0
Bacteria; Verrucomicrobiota; Verrucomicrobiae; Verrucomicrobiales; Akkermansiaceae; Akkermansia; Akkermansia_muciniphila	0	0	0	0	0	0	0	0	0	18	0	0	0	0	0	0	0	0	0	0	0	0	0	0	0	0	0	0	0	0	0	0	0	0	0	0	0	0	0	0	0	0	0	0	0	0	0	0	0
Bacteria; Firmicutes; Clostridia; Lachnospirales; Lachnospiraceae	0	0	0	0	0	0	0	0	0	0	0	0	0	0	18	0	0	0	0	0	0	0	0	0	0	0	0	0	0	0	0	0	0	0	0	0	0	0	0	0	0	0	0	0	0	0	0	0	0
Bacteria; Firmicutes; Bacilli; Bacillales; Planococcaceae; Sporosarcina	0	0	0	0	0	0	0	0	0	0	0	0	0	0	0	0	0	0	0	0	0	0	0	0	0	0	0	0	0	0	0	0	0	0	0	0	0	0	0	0	0	0	0	0	0	0	0	0	0
Bacteria; Firmicutes; Clostridia; Clostridiales; Clostridiaceae; Clostridium_sensu_stricto_1	0	0	0	0	0	0	0	0	0	0	0	0	0	0	0	0	0	0	0	0	0	0	0	0	0	0	0	0	0	0	0	0	0	0	0	0	0	0	0	0	0	0	0	0	0	0	0	0	0
Bacteria; Firmicutes; Clostridia; Oscillospirales; Oscillospiraceae; Colidextribacter	0	0	0	0	0	0	0	0	0	0	0	0	0	0	0	0	0	0	0	0	0	0	0	0	0	0	0	0	0	0	0	0	0	0	0	0	0	0	0	0	0	0	0	0	0	0	0	0	0
Bacteria; Proteobacteria; Gammaproteobacteria; Pseudomonadales; Pseudomonadaceae; Pseudomonas	0	0	0	0	0	0	0	0	0	0	0	0	0	0	0	0	0	0	0	0	0	0	0	0	0	0	0	0	0	0	0	0	0	0	0	0	0	0	0	0	0	0	0	0	0	0	0	0	0
Bacteria; Bacteroidota; Bacteroidia; Bacteroidales; Prevotellaceae; Prevotella	0	0	0	0	0	0	0	0	0	0	0	0	0	0	0	0	0	0	0	0	0	0	0	0	0	0	0	0	0	0	0	0	0	0	0	0	0	0	0	0	0	0	0	0	0	0	0	0	0
Bacteria; Actinobacteriota; Actinobacteria; Bifidobacteriales; Bifidobacteriaceae; Bifidobacterium	0	0	0	0	0	0	0	0	0	0	0	0	0	0	0	0	0	0	0	0	0	0	0	0	0	0	0	0	0	0	0	0	0	0	0	0	0	0	0	0	0	0	0	0	0	0	0	0	0
Bacteria; Firmicutes; Clostridia; Lachnospirales; Lachnospiraceae; Lachnoclostridium	0	0	0	0	0	0	0	0	0	0	0	0	0	0	0	0	0	0	0	0	0	0	0	0	0	0	0	0	0	0	0	0	0	0	0	0	0	0	0	0	0	0	0	0	0	0	0	0	0
Bacteria; Firmicutes; Clostridia; Clostridiales; Clostridiaceae; Clostridium_sensu_stricto_1	0	0	0	0	0	0	0	0	0	0	0	0	0	0	0	0	0	0	0	0	0	0	0	0	0	0	0	0	0	0	0	0	0	0	0	0	0	0	0	0	0	0	0	0	0	0	0	0	0
Bacteria; Firmicutes; Clostridia; Peptostreptococcales-Tissierellales; Peptostreptococcaceae	0	0	0	0	0	0	0	0	0	0	0	0	0	0	0	0	0	0	0	0	0	0	0	0	0	0	0	0	0	0	0	0	0	0	0	0	0	0	0	0	0	0	0	0	0	0	0	0	0
Bacteria; Firmicutes; Clostridia; Clostridia_UCG-014; Clostridia_UCG-014; Clostridia_UCG-014	0	0	0	0	0	0	0	0	0	0	0	0	0	0	0	0	0	0	0	0	0	0	0	0	0	0	0	0	0	0	0	0	0	0	0	0	0	0	0	0	0	0	0	0	0	0	0	0	0
Bacteria; Firmicutes; Clostridia; Lachnospirales; Lachnospiraceae; Lachnospiraceae_UCG-006; uncultured_bacterium	0	0	0	0	0	0	0	0	0	0	0	0	0	0	0	0	0	0	0	0	0	0	0	0	0	0	0	0	0	0	0	0	0	0	0	0	0	0	0	0	0	0	0	0	0	0	0	0	0
Bacteria; Firmicutes; Clostridia; Lachnospirales; Lachnospiraceae	0	0	0	0	0	0	0	0	0	0	0	0	0	0	0	0	0	0	0	0	0	0	0	0	0	0	0	0	0	0	0	0	0	0	0	0	0	0	0	0	0	0	0	0	0	0	0	0	0
Bacteria; Firmicutes; Clostridia; Lachnospirales; Lachnospiraceae; Marvinbryantia; uncultured_bacterium	0	0	0	0	0	0	0	0	0	0	0	0	0	0	0	0	0	0	0	0	0	0	0	0	0	0	0	0	0	0	0	0	0	0	0	0	0	0	0	0	0	0	0	0	0	0	0	0	0
Bacteria; Firmicutes; Bacilli; Lactobacillales; Lactobacillaceae; Lactobacillus	0	0	0	0	0	0	0	0	0	0	0	0	0	0	0	0	0	0	0	0	0	0	0	0	0	0	0	0	0	0	0	0	0	0	0	0	0	0	0	0	0	0	0	0	0	0	0	0	0
Bacteria; Firmicutes; Clostridia; Lachnospirales; Lachnospiraceae; Lachnospiraceae_NK4A136_group	0	0	0	0	0	0	0	0	0	0	0	0	0	0	0	0	0	0	0	0	0	0	0	0	0	0	0	0	0	0	0	0	0	0	0	0	0	0	0	0	0	0	0	0	0	0	0	0	0
Bacteria; Firmicutes; Clostridia; Lachnospirales; Lachnospiraceae	0	0	0	0	0	0	0	0	0	0	0	0	0	0	0	0	0	0	0	0	0	0	0	0	0	0	0	0	0	0	0	0	0	0	0	0	0	0	0	0	0	0	0	0	0	0	0	0	0
Bacteria; Firmicutes; Clostridia; Lachnospirales; Lachnospiraceae; uncultured	0	0	0	0	0	0	0	0	0	0	0	0	0	0	0	0	0	0	0	0	0	0	0	0	0	0	0	0	0	0	0	0	0	0	0	0	0	0	0	0	0	0	0	0	0	0	0	0	0
Bacteria; Firmicutes; Clostridia; Lachnospirales; Lachnospiraceae; Lachnospiraceae_NK4A136_group; uncultured_bacterium	0	0	0	0	0	0	0	0	0	0	0	0	0	0	0	0	0	0	0	0	0	0	0	0	0	0	0	0	0	0	0	0	0	0	0	0	0	0	0	0	0	0	0	0	0	0	0	0	0
Bacteria; Firmicutes; Clostridia; Lachnospirales; Lachnospiraceae; A2; uncultured_bacterium	0	0	0	0	0	0	0	0	0	0	0	0	0	0	0	0	0	0	0	0	0	0	0	0	0	0	0	0	0	0	0	0	0	0	0	0	0	0	0	0	0	0	0	0	0	0	0	0	0
Bacteria; Firmicutes; Clostridia; Lachnospirales; Lachnospiraceae; [Eubacterium]_ventriosum_group	0	0	0	0	0	0	0	0	0	0	0	0	0	0	0	0	0	0	0	0	0	0	0	0	0	0	0	0	0	0	0	0	0	0	0	0	0	0	0	0	0	0	0	0	0	0	0	0	0
Bacteria; Firmicutes; Clostridia; Lachnospirales; Lachnospiraceae	0	0	0	0	0	0	0	0	0	0	0	0	0	0	0	0	0	0	0	0	0	0	0	0	0	0	0	0	0	0	0	0	0	0	0	0	0	0	0	0	0	0	0	0	0	0	0	0	0
Bacteria; Firmicutes; Clostridia; Oscillospirales; Oscillospiraceae; uncultured; Clostridium_sp.	0	0	0	0	0	0	0	0	0	0	0	0	0	0	0	0	0	0	0	0	0	0	0	0	0	0	0	0	0	0	0	0	0	0	0	0	0	0	0	0	0	0	0	0	0	0	0	0	0
Bacteria; Firmicutes; Bacilli; Thermoactinomycetales; Thermoactinomycetaceae; Thermoactinomyces	0	0	13	0	0	0	0	0	0	0	0	0	0	0	0	0	0	0	0	0	0	0	0	0	0	0	0	0	0	0	0	0	0	0	0	0	0	0	0	0	0	0	0	0	0	0	0	0	0
Bacteria; Firmicutes; Bacilli; Bacillales; Bacillaceae; Oceanobacillus	0	0	0	0	0	0	0	17	0	0	0	0	0	0	0	0	0	0	0	0	0	0	0	0	0	0	0	0	0	0	0	0	0	0	0	0	0	0	0	0	0	0	0	0	0	0	0	0	0
Bacteria; Firmicutes; Clostridia; Lachnospirales; Lachnospiraceae	0	0	0	0	0	0	0	0	0	0	0	17	0	0	0	0	0	0	0	0	0	0	0	0	0	0	0	0	0	0	0	0	0	0	0	0	0	0	0	0	0	0	0	0	0	0	0	0	0
Bacteria; Firmicutes; Bacilli; RF39; RF39; RF39	0	0	0	0	0	0	0	0	0	0	0	0	0	0	0	0	0	0	0	0	0	0	0	0	0	0	0	0	0	0	0	0	0	17	0	0	0	0	0	0	0	0	0	0	0	0	0	0	0
Bacteria; Firmicutes; Clostridia; Lachnospirales; Lachnospiraceae	0	0	0	0	0	0	0	0	0	0	0	0	0	0	0	0	0	0	0	0	0	0	0	0	0	0	0	0	0	0	0	0	0	0	0	0	0	0	0	0	0	0	4	0	0	0	0	0	0
Bacteria; Actinobacteriota; Actinobacteria; Bifidobacteriales; Bifidobacteriaceae; Bifidobacterium	0	0	0	0	0	0	0	0	0	0	0	0	0	0	0	0	0	0	0	0	0	0	0	0	0	0	0	0	0	0	0	0	0	0	0	0	0	0	0	0	0	0	0	0	0	0	0	0	0
Bacteria; Firmicutes; Clostridia; Oscillospirales; Ruminococcaceae; Incertae_Sedis	0	0	0	0	0	0	0	0	0	0	0	0	0	0	0	0	0	0	0	0	0	0	0	0	0	0	0	0	0	0	0	0	0	0	0	0	0	0	0	0	0	0	0	0	0	0	0	0	0
Bacteria; Firmicutes; Bacilli; Erysipelotrichales; Erysipelotrichaceae; Dubosiella; Dubosiella_newyorkensis	0	0	0	0	0	0	0	0	0	0	0	0	0	0	0	0	0	0	0	0	0	0	0	0	0	0	0	0	0	0	0	0	0	0	0	0	0	0	0	0	0	0	0	0	0	0	0	0	0
Bacteria; Firmicutes; Clostridia; Lachnospirales; Lachnospiraceae	0	0	0	0	0	0	0	0	0	0	0	0	0	0	0	0	0	0	0	0	0	0	0	0	0	0	0	0	0	0	0	0	0	0	0	0	0	0	0	0	0	0	0	0	0	0	0	0	0
Bacteria; Firmicutes; Bacilli; RF39; RF39; RF39; unidentified	0	0	0	0	0	0	0	0	0	0	0	0	0	0	0	0	0	0	0	0	0	0	0	0	0	0	0	0	0	0	0	0	0	0	0	0	0	0	0	0	0	0	0	0	0	0	0	0	0
Bacteria; Firmicutes; Bacilli; Lactobacillales; Streptococcaceae; Lactococcus; uncultured_Bacillus	0	0	0	0	0	0	0	0	0	0	0	0	0	0	0	0	0	0	0	0	0	0	0	0	0	0	0	0	0	0	0	0	0	0	0	0	0	0	0	0	0	0	0	0	0	0	0	0	0
Bacteria; Firmicutes; Clostridia; Lachnospirales; Lachnospiraceae	0	0	0	0	0	0	0	0	0	0	0	0	0	0	0	0	0	0	0	0	0	0	0	0	0	0	0	0	0	0	0	0	0	0	0	0	0	0	0	0	0	0	0	0	0	0	0	0	0
Bacteria; Firmicutes; Bacilli; RF39; RF39; RF39	0	0	0	0	0	0	0	0	0	0	0	0	0	0	0	0	0	0	0	0	0	0	0	0	0	0	0	0	0	0	0	0	0	0	0	0	0	0	0	0	0	0	0	0	0	0	0	0	0
Bacteria; Firmicutes; Clostridia; Lachnospirales; Lachnospiraceae; A2	0	0	0	0	0	0	0	0	0	0	0	0	0	0	0	0	0	0	0	0	0	0	0	0	0	0	0	0	0	0	0	0	0	0	0	0	0	0	0	0	0	0	0	0	0	0	0	0	0
Bacteria; Proteobacteria; Gammaproteobacteria; Burkholderiales; Sutterellaceae; Parasutterella; uncultured_organism	0	0	0	0	0	0	0	0	0	0	0	0	0	0	0	0	0	0	0	0	0	0	0	0	0	0	0	0	0	0	0	0	0	0	0	0	0	0	0	0	0	0	0	0	0	0	0	0	0
Bacteria; Bacteroidota; Bacteroidia; Sphingobacteriales; Sphingobacteriaceae	0	0	0	0	0	0	0	0	0	0	0	0	0	0	0	0	0	0	0	0	0	0	0	0	0	0	0	0	0	0	0	0	0	0	0	0	0	0	0	0	0	0	0	0	0	0	0	0	0
Bacteria; Firmicutes; Clostridia; Lachnospirales; Lachnospiraceae; uncultured	0	0	0	0	0	0	0	0	0	0	0	0	0	0	0	0	0	0	0	0	0	0	0	0	0	0	0	0	0	0	0	0	0	0	0	0	0	0	0	0	0	0	0	0	0	0	0	0	0
Bacteria; Firmicutes; Clostridia; Lachnospirales; Lachnospiraceae	0	0	0	0	0	0	0	0	0	0	0	0	0	0	0	0	0	0	0	0	0	0	0	0	0	0	0	0	0	0	0	0	0	0	0	0	0	0	0	0	0	0	0	0	0	0	0	0	0
Bacteria; Firmicutes; Bacilli; Erysipelotrichales; Erysipelatoclostridiaceae; Erysipelatoclostridium	0	0	0	0	0	0	0	0	0	0	0	0	0	0	0	0	0	0	0	0	0	0	0	0	0	0	0	0	0	0	0	0	0	0	0	0	0	0	0	0	0	0	0	0	0	0	0	0	0
Bacteria; Firmicutes; Clostridia; Lachnospirales; Lachnospiraceae; Lachnospiraceae_NK4A136_group	0	0	0	0	0	0	0	0	0	0	0	0	0	0	0	0	0	0	0	0	0	0	0	0	0	0	0	0	0	0	0	0	0	0	0	0	0	0	0	0	0	0	0	0	0	0	0	0	0
Bacteria; Firmicutes; Clostridia; Lachnospirales; Lachnospiraceae	0	0	0	0	0	0	0	0	0	0	0	0	0	0	0	0	0	0	0	0	0	0	0	0	0	0	0	0	0	0	0	0	0	0	0	0	0	0	0	0	0	0	0	0	0	0	0	0	0
Bacteria; Firmicutes; Bacilli; Erysipelotrichales; Erysipelotrichaceae; Turicibacter	0	0	0	0	0	0	0	0	0	0	0	0	0	0	0	0	0	0	0	0	0	0	0	0	0	0	0	0	0	0	0	0	0	0	0	0	0	0	0	0	0	0	0	0	0	0	0	0	0
Unassigned	0	0	0	0	0	0	0	16	0	0	0	0	0	0	0	0	0	0	0	0	0	0	0	0	0	0	0	0	0	0	0	0	0	0	0	0	0	0	0	0	0	0	0	0	0	0	0	0	0
Bacteria; Firmicutes; Bacilli; Erysipelotrichales; Erysipelotrichaceae; Dubosiella; Dubosiella_newyorkensis	0	0	0	0	0	0	0	0	16	0	0	0	0	0	0	0	0	0	0	0	0	0	0	0	0	0	0	0	0	0	0	0	0	0	0	0	0	0	0	0	0	0	0	0	0	0	0	0	0
Bacteria; Firmicutes; Bacilli; Erysipelotrichales; Erysipelotrichaceae; Dubosiella; Dubosiella_newyorkensis	0	0	0	0	0	0	0	0	0	10	0	0	0	0	0	0	0	0	0	0	0	0	0	0	0	0	0	0	0	0	0	0	0	0	0	0	0	0	0	0	0	0	0	0	0	0	0	6	0
Bacteria; Firmicutes; Bacilli; Paenibacillales; Paenibacillaceae; Paenibacillus; Paenibacillus_phoenicis	0	0	0	0	0	0	0	0	0	0	0	2	0	0	0	0	0	0	0	0	0	0	0	0	0	0	0	0	0	0	0	0	0	0	0	0	0	0	0	0	0	0	0	0	0	0	0	0	0
Unassigned	0	0	0	0	0	0	0	0	0	0	0	0	0	0	0	0	0	0	0	0	0	0	0	0	0	0	0	0	0	0	0	0	0	0	0	0	0	0	0	0	0	0	0	0	0	0	0	0	0
Unassigned	0	0	0	0	0	0	0	0	0	0	0	0	0	0	0	0	0	0	0	0	0	0	0	0	0	0	0	0	0	0	0	0	0	0	0	0	0	0	0	0	0	0	0	0	0	0	0	0	0
Bacteria; Bacteroidota; Bacteroidia; Bacteroidales; Prevotellaceae; Prevotella; Prevotella_ruminicola	0	0	0	0	0	0	0	0	0	0	0	0	0	0	0	0	0	0	0	0	0	0	0	0	0	0	0	0	0	0	0	0	0	0	0	0	0	0	0	0	0	0	0	0	0	0	0	0	0
Bacteria; Firmicutes; Clostridia; Oscillospirales; Oscillospiraceae; uncultured; unidentified	0	0	0	0	0	0	0	0	0	0	0	0	0	0	0	0	0	0	0	0	0	0	0	0	0	0	0	0	0	0	0	0	0	0	0	0	0	0	0	0	0	0	0	0	0	0	0	0	0
Bacteria; Firmicutes; Clostridia; Oscillospirales; UCG-010; UCG-010; uncultured_organism	0	0	0	0	0	0	0	0	0	0	0	0	0	0	0	0	0	0	0	0	0	0	0	0	0	0	0	0	0	0	0	0	0	0	0	0	0	0	0	0	0	0	0	0	0	0	0	0	0
Bacteria; Firmicutes; Clostridia; Clostridia_UCG-014; Clostridia_UCG-014; Clostridia_UCG-014; unidentified	0	0	0	0	0	0	0	0	0	0	0	0	0	0	0	0	0	0	0	0	0	0	0	0	0	0	0	0	0	0	0	0	0	0	0	0	0	0	0	0	0	0	0	0	0	0	0	0	0
Bacteria; Firmicutes; Clostridia; Lachnospirales; Lachnospiraceae	0	0	0	0	0	0	0	0	0	0	0	0	0	0	0	0	0	0	0	0	0	0	0	0	0	0	0	0	0	0	0	0	0	0	0	0	0	0	0	0	0	0	0	0	0	0	0	0	0
Bacteria; Firmicutes; Clostridia; Lachnospirales; Lachnospiraceae	0	0	0	0	0	0	0	0	0	0	0	0	0	0	0	0	0	0	0	0	0	0	0	0	0	0	0	0	0	0	0	0	0	0	0	0	0	0	0	0	0	0	0	0	0	0	0	0	0
Bacteria; Firmicutes; Clostridia; Peptostreptococcales-Tissierellales; Peptostreptococcaceae; Romboutsia	0	0	0	0	0	0	0	0	0	0	0	0	0	0	0	0	0	0	0	0	0	0	0	0	0	0	0	0	0	0	0	0	0	0	0	0	0	0	0	0	0	0	0	0	0	0	0	0	0
Bacteria; Firmicutes; Clostridia; Lachnospirales; Lachnospiraceae	0	0	0	0	0	0	0	0	0	0	0	0	0	0	0	0	0	0	0	0	0	0	0	0	0	0	0	0	0	0	0	0	0	0	0	0	0	0	0	0	0	0	0	0	0	0	0	0	0
Bacteria; Firmicutes; Bacilli; Paenibacillales; Paenibacillaceae; Thermobacillus; uncultured_bacterium	0	0	0	0	0	0	0	0	0	0	0	0	0	0	0	0	0	0	0	0	0	0	0	0	0	0	0	0	0	0	0	0	0	0	0	0	0	0	0	0	0	0	0	0	0	0	0	0	0
Bacteria; Firmicutes; Clostridia; Lachnospirales; Lachnospiraceae; uncultured; uncultured_bacterium	0	0	0	0	0	0	0	0	0	0	0	0	0	0	0	0	0	0	0	0	0	0	0	0	0	0	0	0	0	0	0	0	0	0	0	0	0	0	0	0	0	0	0	0	0	0	0	0	0
Bacteria; Firmicutes; Clostridia; Oscillospirales; Ruminococcaceae	0	0	0	0	0	0	0	0	0	0	0	0	0	0	0	0	0	0	0	0	0	0	0	0	0	0	0	0	0	0	0	0	0	0	0	0	0	0	0	0	0	0	0	0	0	0	0	0	0
Bacteria; Proteobacteria; Alphaproteobacteria; Sphingomonadales; Sphingomonadaceae	0	0	0	0	0	0	0	0	0	0	0	0	0	0	0	0	0	0	0	0	0	0	0	0	0	0	0	0	0	0	0	0	0	0	0	0	0	0	0	0	0	0	0	0	0	0	0	0	0
Bacteria; Firmicutes; Clostridia; Lachnospirales; Lachnospiraceae; A2; uncultured_bacterium	0	0	0	0	0	0	0	0	0	0	0	0	0	0	0	0	0	0	0	0	0	0	0	0	0	0	0	0	0	0	0	0	0	0	0	0	0	0	0	0	0	0	0	0	0	0	0	0	0
Bacteria; Firmicutes; Clostridia; Lachnospirales; Defluviitaleaceae; Defluviitaleaceae_UCG-011; uncultured_organism	0	0	0	0	0	0	0	0	0	0	0	0	0	0	0	0	0	0	0	0	0	0	0	0	0	0	0	0	0	0	0	0	0	0	0	0	0	0	0	0	0	0	0	0	0	0	0	0	0
Bacteria; Firmicutes; Clostridia; Lachnospirales; Lachnospiraceae; Lachnoclostridium; uncultured_bacterium	0	0	0	0	0	0	0	0	0	0	0	0	0	0	0	0	0	0	0	0	0	0	0	0	0	0	0	0	0	0	0	0	0	0	0	0	0	0	0	0	0	0	0	0	0	0	0	0	0
Bacteria; Firmicutes; Clostridia; Lachnospirales; Lachnospiraceae	0	0	0	0	0	0	0	0	0	0	0	0	0	0	0	0	0	0	0	0	0	0	0	0	0	0	0	0	0	0	0	0	0	0	0	0	0	0	0	0	0	0	0	0	0	0	0	0	0
Bacteria; Firmicutes; Clostridia; Lachnospirales; Lachnospiraceae	0	0	0	0	0	0	0	0	0	0	0	0	0	0	0	0	0	0	0	0	0	0	0	0	0	0	0	0	0	0	0	0	0	0	0	0	0	0	0	0	0	0	0	0	0	0	0	0	0
Bacteria; Bacteroidota; Bacteroidia; Bacteroidales; Bacteroidaceae; Bacteroides	0	0	0	0	0	0	0	0	0	0	0	0	0	0	0	0	0	0	0	0	0	0	0	0	0	0	0	0	0	0	0	0	0	0	0	0	0	0	0	0	0	0	0	0	0	0	0	0	0
Bacteria; Cyanobacteria; Cyanobacteriia; Chloroplast; Chloroplast; Chloroplast; uncultured_Streptophyta	0	0	0	0	0	0	0	0	0	0	0	0	0	0	0	0	0	0	0	0	0	0	0	0	0	0	0	0	0	0	0	0	0	0	0	0	0	0	0	0	0	0	0	0	0	0	0	0	0
Bacteria; Firmicutes; Clostridia; Clostridia_vadinBB60_group; Clostridia_vadinBB60_group; Clostridia_vadinBB60_group; unidentified	0	0	0	0	0	0	0	0	0	0	0	0	0	0	0	0	0	0	0	0	0	0	0	0	0	0	0	0	0	0	0	0	0	0	0	0	0	0	0	0	0	0	0	0	0	0	0	0	0
Bacteria; Firmicutes; Clostridia; Lachnospirales; Lachnospiraceae; Blautia; Lachnospiraceae_bacterium	0	0	0	0	0	0	0	0	0	0	0	0	0	0	0	0	0	0	0	0	0	0	0	0	0	0	0	0	0	0	0	0	0	0	0	0	0	0	0	0	0	0	0	0	0	0	0	0	0
Bacteria; Firmicutes; Clostridia; Peptostreptococcales-Tissierellales; Anaerovoracaceae; [Eubacterium]_nodatum_group; uncultured_bacterium	0	0	0	0	0	0	0	0	0	0	0	0	0	0	0	0	0	0	0	0	0	0	0	0	0	0	0	0	0	0	0	0	0	0	0	0	0	0	0	0	0	0	0	0	0	0	0	0	0
Bacteria; Firmicutes; Clostridia; Lachnospirales; Lachnospiraceae	0	0	0	0	0	0	0	0	0	0	0	0	0	0	0	0	0	0	0	0	0	0	0	0	0	0	0	0	0	0	0	0	0	0	0	0	0	0	0	0	0	0	0	0	0	0	0	0	0
Bacteria; Firmicutes; Clostridia; Oscillospirales; Oscillospiraceae	0	0	0	0	0	0	0	0	0	0	0	0	0	0	0	0	0	0	0	0	0	0	0	0	0	0	0	0	0	0	0	0	0	0	0	0	0	0	0	0	0	0	0	0	0	0	0	0	0
Bacteria; Firmicutes; Clostridia; Lachnospirales; Lachnospiraceae; Lachnospiraceae_UCG-006; uncultured_bacterium	0	0	0	0	0	0	0	0	0	0	0	0	0	0	0	0	0	0	0	0	0	0	0	0	0	0	0	0	0	0	0	0	0	0	0	0	0	0	0	0	0	0	0	0	0	0	0	0	0
Bacteria; Firmicutes; Bacilli; Erysipelotrichales; Erysipelotrichaceae; Dubosiella; Dubosiella_newyorkensis	0	0	0	0	0	0	0	0	0	0	0	0	0	0	0	0	0	0	0	0	0	0	0	0	0	0	0	0	0	0	0	0	0	0	0	0	0	0	0	0	0	0	0	0	0	0	0	0	0
Bacteria; Bacteroidota; Bacteroidia; Sphingobacteriales; Sphingobacteriaceae; Sphingobacterium	0	0	0	0	0	0	0	15	0	0	0	0	0	0	0	0	0	0	0	0	0	0	0	0	0	0	0	0	0	0	0	0	0	0	0	0	0	0	0	0	0	0	0	0	0	0	0	0	0
Bacteria; Proteobacteria; Gammaproteobacteria; Burkholderiales; Comamonadaceae	0	0	0	0	0	0	0	0	0	0	0	0	0	0	0	0	0	0	8	0	0	0	0	0	0	0	0	0	0	0	0	0	0	0	0	0	0	0	0	0	0	0	0	0	0	0	0	0	0
Unassigned	0	0	0	0	0	0	0	0	0	0	0	0	0	0	0	0	0	0	0	0	0	0	15	0	0	0	0	0	0	0	0	0	0	0	0	0	0	0	0	0	0	0	0	0	0	0	0	0	0
Bacteria; Firmicutes; Clostridia; Clostridiales; Clostridiaceae; Clostridium_sensu_stricto_1	0	0	0	0	0	0	0	0	0	0	0	0	0	0	0	0	0	0	0	0	0	0	0	0	15	0	0	0	0	0	0	0	0	0	0	0	0	0	0	0	0	0	0	0	0	0	0	0	0
Bacteria; Firmicutes; Clostridia; Lachnospirales; Lachnospiraceae	0	0	0	0	0	0	0	0	0	0	0	0	0	0	0	0	0	0	0	0	0	0	0	0	0	0	0	0	0	0	0	0	0	0	0	7	0	0	0	0	0	0	0	0	0	0	0	0	0
Bacteria; Firmicutes; Clostridia; Oscillospirales; [Eubacterium]_coprostanoligenes_group; [Eubacterium]_coprostanoligenes_group; gut_metagenome	0	0	0	0	0	0	0	0	0	0	0	0	0	0	0	0	0	0	0	0	0	0	0	0	0	0	0	0	0	0	0	0	0	0	0	0	0	0	0	0	0	0	0	0	0	0	0	0	0
Bacteria; Firmicutes; Clostridia; Lachnospirales; Lachnospiraceae; uncultured; unidentified	0	0	0	0	0	0	0	0	0	0	0	0	0	0	0	0	0	0	0	0	0	0	0	0	0	0	0	0	0	0	0	0	0	0	0	0	0	0	0	0	0	0	0	0	0	0	0	0	0
Bacteria; Firmicutes; Bacilli; Erysipelotrichales; Erysipelotrichaceae; Dubosiella; Dubosiella_newyorkensis	0	0	0	0	0	0	0	0	0	0	0	0	0	0	0	0	0	0	0	0	0	0	0	0	0	0	0	0	0	0	0	0	0	0	0	0	0	0	0	0	0	0	0	0	0	0	0	0	0
Bacteria; Firmicutes; Bacilli; Erysipelotrichales; Erysipelotrichaceae; Dubosiella; Dubosiella_newyorkensis	0	0	0	0	0	0	0	0	0	0	0	0	0	0	0	0	0	0	0	0	0	0	0	0	0	0	0	0	0	0	0	0	0	0	0	0	0	0	0	0	0	0	0	0	0	0	0	0	0
Bacteria; Firmicutes; Bacilli; Lactobacillales; Lactobacillaceae; Lactobacillus	0	0	0	0	0	0	0	0	0	0	0	0	0	0	0	0	0	0	0	0	0	0	0	0	0	0	0	0	0	0	0	0	0	0	0	0	0	0	0	0	0	0	0	0	0	0	0	0	0
Bacteria; Firmicutes; Bacilli; Paenibacillales; Paenibacillaceae; Paenibacillus	0	0	0	0	0	0	0	0	0	0	0	0	0	0	0	0	0	0	0	0	0	0	0	0	0	0	0	0	0	0	0	0	0	0	0	0	0	0	0	0	0	0	0	0	0	0	0	0	0
Bacteria; Firmicutes; Clostridia; Lachnospirales; Lachnospiraceae	0	0	0	0	0	0	0	0	0	0	0	0	0	0	0	0	0	0	0	0	0	0	0	0	0	0	0	0	0	0	0	0	0	0	0	0	0	0	0	0	0	0	0	0	0	0	0	0	0
Bacteria; Firmicutes; Clostridia; Lachnospirales; Lachnospiraceae	0	0	0	0	0	0	0	0	0	0	0	0	0	0	0	0	0	0	0	0	0	0	0	0	0	0	0	0	0	0	0	0	0	0	0	0	0	0	0	0	0	0	0	0	0	0	0	0	0
Bacteria; Bacteroidota; Bacteroidia; Bacteroidales; Rikenellaceae; Alistipes; uncultured_bacterium	0	0	0	0	0	0	0	0	0	0	0	0	0	0	0	0	0	0	0	0	0	0	0	0	0	0	0	0	0	0	0	0	0	0	0	0	0	0	0	0	0	0	0	0	0	0	0	0	0
Bacteria; Firmicutes; Clostridia; Lachnospirales; Lachnospiraceae	0	0	0	0	0	0	0	0	0	0	0	0	0	0	0	0	0	0	0	0	0	0	0	0	0	0	0	0	0	0	0	0	0	0	0	0	0	0	0	0	0	0	0	0	0	0	0	0	0
Bacteria; Firmicutes; Clostridia; Lachnospirales; Lachnospiraceae; Tuzzerella; uncultured_bacterium	0	0	0	0	0	0	0	0	0	0	0	0	0	0	0	0	0	0	0	0	0	0	0	0	0	0	0	0	0	0	0	0	0	0	0	0	0	0	0	0	0	0	0	0	0	0	0	0	0
Bacteria; Firmicutes; Clostridia; Lachnospirales; Lachnospiraceae; GCA-900066575; uncultured_bacterium	0	0	0	0	0	0	0	0	0	0	0	0	0	0	0	0	0	0	0	0	0	0	0	0	0	0	0	0	0	0	0	0	0	0	0	0	0	0	0	0	0	0	0	0	0	0	0	0	0
Bacteria; Firmicutes; Clostridia; Lachnospirales; Lachnospiraceae	0	0	0	0	0	0	0	0	0	0	0	0	0	0	0	0	0	0	0	0	0	0	0	0	0	0	0	0	0	0	0	0	0	0	0	0	0	0	0	0	0	0	0	0	0	0	0	0	0
Bacteria; Firmicutes; Clostridia; Lachnospirales; Lachnospiraceae	0	0	0	0	0	0	0	0	0	0	0	0	0	0	0	0	0	0	0	0	0	0	0	0	0	0	0	0	0	0	0	0	0	0	0	0	0	0	0	0	0	0	0	0	0	0	0	0	0
Bacteria; Firmicutes; Clostridia; Lachnospirales; Lachnospiraceae	0	0	0	0	0	0	0	0	0	0	0	0	0	0	0	0	0	0	0	0	0	0	0	0	0	0	0	0	0	0	0	0	0	0	0	0	0	0	0	0	0	0	0	0	0	0	0	0	0
Bacteria; Firmicutes; Clostridia; Lachnospirales; Lachnospiraceae	0	0	0	0	0	0	0	0	0	0	0	0	0	0	0	0	0	0	0	0	0	0	0	0	0	0	0	0	0	0	0	0	0	0	0	0	0	0	0	0	0	0	0	0	0	0	0	0	0
Bacteria; Firmicutes; Clostridia; Lachnospirales; Lachnospiraceae	0	0	0	0	0	0	0	0	0	0	0	0	0	0	0	0	0	0	0	0	0	0	0	0	0	0	0	0	0	0	0	0	0	0	0	0	0	0	0	0	0	0	0	0	0	0	0	0	0
Bacteria; Verrucomicrobiota; Verrucomicrobiae; Verrucomicrobiales; Akkermansiaceae; Akkermansia; uncultured_bacterium	0	0	0	0	0	0	0	0	0	0	0	0	0	0	0	0	0	0	0	0	0	0	0	0	0	0	0	0	0	0	0	0	0	0	0	0	0	0	0	0	0	0	0	0	0	0	0	0	0
Bacteria; Firmicutes; Bacilli; Erysipelotrichales; Erysipelotrichaceae; Dubosiella; Dubosiella_newyorkensis	0	0	0	0	0	0	0	0	0	0	0	0	0	0	0	0	0	0	0	0	0	0	0	0	0	0	0	0	0	0	0	0	0	0	0	0	0	0	0	0	0	0	0	0	0	0	0	0	0
Bacteria; Proteobacteria; Alphaproteobacteria; Acetobacterales; Acetobacteraceae; uncultured	0	0	0	0	0	0	0	0	0	0	0	0	0	0	0	0	0	0	0	0	0	0	0	0	0	0	0	0	0	0	0	0	0	0	0	0	0	0	0	0	0	0	0	0	0	0	0	0	0
Bacteria; Proteobacteria; Alphaproteobacteria; Acetobacterales; Acetobacteraceae	0	0	0	0	0	0	0	0	0	0	0	0	0	0	0	0	0	0	0	0	0	0	0	0	0	0	0	0	0	0	0	0	0	0	0	0	0	0	0	0	0	0	0	0	0	0	0	0	0
Bacteria; Bacteroidota; Bacteroidia; Bacteroidales; Rikenellaceae; Alistipes; uncultured_bacterium	0	0	0	0	0	0	0	0	0	0	0	0	0	0	0	0	0	0	0	0	0	0	0	0	0	0	0	0	0	0	0	0	0	0	0	0	0	0	0	0	0	0	0	0	0	0	0	0	0
Bacteria; Firmicutes; Bacilli; Lactobacillales; Lactobacillaceae; Lactobacillus	0	0	0	0	0	0	0	0	0	0	0	0	0	0	0	0	0	0	0	0	0	0	0	0	0	0	0	0	0	0	0	0	0	0	0	0	0	0	0	0	0	0	0	0	0	0	0	0	0
Bacteria; Bacteroidota; Bacteroidia; Bacteroidales; Rikenellaceae; Alistipes; uncultured_bacterium	0	0	0	0	0	0	0	0	0	0	0	0	0	0	0	0	0	0	0	0	0	0	0	0	0	0	0	0	0	0	0	0	0	0	0	0	0	0	0	0	0	0	0	0	0	0	0	0	0
Bacteria; Firmicutes; Clostridia; Lachnospirales; Lachnospiraceae; Lachnospiraceae_NK4A136_group	0	0	0	0	0	0	0	0	0	0	0	0	0	0	0	0	0	0	0	0	0	0	0	0	0	0	0	0	0	0	0	0	0	0	0	0	0	0	0	0	0	0	0	0	0	0	0	0	0
Bacteria; Firmicutes; Clostridia; Lachnospirales; Lachnospiraceae; uncultured; uncultured_bacterium	0	0	0	0	0	0	0	0	0	0	0	0	0	0	0	0	0	0	0	0	0	0	0	0	0	0	0	0	0	0	0	0	0	0	0	0	0	0	0	0	0	0	0	0	0	0	0	0	0
Bacteria; Firmicutes; Bacilli; Erysipelotrichales; Erysipelotrichaceae; Dubosiella; Dubosiella_newyorkensis	0	0	0	0	0	0	0	0	0	0	0	0	0	0	0	0	0	0	0	0	0	0	0	0	0	0	0	0	0	0	0	0	0	0	0	0	0	0	0	0	0	0	0	0	0	0	0	0	0
Bacteria; Firmicutes; Clostridia; Peptostreptococcales-Tissierellales; Peptostreptococcaceae; Romboutsia	0	0	0	0	0	0	0	0	0	0	0	0	0	0	0	0	0	0	0	0	0	0	0	0	0	0	0	0	0	0	0	0	0	0	0	0	0	0	0	0	0	0	0	0	0	0	0	0	0
Bacteria; Firmicutes; Bacilli; Erysipelotrichales; Erysipelotrichaceae; Turicibacter; uncultured_bacterium	0	0	0	0	0	0	0	0	0	0	0	0	0	0	0	0	0	0	0	0	0	0	0	0	0	0	0	0	0	0	0	0	0	0	0	0	0	0	0	0	0	0	0	0	0	0	0	0	0
Bacteria; Firmicutes; Clostridia; Oscillospirales; Oscillospiraceae; uncultured	0	0	0	0	0	0	0	0	0	0	0	0	0	0	0	0	0	0	0	0	0	0	0	0	0	0	0	0	0	0	0	0	0	0	0	0	0	0	0	0	0	0	0	0	0	0	0	0	0
Bacteria; Firmicutes; Clostridia; Lachnospirales; Lachnospiraceae	0	0	0	0	0	0	0	0	0	0	0	0	0	0	0	0	0	0	0	0	0	0	0	0	0	0	0	0	0	0	0	0	0	0	0	0	0	0	0	0	0	0	0	0	0	0	0	0	0
Bacteria; Firmicutes; Bacilli; Lactobacillales; Streptococcaceae; Lactococcus	0	0	0	0	0	0	0	0	0	0	0	0	0	0	0	0	0	0	0	0	0	0	0	0	0	0	0	0	0	0	0	0	0	0	0	0	0	0	0	0	0	0	0	0	0	0	0	0	0
Bacteria; Actinobacteriota; Actinobacteria; Bifidobacteriales; Bifidobacteriaceae; Bifidobacterium	0	0	0	0	0	0	0	0	0	0	0	0	0	0	0	0	0	0	0	0	0	0	0	0	0	0	0	0	0	0	0	0	0	0	0	0	0	0	0	0	0	0	0	0	0	0	0	0	0
Bacteria; Firmicutes; Clostridia; Lachnospirales; Lachnospiraceae; uncultured; uncultured_bacterium	0	0	0	0	0	0	0	0	0	0	0	0	0	0	0	0	0	0	0	0	0	0	0	0	0	0	0	0	0	0	0	0	0	0	0	0	0	0	0	0	0	0	0	0	0	0	0	0	0
Bacteria; Firmicutes; Clostridia; Lachnospirales; Lachnospiraceae	0	0	0	0	0	0	0	0	0	0	0	0	0	0	0	0	0	0	0	0	0	0	0	0	0	0	0	0	0	0	0	0	0	0	0	0	0	0	0	0	0	0	0	0	0	0	0	0	0
Bacteria; Firmicutes; Clostridia; Lachnospirales; Lachnospiraceae; Lachnospiraceae_NK4A136_group	0	0	0	0	0	0	0	0	0	0	0	0	0	0	0	0	0	0	0	0	0	0	0	0	0	0	0	0	0	0	0	0	0	0	0	0	0	0	0	0	0	0	0	0	0	0	0	0	0
Bacteria; Bacteroidota; Bacteroidia; Bacteroidales; Muribaculaceae; Muribaculaceae; uncultured_bacterium	0	0	0	0	0	0	0	0	0	0	0	0	0	0	0	0	0	0	0	0	0	0	0	0	0	0	0	0	0	0	0	0	0	0	0	0	0	0	0	0	0	0	0	0	0	0	0	0	0
Bacteria; Firmicutes; Clostridia; Lachnospirales; Lachnospiraceae; Lachnoclostridium; Dorea_sp.	0	0	0	0	0	0	0	0	0	0	0	0	0	0	0	0	0	0	0	0	0	0	0	0	0	0	0	0	0	0	0	0	0	0	0	0	0	0	0	0	0	0	0	0	0	0	0	0	0
Bacteria; Firmicutes; Bacilli; Erysipelotrichales; Erysipelotrichaceae; Dubosiella; Dubosiella_newyorkensis	0	4	0	0	0	0	0	0	0	0	0	0	0	0	0	0	0	0	0	0	0	0	0	0	0	0	0	2	0	0	0	0	0	0	0	0	0	0	0	0	0	0	0	0	0	0	0	0	0
Bacteria; Firmicutes; Clostridia; Lachnospirales; Lachnospiraceae	0	0	0	0	0	0	0	0	0	0	0	3	0	0	0	0	0	0	0	0	0	0	0	0	0	0	0	0	0	0	0	0	0	0	0	0	0	0	0	0	0	0	0	0	0	0	0	0	0
Bacteria; Firmicutes; Bacilli; Erysipelotrichales; Erysipelotrichaceae; Dubosiella; Dubosiella_newyorkensis	0	0	0	0	0	0	0	0	0	0	0	0	0	0	0	0	0	0	0	0	0	0	0	0	0	0	7	0	0	0	0	0	0	0	0	0	0	0	0	0	0	0	0	0	0	0	0	0	0
Bacteria; Firmicutes; Clostridia; Clostridia_vadinBB60_group; Clostridia_vadinBB60_group; Clostridia_vadinBB60_group; uncultured_bacterium	0	0	0	0	0	0	0	0	0	0	0	0	0	0	0	0	0	0	0	0	0	0	0	0	0	0	0	0	0	0	0	0	0	0	0	0	0	0	0	0	0	0	0	0	3	0	0	0	0
Bacteria; Firmicutes; Clostridia; Clostridia_UCG-014; Clostridia_UCG-014; Clostridia_UCG-014	0	0	0	0	0	0	0	0	0	0	0	0	0	0	0	0	0	0	0	0	0	0	0	0	0	0	0	0	0	0	0	0	0	0	0	0	0	0	0	0	0	0	0	0	0	0	0	0	0
Bacteria; Firmicutes; Clostridia; Oscillospirales; Butyricicoccaceae; Butyricicoccus; uncultured_bacterium	0	0	0	0	0	0	0	0	0	0	0	0	0	0	0	0	0	0	0	0	0	0	0	0	0	0	0	0	0	0	0	0	0	0	0	0	0	0	0	0	0	0	0	0	0	0	0	0	0
Bacteria; Firmicutes; Clostridia; Lachnospirales; Lachnospiraceae; Lachnospiraceae_NK4A136_group	0	0	0	0	0	0	0	0	0	0	0	0	0	0	0	0	0	0	0	0	0	0	0	0	0	0	0	0	0	0	0	0	0	0	0	0	0	0	0	0	0	0	0	0	0	0	0	0	0
Bacteria; Firmicutes; Clostridia; Lachnospirales; Lachnospiraceae; uncultured; Clostridium_sp.	0	0	0	0	0	0	0	0	0	0	0	0	0	0	0	0	0	0	0	0	0	0	0	0	0	0	0	0	0	0	0	0	0	0	0	0	0	0	0	0	0	0	0	0	0	0	0	0	0
Bacteria; Firmicutes; Clostridia; Clostridia_UCG-014; Clostridia_UCG-014; Clostridia_UCG-014	0	0	0	0	0	0	0	0	0	0	0	0	0	0	0	0	0	0	0	0	0	0	0	0	0	0	0	0	0	0	0	0	0	0	0	0	0	0	0	0	0	0	0	0	0	0	0	0	0
Bacteria; Firmicutes; Negativicutes; Acidaminococcales; Acidaminococcaceae; Succiniclasticum; uncultured_bacterium	0	0	0	0	0	0	0	0	0	0	0	0	0	0	0	0	0	0	0	0	0	0	0	0	0	0	0	0	0	0	0	0	0	0	0	0	0	0	0	0	0	0	0	0	0	0	0	0	0
Bacteria; Firmicutes; Clostridia; Lachnospirales; Lachnospiraceae	0	0	0	0	0	0	0	0	0	0	0	0	0	0	0	0	0	0	0	0	0	0	0	0	0	0	0	0	0	0	0	0	0	0	0	0	0	0	0	0	0	0	0	0	0	0	0	0	0
Bacteria; Bacteroidota; Bacteroidia; Bacteroidales; Bacteroidaceae; Bacteroides	0	0	0	0	0	0	0	0	0	0	0	0	0	0	0	0	0	0	0	0	0	0	0	0	0	0	0	0	0	0	0	0	0	0	0	0	0	0	0	0	0	0	0	0	0	0	0	0	0
Bacteria; Firmicutes; Bacilli; Erysipelotrichales; Erysipelotrichaceae; Faecalibaculum	0	0	0	0	0	0	0	0	0	0	0	0	0	0	0	0	0	0	0	0	0	0	0	0	0	0	0	0	0	0	0	0	0	0	0	0	0	0	0	0	0	0	0	0	0	0	0	0	0
Bacteria; Firmicutes; Clostridia; Clostridiales; Clostridiaceae; Clostridium_sensu_stricto_1; uncultured_bacterium	0	0	0	0	0	0	0	0	0	0	0	0	0	0	0	0	0	0	0	0	0	0	0	0	0	0	0	0	0	0	0	0	0	0	0	0	0	0	0	0	0	0	0	0	0	0	0	0	0
Bacteria; Firmicutes; Clostridia; Clostridia_vadinBB60_group; Clostridia_vadinBB60_group; Clostridia_vadinBB60_group	0	0	0	0	0	0	0	0	0	0	0	0	0	0	0	0	0	0	0	0	0	0	0	0	0	0	0	0	0	0	0	0	0	0	0	0	0	0	0	0	0	0	0	0	0	0	0	0	0
Bacteria; Proteobacteria; Gammaproteobacteria; Pseudomonadales; Moraxellaceae; Acinetobacter	0	0	0	0	0	0	0	0	0	0	0	0	0	0	0	0	0	0	0	0	0	0	0	0	0	0	0	0	0	0	0	0	0	0	0	0	0	0	0	0	0	0	0	0	0	0	0	0	0
Bacteria; Firmicutes; Clostridia; Lachnospirales; Lachnospiraceae	0	0	0	0	0	0	0	0	0	0	0	0	0	0	0	0	0	0	0	0	0	0	0	0	0	0	0	0	0	0	0	0	0	0	0	0	0	0	0	0	0	0	0	0	0	0	0	0	0
Bacteria; Firmicutes; Clostridia; Lachnospirales; Lachnospiraceae; Lachnospiraceae_FCS020_group	0	0	0	0	0	0	0	0	0	0	0	0	0	0	0	0	0	0	0	0	0	0	0	0	0	0	0	0	0	0	0	0	0	0	0	0	0	0	0	0	0	0	0	0	0	0	0	0	0
Bacteria; Firmicutes; Bacilli; Erysipelotrichales; Erysipelotrichaceae; uncultured; unidentified	0	0	0	0	0	0	0	0	0	0	0	0	0	0	0	0	0	0	0	0	0	0	0	0	0	0	0	0	0	0	0	0	0	0	0	0	0	0	0	0	0	0	0	0	0	0	0	0	0
Bacteria; Firmicutes; Clostridia; Oscillospirales; Ruminococcaceae; uncultured; uncultured_Clostridiales	0	0	0	0	0	0	0	0	0	0	0	0	0	0	0	0	0	0	0	0	0	0	0	0	0	0	0	0	0	0	0	0	0	0	0	0	0	0	0	0	0	0	0	0	0	0	0	0	0
Bacteria; Firmicutes; Clostridia; Lachnospirales; Lachnospiraceae; uncultured; uncultured_bacterium	0	0	0	0	0	0	0	0	0	0	0	0	0	0	0	0	0	0	0	0	0	0	0	0	0	0	0	0	0	0	0	0	0	0	0	0	0	0	0	0	0	0	0	0	0	0	0	0	0
Bacteria; Firmicutes; Clostridia; Lachnospirales; Lachnospiraceae; Lachnospiraceae_NK4A136_group	0	0	0	0	0	0	0	0	0	0	0	0	0	0	0	0	0	0	0	0	0	0	0	0	0	0	0	0	0	0	0	0	0	0	0	0	0	0	0	0	0	0	0	0	0	0	0	0	0
Bacteria; Firmicutes; Clostridia; Lachnospirales; Lachnospiraceae	0	0	0	0	0	0	0	0	0	0	0	0	0	0	0	0	0	0	0	0	0	0	0	0	0	0	0	0	0	0	0	0	0	0	0	0	0	0	0	0	0	0	0	0	0	0	0	0	0
Bacteria; Firmicutes; Clostridia; Lachnospirales; Lachnospiraceae	0	0	0	0	0	0	0	0	0	0	0	0	0	0	0	0	0	0	0	0	0	0	0	0	0	0	0	0	0	0	0	0	0	0	0	0	0	0	0	0	0	0	0	0	0	0	0	0	0
Bacteria; Firmicutes; Bacilli; RF39; RF39; RF39	0	0	0	0	0	0	0	0	0	0	0	0	0	0	0	0	0	0	0	0	0	0	0	0	0	0	0	0	0	0	0	0	0	0	0	0	0	0	0	0	0	0	0	0	0	0	0	0	0
Bacteria; Firmicutes; Clostridia; Clostridia_UCG-014; Clostridia_UCG-014; Clostridia_UCG-014; uncultured_Acetivibrio	0	0	0	0	0	0	0	0	0	0	0	0	0	0	0	0	0	0	0	0	0	0	0	0	0	0	0	0	0	0	0	0	0	0	0	0	0	0	0	0	0	0	0	0	0	0	0	0	0
Bacteria; Firmicutes; Clostridia; Oscillospirales; Oscillospiraceae; Oscillibacter; unidentified	0	0	0	0	0	0	0	0	0	0	0	0	0	0	0	0	0	0	0	0	0	0	0	0	0	0	0	0	0	0	0	0	0	0	0	0	0	0	0	0	0	0	0	0	0	0	0	0	0
Bacteria; Firmicutes; Limnochordia; Limnochordia; Limnochordia; Hydrogenispora; uncultured_bacterium	0	0	0	0	0	0	0	0	0	0	0	0	0	0	0	0	0	0	0	0	0	0	0	0	0	0	0	0	0	0	0	0	0	0	0	0	0	0	0	0	0	0	0	0	0	0	0	0	0
Bacteria; Firmicutes; Clostridia; Lachnospirales; Lachnospiraceae; A2; uncultured_bacterium	0	0	0	0	0	0	0	0	0	0	0	0	0	0	0	0	0	0	0	0	0	0	0	0	0	0	0	0	0	0	0	0	0	0	0	0	0	0	0	0	0	0	0	0	0	0	0	0	0
Bacteria; Firmicutes; Bacilli; Lactobacillales; Enterococcaceae; Enterococcus	0	0	0	0	0	0	0	0	0	0	0	0	0	0	0	0	0	0	0	0	0	0	0	0	0	0	0	0	0	0	0	0	0	0	0	0	0	0	0	0	0	0	0	0	0	0	0	0	0
Bacteria; Firmicutes; Bacilli; Erysipelotrichales; Erysipelatoclostridiaceae; Erysipelatoclostridium	0	0	0	0	0	0	0	0	0	0	0	0	0	0	0	0	0	0	0	0	0	0	0	0	0	0	0	0	0	0	0	0	0	0	0	0	0	0	0	0	0	0	0	0	0	0	0	0	0
Bacteria; Firmicutes; Bacilli; Erysipelotrichales; Erysipelotrichaceae; Dubosiella; Dubosiella_newyorkensis	0	0	0	0	0	0	0	0	0	0	0	0	0	0	0	0	0	0	0	0	0	0	0	0	0	0	0	0	0	0	0	0	0	0	0	0	0	0	0	0	0	0	0	0	0	0	0	0	0
Bacteria; Firmicutes; Bacilli; Erysipelotrichales; Erysipelotrichaceae; Dubosiella; Dubosiella_newyorkensis	0	0	0	0	0	0	0	0	0	0	0	0	0	0	0	0	0	0	0	0	0	0	0	0	0	0	0	0	0	0	0	0	0	0	0	0	0	0	0	0	0	0	0	0	0	0	0	0	0
Bacteria; Firmicutes; Bacilli; Lactobacillales; Lactobacillaceae; Lactobacillus	0	0	0	0	0	0	0	0	0	0	0	0	0	0	0	0	0	0	0	0	0	0	0	0	0	0	0	0	0	0	0	0	0	0	0	0	0	0	0	0	0	0	0	0	0	0	0	0	0
Bacteria; Firmicutes; Clostridia; Oscillospirales; UCG-010; UCG-010; uncultured_organism	0	0	0	0	0	0	0	0	0	0	0	0	0	0	0	0	0	0	0	0	0	0	0	0	0	0	0	0	0	0	0	0	0	0	0	0	0	0	0	0	0	0	0	0	0	0	0	0	0
Bacteria; Firmicutes; Clostridia; Lachnospirales; Lachnospiraceae; uncultured; unidentified	0	0	0	0	0	0	0	0	0	0	0	0	0	0	0	0	0	0	0	0	0	0	0	0	0	0	0	0	0	0	0	0	0	0	0	0	0	0	0	0	0	0	0	0	0	0	0	0	0
Bacteria; Actinobacteriota; Coriobacteriia; Coriobacteriales; Eggerthellaceae; Enterorhabdus; uncultured_bacterium	0	0	0	0	0	0	0	0	0	0	0	0	0	0	0	0	0	0	0	0	0	0	0	0	0	0	0	0	0	0	0	0	0	0	0	0	0	0	0	0	0	0	0	0	0	0	0	0	0
Bacteria; Actinobacteriota; Coriobacteriia; Coriobacteriales; Eggerthellaceae; Enterorhabdus; uncultured_bacterium	0	0	0	0	0	0	0	0	0	0	0	0	0	0	0	0	0	0	0	0	0	0	0	0	0	0	0	0	0	0	0	0	0	0	0	0	0	0	0	0	0	0	0	0	0	0	0	0	0
Bacteria; Firmicutes; Bacilli; Bacillales; Bacillaceae; Bacillus	0	0	2	0	0	0	0	0	0	0	0	0	0	0	0	0	0	0	0	0	0	0	0	0	0	0	0	0	0	0	0	0	0	0	0	0	0	0	0	0	0	0	0	0	0	0	0	0	0
Bacteria; Actinobacteriota; Actinobacteria; Bifidobacteriales; Bifidobacteriaceae; Bifidobacterium	0	0	0	0	0	0	0	0	0	0	0	0	0	0	0	8	0	0	0	0	0	0	0	0	0	0	0	0	0	0	0	0	0	0	0	0	0	0	0	5	0	0	0	0	0	0	0	0	0
Bacteria; Firmicutes; Clostridia; Lachnospirales; Defluviitaleaceae; Defluviitaleaceae_UCG-011; uncultured_organism	0	0	0	0	0	0	0	0	0	0	0	0	0	0	0	0	0	0	0	0	0	0	0	0	0	0	0	0	0	0	0	0	0	0	0	0	0	0	0	4	0	0	0	0	0	0	0	0	0
Bacteria; Firmicutes; Clostridia; Oscillospirales; Ruminococcaceae; Harryflintia; uncultured_bacterium	0	0	0	0	0	0	0	0	0	0	0	0	0	0	0	0	0	0	0	0	0	0	0	0	0	0	0	0	0	0	0	0	0	0	0	0	0	0	0	0	0	0	0	0	0	0	5	0	0
Unassigned	0	0	0	0	0	0	0	0	0	0	0	0	0	0	0	0	0	0	0	0	0	0	0	0	0	0	0	0	0	0	0	0	0	0	0	0	0	0	0	0	0	0	0	0	0	0	0	0	0
Unassigned	0	0	0	0	0	0	0	0	0	0	0	0	0	0	0	0	0	0	0	0	0	0	0	0	0	0	0	0	0	0	0	0	0	0	0	0	0	0	0	0	0	0	0	0	0	0	0	0	0
Bacteria; Bacteroidota; Bacteroidia; Bacteroidales; Prevotellaceae; Prevotella; Prevotella_ruminicola	0	0	0	0	0	0	0	0	0	0	0	0	0	0	0	0	0	0	0	0	0	0	0	0	0	0	0	0	0	0	0	0	0	0	0	0	0	0	0	0	0	0	0	0	0	0	0	0	0
Bacteria; Firmicutes; Clostridia; Clostridia_vadinBB60_group; Clostridia_vadinBB60_group; Clostridia_vadinBB60_group; uncultured_bacterium	0	0	0	0	0	0	0	0	0	0	0	0	0	0	0	0	0	0	0	0	0	0	0	0	0	0	0	0	0	0	0	0	0	0	0	0	0	0	0	0	0	0	0	0	0	0	0	0	0
Bacteria; Firmicutes; Clostridia; Lachnospirales; Lachnospiraceae; Marvinbryantia; Clostridiales_bacterium	0	0	0	0	0	0	0	0	0	0	0	0	0	0	0	0	0	0	0	0	0	0	0	0	0	0	0	0	0	0	0	0	0	0	0	0	0	0	0	0	0	0	0	0	0	0	0	0	0
Bacteria; Firmicutes; Clostridia; Lachnospirales; Lachnospiraceae; Marvinbryantia; uncultured_bacterium	0	0	0	0	0	0	0	0	0	0	0	0	0	0	0	0	0	0	0	0	0	0	0	0	0	0	0	0	0	0	0	0	0	0	0	0	0	0	0	0	0	0	0	0	0	0	0	0	0
Bacteria; Firmicutes; Clostridia; Lachnospirales; Lachnospiraceae; Lachnospiraceae_NK4A136_group	0	0	0	0	0	0	0	0	0	0	0	0	0	0	0	0	0	0	0	0	0	0	0	0	0	0	0	0	0	0	0	0	0	0	0	0	0	0	0	0	0	0	0	0	0	0	0	0	0
Bacteria; Firmicutes; Clostridia; Lachnospirales; Lachnospiraceae; Acetatifactor; uncultured_bacterium	0	0	0	0	0	0	0	0	0	0	0	0	0	0	0	0	0	0	0	0	0	0	0	0	0	0	0	0	0	0	0	0	0	0	0	0	0	0	0	0	0	0	0	0	0	0	0	0	0
Bacteria; Firmicutes; Clostridia; Lachnospirales; Lachnospiraceae; Lachnospiraceae_NK4A136_group; Lachnospiraceae_bacterium	0	0	0	0	0	0	0	0	0	0	0	0	0	0	0	0	0	0	0	0	0	0	0	0	0	0	0	0	0	0	0	0	0	0	0	0	0	0	0	0	0	0	0	0	0	0	0	0	0
Bacteria; Firmicutes	0	0	0	0	0	0	0	0	0	0	0	0	0	0	0	0	0	0	0	0	0	0	0	0	0	0	0	0	0	0	0	0	0	0	0	0	0	0	0	0	0	0	0	0	0	0	0	0	0
Bacteria; Firmicutes; Clostridia; Peptostreptococcales-Tissierellales; Peptostreptococcaceae; Romboutsia	0	0	0	0	0	0	0	0	0	0	0	0	0	0	0	0	0	0	0	0	0	0	0	0	0	0	0	0	0	0	0	0	0	0	0	0	0	0	0	0	0	0	0	0	0	0	0	0	0
Bacteria; Firmicutes; Clostridia; Clostridia_UCG-014; Clostridia_UCG-014; Clostridia_UCG-014; uncultured_bacterium	0	0	0	0	0	0	0	0	0	0	0	0	0	0	0	0	0	0	0	0	0	0	0	0	0	0	0	0	0	0	0	0	0	0	0	0	0	0	0	0	0	0	0	0	0	0	0	0	0
Bacteria; Proteobacteria; Gammaproteobacteria; Burkholderiales; Oxalobacteraceae; Massilia	0	0	0	0	0	0	0	0	0	0	0	0	0	0	0	0	0	0	0	0	0	0	0	0	0	0	0	0	0	0	0	0	0	0	0	0	0	0	0	0	0	0	0	0	0	0	0	0	0
Bacteria; Proteobacteria; Alphaproteobacteria; Sphingomonadales; Sphingomonadaceae; Sphingomonas	0	0	0	0	0	0	0	0	0	0	0	0	0	0	0	0	0	0	0	0	0	0	0	0	0	0	0	0	0	0	0	0	0	0	0	0	0	0	0	0	0	0	0	0	0	0	0	0	0
Bacteria; Firmicutes; Bacilli; Erysipelotrichales; Erysipelotrichaceae; uncultured; unidentified	0	0	0	0	0	0	0	0	0	0	0	0	0	0	0	0	0	0	0	0	0	0	0	0	0	0	0	0	0	0	0	0	0	0	0	0	0	0	0	0	0	0	0	0	0	0	0	0	0
Bacteria; Firmicutes; Clostridia; Clostridia_vadinBB60_group; Clostridia_vadinBB60_group; Clostridia_vadinBB60_group; unidentified	0	0	0	0	0	0	0	0	0	0	0	0	0	0	0	0	0	0	0	0	0	0	0	0	0	0	0	0	0	0	0	0	0	0	0	0	0	0	0	0	0	0	0	0	0	0	0	0	0
Bacteria; Firmicutes; Bacilli; Erysipelotrichales; Erysipelatoclostridiaceae; Erysipelatoclostridium	0	0	0	0	0	0	0	0	0	0	0	0	0	0	0	0	0	0	0	0	0	0	0	0	0	0	0	0	0	0	0	0	0	0	0	0	0	0	0	0	0	0	0	0	0	0	0	0	0
Bacteria; Firmicutes; Bacilli; Paenibacillales; Paenibacillaceae; Paenibacillus	0	0	0	0	0	0	0	0	0	0	0	0	0	0	0	0	0	0	0	0	0	0	0	0	0	0	0	0	0	0	0	0	0	0	0	0	0	0	0	0	0	0	0	0	0	0	0	0	0
Bacteria; Bacteroidota; Bacteroidia; Bacteroidales; Bacteroidaceae; Bacteroides	0	0	0	0	0	0	0	0	0	0	0	0	0	0	0	0	0	0	0	0	0	0	0	0	0	0	0	0	0	0	0	0	0	0	0	0	0	0	0	0	0	0	0	0	0	0	0	0	0
Bacteria; Firmicutes; Bacilli; Erysipelotrichales; Erysipelotrichaceae; Dubosiella; Dubosiella_newyorkensis	0	0	0	0	0	0	0	0	0	0	0	0	0	0	0	0	0	0	0	0	0	0	0	0	0	0	0	0	0	0	0	0	0	0	0	0	0	0	0	0	0	0	0	0	0	0	0	0	0
Bacteria; Firmicutes; Bacilli; Bacillales; Planococcaceae; Sporosarcina	0	0	0	0	0	0	0	0	0	0	0	0	0	0	0	0	0	0	0	0	0	0	0	0	0	0	0	0	0	0	0	0	0	0	0	0	0	0	0	0	0	0	0	0	0	0	0	0	0
Bacteria; Firmicutes; Clostridia; Lachnospirales; Lachnospiraceae; Lachnoclostridium; uncultured_bacterium	0	0	0	0	0	0	0	0	0	0	0	0	0	0	0	0	0	0	0	0	0	0	0	0	0	0	0	0	0	0	0	0	0	0	0	0	0	0	0	0	0	0	0	0	0	0	0	0	0
Bacteria; Firmicutes; Clostridia; Lachnospirales; Lachnospiraceae; Roseburia	0	0	0	0	0	0	0	0	0	0	0	0	0	0	0	0	0	0	0	0	0	0	0	0	0	0	0	0	0	0	0	0	0	0	0	0	0	0	0	0	0	0	0	0	0	0	0	0	0
Bacteria; Firmicutes; Clostridia; Lachnospirales; Lachnospiraceae	0	0	0	0	0	0	0	0	0	0	0	0	0	0	0	0	0	0	0	0	0	0	0	0	0	0	0	0	0	0	0	0	0	0	0	0	0	0	0	0	0	0	0	0	0	0	0	0	0
Bacteria; Firmicutes; Clostridia; Lachnospirales; Lachnospiraceae	0	0	0	0	0	0	0	0	0	0	0	0	0	0	0	0	0	0	0	0	0	0	0	0	0	0	0	0	0	0	0	0	0	0	0	0	0	0	0	0	0	0	0	0	0	0	0	0	0
Bacteria; Firmicutes; Clostridia; Lachnospirales; Lachnospiraceae; uncultured; uncultured_bacterium	0	0	0	0	0	0	0	0	0	0	0	0	0	0	0	0	0	0	0	0	0	0	0	0	0	0	0	0	0	0	0	0	0	0	0	0	0	0	0	0	0	0	0	0	0	0	0	0	0
Bacteria; Firmicutes; Clostridia; Lachnospirales; Lachnospiraceae	0	0	0	0	0	0	0	0	0	0	0	0	0	0	0	0	0	0	0	0	0	0	0	0	0	0	0	0	0	0	0	0	0	0	0	0	0	0	0	0	0	0	0	0	0	0	0	0	0
Bacteria; Firmicutes; Clostridia; Clostridia_UCG-014; Clostridia_UCG-014; Clostridia_UCG-014	0	0	0	0	0	0	0	0	0	0	0	0	0	0	0	0	0	0	0	0	0	0	0	0	0	0	0	0	0	0	0	0	0	0	0	0	0	0	0	0	0	0	0	0	0	0	0	0	0
Bacteria; Firmicutes; Clostridia; Oscillospirales; Oscillospiraceae; uncultured; unidentified	0	0	0	0	0	0	0	0	0	0	0	0	0	0	0	0	0	0	0	0	0	0	0	0	0	0	0	0	0	0	0	0	0	0	0	0	0	0	0	0	0	0	0	0	0	0	0	0	0
Bacteria; Proteobacteria; Gammaproteobacteria; Pseudomonadales; Moraxellaceae; Acinetobacter	0	0	0	0	0	0	0	0	0	0	0	0	0	0	0	0	0	0	12	0	0	0	0	0	0	0	0	0	0	0	0	0	0	0	0	0	0	0	0	0	0	0	0	0	0	0	0	0	0
Bacteria; Firmicutes; Clostridia; Clostridiales; Clostridiaceae; Clostridium_sensu_stricto_1	0	0	0	0	0	0	0	0	0	0	0	0	0	0	0	0	0	0	0	12	0	0	0	0	0	0	0	0	0	0	0	0	0	0	0	0	0	0	0	0	0	0	0	0	0	0	0	0	0
Bacteria; Firmicutes; Clostridia; Lachnospirales; Lachnospiraceae; uncultured	0	0	0	0	0	0	0	0	0	0	0	0	0	0	0	0	0	0	0	0	0	0	0	0	0	0	0	0	0	0	12	0	0	0	0	0	0	0	0	0	0	0	0	0	0	0	0	0	0
Bacteria; Firmicutes; Bacilli; Erysipelotrichales; Erysipelotrichaceae; Dubosiella; Dubosiella_newyorkensis	0	0	0	0	0	0	0	0	0	0	0	0	0	0	0	0	0	0	0	0	0	0	0	0	0	0	0	0	0	0	0	0	0	0	0	12	0	0	0	0	0	0	0	0	0	0	0	0	0
Bacteria; Firmicutes; Clostridia; Oscillospirales; Ruminococcaceae; Anaerotruncus	0	0	0	0	0	0	0	0	0	0	0	0	0	0	0	0	0	0	0	0	0	0	0	0	0	0	0	0	0	0	0	0	0	0	0	0	0	0	0	0	0	0	0	0	0	0	0	0	0
Bacteria; Firmicutes; Bacilli; Lactobacillales; Enterococcaceae; Enterococcus	0	0	0	0	0	0	0	0	0	0	0	0	0	0	0	0	0	0	0	0	0	0	0	0	0	0	0	0	0	0	0	0	0	0	0	0	0	0	0	0	0	0	0	0	0	0	0	0	0
Bacteria; Firmicutes; Clostridia; Lachnospirales; Lachnospiraceae; Lachnospiraceae_NK3A20_group; uncultured_Lachnospiraceae	0	0	0	0	0	0	0	0	0	0	0	0	0	0	0	0	0	0	0	0	0	0	0	0	0	0	0	0	0	0	0	0	0	0	0	0	0	0	0	0	0	0	0	0	0	0	0	0	0
Bacteria; Firmicutes; Bacilli; Erysipelotrichales; Erysipelotrichaceae; Faecalibaculum	0	0	0	0	0	0	0	0	0	0	0	0	0	0	0	0	0	0	0	0	0	0	0	0	0	0	0	0	0	0	0	0	0	0	0	0	0	0	0	0	0	0	0	0	0	0	0	0	0
Bacteria; Fibrobacterota; Fibrobacteria; Fibrobacterales; Fibrobacteraceae; Fibrobacter; Fibrobacter_sp.	0	0	0	0	0	0	0	0	0	0	0	0	0	0	0	0	0	0	0	0	0	0	0	0	0	0	0	0	0	0	0	0	0	0	0	0	0	0	0	0	0	0	0	0	0	0	0	0	0
Bacteria; Firmicutes; Bacilli; Erysipelotrichales; Erysipelotrichaceae; Dubosiella; Dubosiella_newyorkensis	0	0	0	0	0	0	0	0	0	0	0	0	0	0	0	0	0	0	0	0	0	0	0	0	0	0	0	0	0	0	0	0	0	0	0	0	0	0	0	0	0	0	0	0	0	0	0	0	0
Bacteria; Firmicutes; Bacilli; Thermoactinomycetales; Thermoactinomycetaceae; Thermoactinomyces	0	0	0	0	0	0	0	0	0	0	0	0	0	0	0	0	0	0	0	0	0	0	0	0	0	0	0	0	0	0	0	0	0	0	0	0	0	0	0	0	0	0	0	0	0	0	0	0	0
Bacteria; Firmicutes; Clostridia; Lachnospirales; Lachnospiraceae	0	0	0	0	0	0	0	0	0	0	0	0	0	0	0	0	0	0	0	0	0	0	0	0	0	0	0	0	0	0	0	0	0	0	0	0	0	0	0	0	0	0	0	0	0	0	0	0	0
Bacteria; Firmicutes; Clostridia; Clostridiales; Clostridiaceae; Clostridium_sensu_stricto_1	0	0	0	0	0	0	0	0	0	0	0	0	0	0	0	0	0	0	0	0	0	0	0	0	0	0	0	0	0	0	0	0	0	0	0	0	0	0	0	0	0	0	0	0	0	0	0	0	0
Bacteria; Firmicutes; Clostridia; Lachnospirales; Lachnospiraceae; Lachnospiraceae_UCG-006; Clostridium_sp.	0	0	0	0	0	0	0	0	0	0	0	0	0	0	0	0	0	0	0	0	0	0	0	0	0	0	0	0	0	0	0	0	0	0	0	0	0	0	0	0	0	0	0	0	0	0	0	0	0
Bacteria; Firmicutes; Clostridia; Lachnospirales; Lachnospiraceae; Lachnospiraceae_NK4A136_group	0	0	0	0	0	0	0	0	0	0	0	0	0	0	0	0	0	0	0	0	0	0	0	0	0	0	0	0	0	0	0	0	0	0	0	0	0	0	0	0	0	0	0	0	0	0	0	0	0
Bacteria; Firmicutes; Bacilli; Bacillales; Planococcaceae; Sporosarcina; uncultured_bacterium	0	0	0	0	0	0	0	0	0	0	0	0	0	0	0	0	0	0	0	0	0	0	0	0	0	0	0	0	0	0	0	0	0	0	0	0	0	0	0	0	0	0	0	0	0	0	0	0	0
Bacteria; Firmicutes; Clostridia; Peptococcales; Peptococcaceae; Peptococcus; uncultured_bacterium	0	0	0	0	0	0	0	0	0	0	0	0	0	0	0	0	0	0	0	0	0	0	0	0	0	0	0	0	0	0	0	0	0	0	0	0	0	0	0	0	0	0	0	0	0	0	0	0	0
Bacteria; Firmicutes; Clostridia; Lachnospirales; Lachnospiraceae; uncultured; Clostridium_sp.	0	0	0	0	0	0	0	0	0	0	0	0	0	0	0	0	0	0	0	0	0	0	0	0	0	0	0	0	0	0	0	0	0	0	0	0	0	0	0	0	0	0	0	0	0	0	0	0	0
Bacteria; Firmicutes; Clostridia; Peptostreptococcales-Tissierellales; Anaerovoracaceae; Family_XIII_AD3011_group; uncultured_bacterium	0	0	0	0	0	0	0	0	0	0	0	0	0	0	0	0	0	0	0	0	0	0	0	0	0	0	0	0	0	0	0	0	0	0	0	0	0	0	0	0	0	0	0	0	0	0	0	0	0
Bacteria; Firmicutes; Bacilli; Staphylococcales; Staphylococcaceae; Staphylococcus	0	0	0	0	0	0	0	0	0	0	0	0	0	0	0	0	0	0	0	0	0	0	0	0	0	0	0	0	0	0	0	0	0	0	0	0	0	0	0	0	0	0	0	0	0	0	0	0	0
Bacteria; Firmicutes; Bacilli; Erysipelotrichales; Erysipelotrichaceae; Turicibacter	0	0	0	0	0	0	0	0	0	0	0	0	0	0	0	0	0	0	0	0	0	0	0	0	0	0	0	0	0	0	0	0	0	0	0	0	0	0	0	0	0	0	0	0	0	0	0	0	0
Bacteria; Proteobacteria; Gammaproteobacteria; Pseudomonadales; Moraxellaceae; Acinetobacter	0	0	0	0	0	0	0	0	0	0	0	0	0	0	0	0	0	0	0	0	0	0	0	0	0	0	0	0	0	0	0	0	0	0	0	0	0	0	0	0	0	0	0	0	0	0	0	0	0
Bacteria; Proteobacteria; Alphaproteobacteria; Rhizobiales; Beijerinckiaceae; 1174-901-12	0	0	0	0	0	0	0	0	0	0	0	0	0	0	0	0	0	0	0	0	0	0	0	0	0	0	0	0	0	0	0	0	0	0	0	0	0	0	0	0	0	0	0	0	0	0	0	0	0
Bacteria; Verrucomicrobiota; Verrucomicrobiae; Verrucomicrobiales; Akkermansiaceae; Akkermansia; uncultured_bacterium	0	0	0	0	0	0	0	0	0	0	0	0	0	0	0	0	0	0	0	0	0	0	0	0	0	0	0	0	0	0	0	0	0	0	0	0	0	0	0	0	0	0	0	0	0	0	0	0	0
Bacteria; Firmicutes; Clostridia; Clostridia_vadinBB60_group; Clostridia_vadinBB60_group; Clostridia_vadinBB60_group; unidentified	0	0	0	0	0	0	0	0	0	0	0	0	0	0	0	0	0	0	0	0	0	0	0	0	0	0	0	0	0	0	0	0	0	0	0	0	0	0	0	0	0	0	0	0	0	0	0	0	0
Bacteria; Firmicutes; Clostridia; Lachnospirales; Lachnospiraceae; GCA-900066575	0	0	0	0	0	0	0	0	0	0	0	0	0	0	0	0	0	0	0	0	0	0	0	0	0	0	0	0	0	0	0	0	0	0	0	0	0	0	0	0	0	0	0	0	0	0	0	0	0
Bacteria; Firmicutes; Clostridia; Lachnospirales; Lachnospiraceae	0	0	0	0	0	0	0	0	0	0	0	0	0	0	0	0	0	0	0	0	0	0	0	0	0	0	0	0	0	0	0	0	0	0	0	0	0	0	0	0	0	0	0	0	0	0	0	0	0
Bacteria; Firmicutes; Clostridia; Lachnospirales; Lachnospiraceae; Lachnospiraceae_NK4A136_group	0	0	0	0	0	0	0	0	0	0	0	0	0	0	0	0	0	0	0	0	0	0	0	0	0	0	0	0	0	0	0	0	0	0	0	0	0	0	0	0	0	0	0	0	0	0	0	0	0
Bacteria; Firmicutes; Clostridia; Clostridia_vadinBB60_group; Clostridia_vadinBB60_group; Clostridia_vadinBB60_group; unidentified	0	0	0	0	0	0	0	0	0	0	0	0	0	0	0	0	0	0	0	0	0	0	0	0	0	0	0	0	0	0	0	0	0	0	0	0	0	0	0	0	0	0	0	0	0	0	0	0	0
Bacteria; Firmicutes; Clostridia; Lachnospirales; Lachnospiraceae; Lachnospiraceae_NK4A136_group	0	0	0	0	0	0	0	0	0	0	0	0	0	0	0	0	0	0	0	0	0	0	0	0	0	0	0	0	0	0	0	0	0	0	0	0	0	0	0	0	0	0	0	0	0	0	0	0	0
Bacteria; Firmicutes; Clostridia; Lachnospirales; Lachnospiraceae	0	0	0	0	0	0	0	0	0	0	0	0	0	0	0	0	0	0	0	0	0	0	0	0	0	0	0	0	0	0	0	0	0	0	0	0	0	0	0	0	0	0	0	0	0	0	0	0	0
Bacteria; Firmicutes; Bacilli; Lactobacillales; Lactobacillaceae; Lactobacillus	0	0	0	0	0	0	0	0	0	0	0	0	0	0	0	0	0	0	0	0	0	0	0	0	0	0	0	0	0	0	0	0	0	0	0	0	0	0	0	0	0	0	0	0	0	0	0	0	0
Bacteria; Firmicutes; Clostridia; Peptococcales; Peptococcaceae; uncultured; uncultured_bacterium	0	0	0	0	0	0	0	0	0	0	0	0	0	0	0	0	0	0	0	0	0	0	0	0	0	0	0	0	0	0	0	0	0	0	0	0	0	0	0	0	0	0	0	0	0	0	0	0	0
Bacteria; Firmicutes; Clostridia; Oscillospirales; Oscillospiraceae; uncultured; unidentified	0	0	0	0	0	0	0	0	0	0	0	0	0	0	0	0	0	0	0	0	0	0	0	0	0	0	0	0	0	0	0	0	0	0	0	0	0	0	0	0	0	0	0	0	0	0	0	0	0
Bacteria; Firmicutes; Clostridia; Clostridia_UCG-014; Clostridia_UCG-014; Clostridia_UCG-014	0	0	0	0	0	0	0	0	0	0	0	0	0	0	0	0	0	0	0	0	0	0	0	0	0	0	0	0	0	0	0	0	0	0	0	0	0	0	0	0	0	0	0	0	0	0	0	0	0
Bacteria; Firmicutes; Clostridia; Oscillospirales; Oscillospiraceae; Oscillibacter; Oscillibacter_sp.	0	0	0	0	0	0	0	0	0	0	0	0	0	0	0	0	0	0	0	0	0	0	0	0	0	0	0	0	0	0	0	0	0	0	0	0	0	0	0	0	0	0	0	0	0	0	0	0	0
Bacteria; Firmicutes; Bacilli; Lactobacillales; Leuconostocaceae; Weissella	0	0	0	0	0	0	0	0	0	0	0	0	0	0	0	0	0	0	0	0	0	0	0	0	0	0	0	0	0	0	0	0	0	0	0	0	0	0	0	0	0	0	0	0	0	0	0	0	0
Bacteria; Firmicutes; Clostridia; Lachnospirales; Lachnospiraceae; Lachnospiraceae_NK4A136_group	0	0	0	0	0	0	0	0	0	0	0	0	0	0	0	0	0	0	0	0	0	0	0	0	0	0	0	0	0	0	0	0	0	0	0	0	0	0	0	0	0	0	0	0	0	0	0	0	0
Bacteria; Firmicutes; Bacilli; Lactobacillales; Streptococcaceae; Lactococcus	0	0	0	0	0	0	0	0	0	0	0	0	0	0	0	0	0	0	0	0	0	0	0	0	0	0	0	0	0	0	0	0	0	0	0	0	0	0	0	0	0	0	0	0	0	0	0	0	0
Bacteria; Firmicutes; Clostridia; Lachnospirales; Lachnospiraceae; uncultured	0	0	0	0	0	0	0	0	0	0	0	0	0	0	0	0	0	0	0	0	0	0	0	0	0	0	0	0	0	0	0	0	0	0	0	0	0	0	0	0	0	0	0	0	0	0	0	0	0
Unassigned	0	11	0	0	0	0	0	0	0	0	0	0	0	0	0	0	0	0	0	0	0	0	0	0	0	0	0	0	0	0	0	0	0	0	0	0	0	0	0	0	0	0	0	0	0	0	0	0	0
Bacteria; Firmicutes; Bacilli; Bacillales; Bacillaceae; Pseudogracilibacillus; Pseudogracilibacillus_auburnensis	0	11	0	0	0	0	0	0	0	0	0	0	0	0	0	0	0	0	0	0	0	0	0	0	0	0	0	0	0	0	0	0	0	0	0	0	0	0	0	0	0	0	0	0	0	0	0	0	0
Bacteria; Firmicutes; Clostridia; Lachnospirales; Lachnospiraceae; uncultured	0	0	0	0	0	0	0	0	0	0	0	0	11	0	0	0	0	0	0	0	0	0	0	0	0	0	0	0	0	0	0	0	0	0	0	0	0	0	0	0	0	0	0	0	0	0	0	0	0
Bacteria; Firmicutes; Clostridia; Oscillospirales; UCG-010; UCG-010; uncultured_organism	0	0	0	0	0	0	0	0	0	0	0	0	0	0	0	0	0	11	0	0	0	0	0	0	0	0	0	0	0	0	0	0	0	0	0	0	0	0	0	0	0	0	0	0	0	0	0	0	0
Bacteria; Firmicutes; Bacilli; Paenibacillales; Paenibacillaceae; Paenibacillus; Paenibacillus_barengoltzii	0	0	0	0	0	0	0	0	0	0	0	0	0	0	0	0	0	0	0	7	0	0	0	0	0	0	0	0	0	0	0	0	0	0	0	0	0	0	0	0	0	0	0	0	0	0	0	0	0
Bacteria; Firmicutes; Clostridia; Oscillospirales; Oscillospiraceae; NK4A214_group; unidentified	0	0	0	0	0	0	0	0	0	0	0	0	0	0	0	0	0	0	0	0	0	0	0	0	0	0	0	0	0	0	0	0	3	0	0	0	0	0	0	0	0	0	0	0	0	0	0	0	0
Bacteria; Firmicutes; Clostridia; Oscillospirales; Oscillospiraceae; Oscillospira; uncultured_bacterium	0	0	0	0	0	0	0	0	0	0	0	0	0	0	0	0	0	0	0	0	0	0	0	0	0	0	0	0	0	0	0	0	0	11	0	0	0	0	0	0	0	0	0	0	0	0	0	0	0
Bacteria; Firmicutes; Bacilli; Lactobacillales; Streptococcaceae; Lactococcus	0	0	0	0	0	0	0	0	0	0	0	0	0	0	0	0	0	0	0	0	0	0	0	0	0	0	0	0	0	0	0	0	0	0	0	0	0	0	0	0	11	0	0	0	0	0	0	0	0
Bacteria; Bacteroidota; Bacteroidia; Bacteroidales; Bacteroidaceae; Bacteroides	0	0	0	0	0	0	0	0	0	0	0	0	0	0	0	0	0	0	0	0	0	0	0	0	0	0	0	0	0	0	0	0	0	0	0	0	0	0	0	0	0	0	0	0	7	0	0	0	0
Bacteria; Firmicutes; Clostridia; Lachnospirales; Lachnospiraceae; ASF356	0	0	0	0	0	0	0	0	0	0	0	0	0	0	0	0	0	0	0	0	0	0	0	0	0	0	0	0	0	0	0	0	0	0	0	0	0	0	0	0	0	0	0	0	0	0	0	0	0
Bacteria; Firmicutes; Bacilli; Erysipelotrichales; Erysipelotrichaceae; Dubosiella; Dubosiella_newyorkensis	0	0	0	0	0	0	0	0	0	0	0	0	0	0	0	0	0	0	0	0	0	0	0	0	0	0	0	0	0	0	0	0	0	0	0	0	0	0	0	0	0	0	0	0	0	0	0	0	0
Bacteria; Firmicutes; Clostridia; Lachnospirales; Lachnospiraceae; GCA-900066575; uncultured_bacterium	0	0	0	0	0	0	0	0	0	0	0	0	0	0	0	0	0	0	0	0	0	0	0	0	0	0	0	0	0	0	0	0	0	0	0	0	0	0	0	0	0	0	0	0	0	0	0	0	0
Bacteria; Firmicutes; Clostridia; Oscillospirales; Oscillospiraceae; UCG-005; uncultured_Clostridiales	0	0	0	0	0	0	0	0	0	0	0	0	0	0	0	0	0	0	0	0	0	0	0	0	0	0	0	0	0	0	0	0	0	0	0	0	0	0	0	0	0	0	0	0	0	0	0	0	0
Bacteria; Firmicutes; Bacilli; Lactobacillales; Streptococcaceae; Lactococcus	0	0	0	0	0	0	0	0	0	0	0	0	0	0	0	0	0	0	0	0	0	0	0	0	0	0	0	0	0	0	0	0	0	0	0	0	0	0	0	0	0	0	0	0	0	0	0	0	0
Bacteria; Firmicutes; Clostridia; Lachnospirales; Lachnospiraceae	0	0	0	0	0	0	0	0	0	0	0	0	0	0	0	0	0	0	0	0	0	0	0	0	0	0	0	0	0	0	0	0	0	0	0	0	0	0	0	0	0	0	0	0	0	0	0	0	0
Bacteria; Proteobacteria; Gammaproteobacteria; Aeromonadales; Succinivibrionaceae; Succinivibrio; uncultured_rumen	0	0	0	0	0	0	0	0	0	0	0	0	0	0	0	0	0	0	0	0	0	0	0	0	0	0	0	0	0	0	0	0	0	0	0	0	0	0	0	0	0	0	0	0	0	0	0	0	0
Bacteria; Firmicutes; Clostridia; Peptostreptococcales-Tissierellales; Anaerovoracaceae; [Eubacterium]_brachy_group; uncultured_bacterium	0	0	0	0	0	0	0	0	0	0	0	0	0	0	0	0	0	0	0	0	0	0	0	0	0	0	0	0	0	0	0	0	0	0	0	0	0	0	0	0	0	0	0	0	0	0	0	0	0
Bacteria; Actinobacteriota; Actinobacteria; Bifidobacteriales; Bifidobacteriaceae; Bifidobacterium	0	0	0	0	0	0	0	0	0	0	0	0	0	0	0	0	0	0	0	0	0	0	0	0	0	0	0	0	0	0	0	0	0	0	0	0	0	0	0	0	0	0	0	0	0	0	0	0	0
Bacteria; Firmicutes; Clostridia; Lachnospirales; Lachnospiraceae; Tuzzerella	0	0	0	0	0	0	0	0	0	0	0	0	0	0	0	0	0	0	0	0	0	0	0	0	0	0	0	0	0	0	0	0	0	0	0	0	0	0	0	0	0	0	0	0	0	0	0	0	0
Bacteria; Actinobacteriota; Actinobacteria; Streptomycetales; Streptomycetaceae; Streptomyces	0	0	0	0	0	0	0	0	0	0	0	0	0	0	0	0	0	0	0	0	0	0	0	0	0	0	0	0	0	0	0	0	0	0	0	0	0	0	0	0	0	0	0	0	0	0	0	0	0
Bacteria; Firmicutes; Clostridia; Lachnospirales; Lachnospiraceae	0	0	0	0	0	0	0	0	0	0	0	0	0	0	0	0	0	0	0	0	0	0	0	0	0	0	0	0	0	0	0	0	0	0	0	0	0	0	0	0	0	0	0	0	0	0	0	0	0
Bacteria; Firmicutes; Clostridia; Lachnospirales; Lachnospiraceae	0	0	0	0	0	0	0	0	0	0	0	0	0	0	0	0	0	0	0	0	0	0	0	0	0	0	0	0	0	0	0	0	0	0	0	0	0	0	0	0	0	0	0	0	0	0	0	0	0
Bacteria; Firmicutes; Clostridia; Lachnospirales; Lachnospiraceae; uncultured	0	0	0	0	0	0	0	0	0	0	0	0	0	0	0	0	0	0	0	0	0	0	0	0	0	0	0	0	0	0	0	0	0	0	0	0	0	0	0	0	0	0	0	0	0	0	0	0	0
Bacteria; Bacteroidota; Bacteroidia; Bacteroidales; Prevotellaceae; Prevotella; uncultured_rumen	0	0	0	0	0	0	0	0	0	0	0	0	0	0	0	0	0	0	0	0	0	0	0	0	0	0	0	0	0	0	0	0	0	0	0	0	0	0	0	0	0	0	0	0	0	0	0	0	0
Bacteria; Firmicutes; Bacilli; Bacillales; Bacillaceae; Geobacillus	0	0	0	0	0	0	0	0	0	0	0	0	0	0	0	0	0	0	0	0	0	0	0	0	0	0	0	0	0	0	0	0	0	0	0	0	0	0	0	0	0	0	0	0	0	0	0	0	0
Bacteria; Proteobacteria; Gammaproteobacteria; Burkholderiales; Sutterellaceae; Parasutterella; uncultured_organism	0	0	0	0	0	0	0	0	0	0	0	0	0	0	0	0	0	0	0	0	0	0	0	0	0	0	0	0	0	0	0	0	0	0	0	0	0	0	0	0	0	0	0	0	0	0	0	0	0
Bacteria; Firmicutes; Clostridia; Lachnospirales; Lachnospiraceae; uncultured; uncultured_bacterium	0	0	0	0	0	0	0	0	0	0	0	0	0	0	0	0	0	0	0	0	0	0	0	0	0	0	0	0	0	0	0	0	0	0	0	0	0	0	0	0	0	0	0	0	0	0	0	0	0
Bacteria; Firmicutes; Clostridia; Lachnospirales; Lachnospiraceae	0	0	0	0	0	0	0	0	0	0	0	0	0	0	0	0	0	0	0	0	0	0	0	0	0	0	0	0	0	0	0	0	0	0	0	0	0	0	0	0	0	0	0	0	0	0	0	0	0
Bacteria; Firmicutes; Clostridia; Lachnospirales; Lachnospiraceae; Eisenbergiella; uncultured_bacterium	0	0	0	0	0	0	0	0	0	0	0	0	0	0	0	0	0	0	0	0	0	0	0	0	0	0	0	0	0	0	0	0	0	0	0	0	0	0	0	0	0	0	0	0	0	0	0	0	0
Bacteria; Firmicutes; Clostridia; Oscillospirales; Oscillospiraceae; uncultured; uncultured_bacterium	0	0	0	0	0	0	0	0	0	0	0	0	0	0	0	0	0	0	0	0	0	0	0	0	0	0	0	0	0	0	0	0	0	0	0	0	0	0	0	0	0	0	0	0	0	0	0	0	0
Bacteria; Firmicutes; Clostridia; Clostridiales; Clostridiaceae; Clostridium_sensu_stricto_13	0	0	0	0	0	0	0	0	0	0	0	0	0	0	0	0	0	0	0	0	0	0	0	0	0	0	0	0	0	0	0	0	0	0	0	0	0	0	0	0	0	0	0	0	0	0	0	0	0
Bacteria; Actinobacteriota; Actinobacteria; Bifidobacteriales; Bifidobacteriaceae; Bifidobacterium	0	0	0	0	0	0	0	0	0	0	0	0	0	0	0	0	0	0	0	0	0	0	0	0	0	0	0	0	0	0	0	0	0	0	0	0	0	0	0	0	0	0	0	0	0	0	0	0	0
Bacteria; Firmicutes; Bacilli; Erysipelotrichales; Erysipelotrichaceae; Dubosiella; Dubosiella_newyorkensis	0	0	0	0	0	0	0	0	0	0	0	0	0	0	0	0	0	0	0	0	0	0	0	0	0	0	0	0	0	0	0	0	0	0	0	0	0	0	0	0	0	0	0	0	0	0	0	0	0
Bacteria; Firmicutes; Clostridia; Clostridia_UCG-014; Clostridia_UCG-014; Clostridia_UCG-014; uncultured_bacterium	0	0	0	0	0	0	0	0	0	0	0	0	0	0	0	0	0	0	0	0	0	0	0	0	0	0	0	0	0	0	0	0	0	0	0	0	0	0	0	0	0	0	0	0	0	0	0	0	0
Bacteria; Firmicutes; Clostridia; Lachnospirales; Lachnospiraceae; A2	0	0	0	0	0	0	0	0	0	0	0	0	0	0	0	0	0	0	0	0	0	0	0	0	0	0	0	0	0	0	0	0	0	0	0	0	0	0	0	0	0	0	0	0	0	0	0	0	0
Bacteria; Firmicutes; Clostridia; Lachnospirales; Lachnospiraceae	0	0	0	0	0	0	0	0	0	0	0	0	0	0	0	0	0	0	0	0	0	0	0	0	0	0	0	0	0	0	0	0	0	0	0	0	0	0	0	0	0	0	0	0	0	0	0	0	0
Bacteria; Actinobacteriota; Actinobacteria; Streptomycetales; Streptomycetaceae; Streptomyces	0	0	0	0	0	0	0	0	0	0	0	0	0	0	0	0	0	0	0	0	0	0	0	0	0	0	0	0	0	0	0	0	0	0	0	0	0	0	0	0	0	0	0	0	0	0	0	0	0
Bacteria; Firmicutes; Clostridia; Lachnospirales; Lachnospiraceae	0	0	0	0	0	0	0	0	0	0	0	0	0	0	0	0	0	0	0	0	0	0	0	0	0	0	0	0	0	0	0	0	0	0	0	0	0	0	0	0	0	0	0	0	0	0	0	0	0
Bacteria; Firmicutes; Clostridia; Lachnospirales; Lachnospiraceae	0	0	0	0	0	0	0	0	0	0	0	0	0	0	0	0	0	0	0	0	0	0	0	0	0	0	0	0	0	0	0	0	0	0	0	0	0	0	0	0	0	0	0	0	0	0	0	0	0
Bacteria; Firmicutes; Clostridia; Lachnospirales; Lachnospiraceae	0	0	0	0	0	0	0	0	0	0	0	0	0	0	0	0	0	0	0	0	0	0	0	0	0	0	0	0	0	0	0	0	0	0	0	0	0	0	0	0	0	0	0	0	0	0	0	0	0
Bacteria; Firmicutes; Bacilli; RF39; RF39; RF39	0	0	0	0	0	0	0	0	0	0	0	0	0	0	0	0	0	0	0	0	0	0	0	0	0	0	0	0	0	0	0	0	0	0	0	0	0	0	0	0	0	0	0	0	0	0	0	0	0
Bacteria; Firmicutes; Clostridia; Lachnospirales; Lachnospiraceae	0	0	0	0	0	0	0	0	0	0	0	0	0	0	0	0	0	0	0	0	0	0	0	0	0	0	0	0	0	0	0	0	0	0	0	0	0	0	0	0	0	0	0	0	0	0	0	0	0
Bacteria; Firmicutes; Clostridia; Lachnospirales; Lachnospiraceae; Lachnospiraceae_NC2004_group; uncultured_organism	0	0	0	0	0	0	0	0	0	0	0	0	0	0	0	0	0	0	0	0	0	0	0	0	0	0	0	0	0	0	0	0	0	0	0	0	0	0	0	0	0	0	0	0	0	0	0	0	0
Bacteria; Firmicutes; Clostridia; Lachnospirales; Lachnospiraceae	0	0	0	0	0	0	0	0	0	0	0	0	0	0	0	0	0	0	0	0	0	0	0	0	0	0	0	0	0	0	0	0	0	0	0	0	0	0	0	0	0	0	0	0	0	0	0	0	0
Bacteria; Firmicutes; Clostridia; Lachnospirales; Lachnospiraceae; Lachnospiraceae_UCG-006; uncultured_bacterium	0	0	0	0	0	0	0	0	0	0	0	0	0	0	0	0	0	0	0	0	0	0	0	0	0	0	0	0	0	0	0	0	0	0	0	0	0	0	0	0	0	0	0	0	0	0	0	0	0
Bacteria; Firmicutes; Clostridia; Lachnospirales; Lachnospiraceae	0	0	0	0	0	0	0	0	0	0	0	0	0	0	0	0	0	0	0	0	0	0	0	0	0	0	0	0	0	0	0	0	0	0	0	0	0	0	0	0	0	0	0	0	0	0	0	0	0
Bacteria; Firmicutes; Clostridia; Oscillospirales; [Eubacterium]_coprostanoligenes_group; [Eubacterium]_coprostanoligenes_group; uncultured_bacterium	0	0	0	0	0	0	0	0	0	0	0	0	0	0	0	0	0	0	0	0	0	0	0	0	0	0	0	0	0	0	0	0	0	0	0	0	0	0	0	0	0	0	0	0	0	0	0	0	0
Bacteria; Firmicutes; Clostridia; Lachnospirales; Lachnospiraceae; A2; Lachnospiraceae_bacterium	0	0	0	0	0	0	0	0	0	0	0	0	0	0	0	0	0	0	0	0	0	0	0	0	0	0	0	0	0	0	0	0	0	0	0	0	0	0	0	0	0	0	0	0	0	0	0	0	0
Bacteria; Bacteroidota; Bacteroidia; Bacteroidales; Bacteroidaceae; Bacteroides	0	0	0	0	0	0	0	0	0	0	0	0	0	0	0	0	0	0	0	0	0	0	0	0	0	0	0	0	0	0	0	0	0	0	0	0	0	0	0	0	0	0	0	0	0	0	0	0	0
Bacteria; Firmicutes; Clostridia; Lachnospirales; Lachnospiraceae; Lachnospiraceae_NK4A136_group; uncultured_bacterium	0	0	0	0	0	0	0	0	0	0	0	0	0	0	0	0	0	0	0	0	0	0	0	0	0	0	0	0	0	0	0	0	0	0	0	0	0	0	0	0	0	0	0	0	0	0	0	0	0
Bacteria; Firmicutes; Clostridia; Lachnospirales; Lachnospiraceae; Roseburia; uncultured_bacterium	0	0	0	0	0	0	0	0	0	0	0	0	0	0	0	0	0	0	0	0	0	0	0	0	0	0	0	0	0	0	0	0	0	0	0	0	0	0	0	0	0	0	0	0	0	0	0	0	0
Bacteria; Firmicutes; Bacilli; Erysipelotrichales; Erysipelotrichaceae; Faecalibaculum	0	0	0	0	0	0	0	0	0	0	0	0	0	0	0	0	0	0	0	0	0	0	0	0	0	0	0	0	0	0	0	0	0	0	0	0	0	0	0	0	0	0	0	0	0	0	0	0	0
Bacteria; Firmicutes; Clostridia; Clostridia; Hungateiclostridiaceae	0	0	0	0	0	0	0	0	0	0	0	0	0	0	0	0	0	0	0	0	0	0	0	0	0	0	0	0	0	0	0	0	0	0	0	0	0	0	0	0	0	0	0	0	0	0	0	0	0
Bacteria; Firmicutes; Clostridia; Oscillospirales; Ruminococcaceae; uncultured; metagenome	0	0	0	0	0	0	0	0	0	0	0	0	0	0	0	0	0	0	0	0	0	0	0	0	0	0	0	0	0	0	0	0	0	0	0	0	0	0	0	0	0	0	0	0	0	0	0	0	0
Bacteria; Firmicutes; Clostridia; Lachnospirales; Lachnospiraceae; Roseburia	0	0	0	0	0	0	0	0	0	0	0	0	0	0	0	0	0	0	0	0	0	0	0	0	0	0	0	0	0	0	0	0	0	0	0	0	0	0	0	0	0	0	0	0	0	0	0	0	0
Bacteria; Firmicutes; Bacilli; Erysipelotrichales; Erysipelotrichaceae; Dubosiella; Dubosiella_newyorkensis	0	0	0	0	0	0	0	0	0	0	0	0	0	0	0	0	0	0	0	0	0	0	0	0	0	0	0	0	0	0	0	0	0	0	0	0	0	0	0	0	0	0	0	0	0	0	0	0	0
Bacteria; Firmicutes; Clostridia; Peptostreptococcales-Tissierellales	0	0	0	0	0	0	0	0	0	0	0	0	0	0	0	0	0	0	0	0	0	0	0	0	0	0	0	0	0	0	0	0	0	0	0	0	0	0	0	0	0	0	0	0	0	0	0	0	0
Bacteria; Firmicutes; Clostridia; Lachnospirales; Lachnospiraceae	0	0	0	0	0	0	0	0	0	0	0	0	0	0	0	0	0	0	0	0	0	0	0	0	0	0	0	0	0	0	0	0	0	0	0	0	0	0	0	0	0	0	0	0	0	0	0	0	0
Bacteria; Firmicutes; Clostridia; Lachnospirales; Lachnospiraceae	0	0	0	0	0	0	0	0	0	0	0	0	0	0	0	0	0	0	0	0	0	0	0	0	0	0	0	0	0	0	0	0	0	0	0	0	0	0	0	0	0	0	0	0	0	0	0	0	0
Bacteria; Firmicutes; Bacilli; Bacillales; Planococcaceae; Sporosarcina; uncultured_bacterium	0	0	0	0	0	0	0	0	0	0	0	0	0	0	0	0	0	0	0	0	0	0	0	0	0	0	0	0	0	0	0	0	0	0	0	0	0	0	0	0	0	0	0	0	0	0	0	0	0
Bacteria; Firmicutes; Clostridia; Lachnospirales; Lachnospiraceae	0	0	0	0	0	0	0	0	0	0	0	0	0	0	0	0	0	0	0	0	0	0	0	0	0	0	0	0	0	0	0	0	0	0	0	0	0	0	0	0	0	0	0	0	0	0	0	0	0
Bacteria; Firmicutes; Bacilli; Staphylococcales; Staphylococcaceae; Staphylococcus	0	0	0	0	0	0	0	0	0	0	0	0	0	0	0	0	0	0	0	0	0	0	0	0	0	0	0	0	0	0	0	0	0	0	0	0	0	0	0	0	0	0	0	0	0	0	0	0	0
Bacteria; Firmicutes; Clostridia; Lachnospirales; Lachnospiraceae; uncultured; uncultured_bacterium	0	0	0	0	0	0	0	0	0	0	0	0	0	0	0	0	0	0	0	0	0	0	0	0	0	0	0	0	0	0	0	0	0	0	0	0	0	0	0	0	0	0	0	0	0	0	0	0	0
Bacteria; Verrucomicrobiota; Verrucomicrobiae; Verrucomicrobiales; Akkermansiaceae; Akkermansia	0	0	0	0	0	0	0	0	0	0	0	0	0	0	0	0	0	0	0	0	0	0	0	0	0	0	0	0	0	0	0	0	0	0	0	0	0	0	0	0	0	0	0	0	0	0	0	0	0
Bacteria; Firmicutes; Clostridia; Oscillospirales; Oscillospiraceae; Intestinimonas	0	0	0	0	0	0	0	0	0	0	0	0	0	0	0	0	0	0	0	0	0	0	0	0	0	0	0	0	0	0	0	0	0	0	0	0	0	0	0	0	0	0	0	0	0	0	0	0	0
Bacteria; Firmicutes; Clostridia; Oscillospirales; Oscillospiraceae; uncultured; uncultured_bacterium	0	0	0	0	0	0	0	10	0	0	0	0	0	0	0	0	0	0	0	0	0	0	0	0	0	0	0	0	0	0	0	0	0	0	0	0	0	0	0	0	0	0	0	0	0	0	0	0	0
Bacteria; Firmicutes; Clostridia; Oscillospirales; Oscillospiraceae; Intestinimonas; uncultured_Ruminococcaceae	0	0	0	0	0	0	0	0	0	0	0	10	0	0	0	0	0	0	0	0	0	0	0	0	0	0	0	0	0	0	0	0	0	0	0	0	0	0	0	0	0	0	0	0	0	0	0	0	0
Bacteria; Firmicutes; Clostridia; Lachnospirales; Lachnospiraceae; Lachnospira	0	0	0	0	0	0	0	0	0	0	0	3	0	0	0	0	0	0	0	0	0	0	0	0	0	0	0	0	0	0	0	0	0	0	0	0	0	0	0	0	0	0	0	0	0	0	0	0	0
Bacteria; Firmicutes; Bacilli; Erysipelotrichales; Erysipelotrichaceae; Dubosiella; Dubosiella_newyorkensis	0	0	0	0	0	0	0	0	0	0	0	0	10	0	0	0	0	0	0	0	0	0	0	0	0	0	0	0	0	0	0	0	0	0	0	0	0	0	0	0	0	0	0	0	0	0	0	0	0
Bacteria; Firmicutes; Clostridia; Oscillospirales; Oscillospiraceae; uncultured	0	0	0	0	0	0	0	0	0	0	0	0	10	0	0	0	0	0	0	0	0	0	0	0	0	0	0	0	0	0	0	0	0	0	0	0	0	0	0	0	0	0	0	0	0	0	0	0	0
Bacteria; Firmicutes; Bacilli; Staphylococcales; Staphylococcaceae; Staphylococcus	0	0	0	0	0	0	0	0	0	0	0	0	0	10	0	0	0	0	0	0	0	0	0	0	0	0	0	0	0	0	0	0	0	0	0	0	0	0	0	0	0	0	0	0	0	0	0	0	0
Bacteria; Firmicutes; Bacilli; Bacillales; Planococcaceae; Sporosarcina	0	0	0	0	0	0	0	0	0	0	0	0	0	0	0	0	0	0	10	0	0	0	0	0	0	0	0	0	0	0	0	0	0	0	0	0	0	0	0	0	0	0	0	0	0	0	0	0	0
Bacteria; Firmicutes; Bacilli; Erysipelotrichales; Erysipelotrichaceae; Dubosiella; Dubosiella_newyorkensis	0	0	0	0	0	0	0	0	0	0	0	0	0	0	0	0	0	0	0	0	0	0	0	0	0	10	0	0	0	0	0	0	0	0	0	0	0	0	0	0	0	0	0	0	0	0	0	0	0
Unassigned	0	0	0	0	0	0	0	0	0	0	0	0	0	0	0	0	0	0	0	0	0	0	0	0	0	0	0	0	0	0	0	0	0	0	0	0	0	0	0	10	0	0	0	0	0	0	0	0	0
Bacteria; Firmicutes; Bacilli; Erysipelotrichales; Erysipelotrichaceae; Dubosiella; Dubosiella_newyorkensis	0	0	0	0	0	0	0	0	0	0	0	0	0	0	0	0	0	0	0	0	0	0	0	0	0	0	0	0	0	0	0	0	0	0	0	0	0	0	0	0	0	0	0	10	0	0	0	0	0
Bacteria; Firmicutes; Clostridia; Lachnospirales; Lachnospiraceae; uncultured; unidentified	0	0	0	0	0	0	0	0	0	0	0	0	0	0	0	0	0	0	0	0	0	0	0	0	0	0	0	0	0	0	0	0	0	0	0	0	0	0	0	0	0	0	0	0	0	0	0	10	0
Unassigned	0	0	0	0	0	0	0	0	0	0	0	0	0	0	0	0	0	0	0	0	0	0	0	0	0	0	0	0	0	0	0	0	0	0	0	0	0	0	0	0	0	0	0	0	0	0	0	0	0
Bacteria; Proteobacteria; Alphaproteobacteria; Caulobacterales; Caulobacteraceae; Brevundimonas; Brevundimonas_diminuta	0	0	0	0	0	0	0	0	0	0	0	0	0	0	0	0	0	0	0	0	0	0	0	0	0	0	0	0	0	0	0	0	0	0	0	0	0	0	0	0	0	0	0	0	0	0	0	0	0
Bacteria; Firmicutes; Clostridia; Peptococcales; Peptococcaceae; uncultured; uncultured_bacterium	0	0	0	0	0	0	0	0	0	0	0	0	0	0	0	0	0	0	0	0	0	0	0	0	0	0	0	0	0	0	0	0	0	0	0	0	0	0	0	0	0	0	0	0	0	0	0	0	0
Bacteria; Firmicutes; Clostridia; Clostridia_UCG-014; Clostridia_UCG-014; Clostridia_UCG-014	0	0	0	0	0	0	0	0	0	0	0	0	0	0	0	0	0	0	0	0	0	0	0	0	0	0	0	0	0	0	0	0	0	0	0	0	0	0	0	0	0	0	0	0	0	0	0	0	0
Bacteria; Firmicutes; Clostridia; Lachnospirales; Lachnospiraceae	0	0	0	0	0	0	0	0	0	0	0	0	0	0	0	0	0	0	0	0	0	0	0	0	0	0	0	0	0	0	0	0	0	0	0	0	0	0	0	0	0	0	0	0	0	0	0	0	0
Bacteria; Bacteroidota; Bacteroidia; Bacteroidales; Prevotellaceae; Prevotellaceae; uncultured_bacterium	0	0	0	0	0	0	0	0	0	0	0	0	0	0	0	0	0	0	0	0	0	0	0	0	0	0	0	0	0	0	0	0	0	0	0	0	0	0	0	0	0	0	0	0	0	0	0	0	0
Bacteria; Firmicutes; Bacilli; RF39; RF39; RF39	0	0	0	0	0	0	0	0	0	0	0	0	0	0	0	0	0	0	0	0	0	0	0	0	0	0	0	0	0	0	0	0	0	0	0	0	0	0	0	0	0	0	0	0	0	0	0	0	0
Bacteria; Firmicutes; Clostridia; Lachnospirales; Lachnospiraceae; Roseburia; uncultured_bacterium	0	0	0	0	0	0	0	0	0	0	0	0	0	0	0	0	0	0	0	0	0	0	0	0	0	0	0	0	0	0	0	0	0	0	0	0	0	0	0	0	0	0	0	0	0	0	0	0	0
Bacteria; Firmicutes; Clostridia; Oscillospirales; Oscillospiraceae; Oscillibacter	0	0	0	0	0	0	0	0	0	0	0	0	0	0	0	0	0	0	0	0	0	0	0	0	0	0	0	0	0	0	0	0	0	0	0	0	0	0	0	0	0	0	0	0	0	0	0	0	0
Bacteria; Firmicutes; Clostridia; Lachnospirales; Lachnospiraceae	0	0	0	0	0	0	0	0	0	0	0	0	0	0	0	0	0	0	0	0	0	0	0	0	0	0	0	0	0	0	0	0	0	0	0	0	0	0	0	0	0	0	0	0	0	0	0	0	0
Bacteria; Firmicutes; Clostridia; Lachnospirales; Lachnospiraceae	0	0	0	0	0	0	0	0	0	0	0	0	0	0	0	0	0	0	0	0	0	0	0	0	0	0	0	0	0	0	0	0	0	0	0	0	0	0	0	0	0	0	0	0	0	0	0	0	0
Bacteria; Firmicutes; Clostridia; Lachnospirales; Lachnospiraceae; [Eubacterium]_xylanophilum_group; uncultured_bacterium	0	0	0	0	0	0	0	0	0	0	0	0	0	0	0	0	0	0	0	0	0	0	0	0	0	0	0	0	0	0	0	0	0	0	0	0	0	0	0	0	0	0	0	0	0	0	0	0	0
Bacteria; Firmicutes; Bacilli; Erysipelotrichales; Erysipelotrichaceae; Dubosiella; Dubosiella_newyorkensis	0	0	0	0	0	0	0	0	0	0	0	0	0	0	0	0	0	0	0	0	0	0	0	0	0	0	0	0	0	0	0	0	0	0	0	0	0	0	0	0	0	0	0	0	0	0	0	0	0
Bacteria; Firmicutes; Clostridia; Lachnospirales; Lachnospiraceae; Lachnospiraceae_UCG-006; uncultured_bacterium	0	0	0	0	0	0	0	0	0	0	0	0	0	0	0	0	0	0	0	0	0	0	0	0	0	0	0	0	0	0	0	0	0	0	0	0	0	0	0	0	0	0	0	0	0	0	0	0	0
Bacteria; Firmicutes; Clostridia; Lachnospirales; Lachnospiraceae; A2; uncultured_bacterium	0	0	0	0	0	0	0	0	0	0	0	0	0	0	0	0	0	0	0	0	0	0	0	0	0	0	0	0	0	0	0	0	0	0	0	0	0	0	0	0	0	0	0	0	0	0	0	0	0
Bacteria; Firmicutes; Clostridia; Lachnospirales; Lachnospiraceae; Lachnospiraceae_NK4A136_group; uncultured_bacterium	0	0	0	0	0	0	0	0	0	0	0	0	0	0	0	0	0	0	0	0	0	0	0	0	0	0	0	0	0	0	0	0	0	0	0	0	0	0	0	0	0	0	0	0	0	0	0	0	0
Bacteria; Firmicutes; Clostridia; Lachnospirales; Lachnospiraceae; Lachnoclostridium; [Clostridium]_glycyrrhizinilyticum	0	0	0	0	0	0	0	0	0	0	0	0	0	0	0	0	0	0	0	0	0	0	0	0	0	0	0	0	0	0	0	0	0	0	0	0	0	0	0	0	0	0	0	0	0	0	0	0	0
Bacteria; Firmicutes; Clostridia; Oscillospirales; Ruminococcaceae; Incertae_Sedis	0	0	0	0	0	0	0	0	0	0	0	0	0	0	0	0	0	0	0	0	0	0	0	0	0	0	0	0	0	0	0	0	0	0	0	0	0	0	0	0	0	0	0	0	0	0	0	0	0
Bacteria; Firmicutes; Clostridia; Oscillospirales; Oscillospiraceae	0	0	0	0	0	0	0	0	0	0	0	0	0	0	0	0	0	0	0	0	0	0	0	0	0	0	0	0	0	0	0	0	0	0	0	0	0	0	0	0	0	0	0	0	0	0	0	0	0
Bacteria; Firmicutes; Bacilli; Erysipelotrichales; Erysipelotrichaceae; [Clostridium]_innocuum_group	0	0	0	0	0	0	0	0	0	0	0	0	0	0	0	0	0	0	0	0	0	0	0	0	0	0	0	0	0	0	0	0	0	0	0	0	0	0	0	0	0	0	0	0	0	0	0	0	0
Bacteria; Firmicutes; Clostridia; Lachnospirales; Lachnospiraceae; [Eubacterium]_oxidoreducens_group; uncultured_bacterium	0	0	0	0	0	0	0	0	0	0	0	0	0	0	0	0	0	0	0	0	0	0	0	0	0	0	0	0	0	0	0	0	0	0	0	0	0	0	0	0	0	0	0	0	0	0	0	0	0
Bacteria; Firmicutes; Clostridia; Oscillospirales; Oscillospiraceae; uncultured; Clostridium_sp.	0	0	0	0	0	0	0	0	0	0	0	0	0	0	0	0	0	0	0	0	0	0	0	0	0	0	0	0	0	0	0	0	0	0	0	0	0	0	0	0	0	0	0	0	0	0	0	0	0
Bacteria; Firmicutes; Clostridia; Lachnospirales; Lachnospiraceae; Lachnospiraceae_NK4A136_group; uncultured_bacterium	0	0	0	0	0	0	0	0	0	0	0	0	0	0	0	0	0	0	0	0	0	0	0	0	0	0	0	0	0	0	0	0	0	0	0	0	0	0	0	0	0	0	0	0	0	0	0	0	0
Bacteria; Firmicutes; Bacilli; Erysipelotrichales; Erysipelatoclostridiaceae; Erysipelatoclostridium	0	0	0	0	0	0	0	0	0	0	0	0	0	0	0	0	0	0	0	0	0	0	0	0	0	0	0	0	0	0	0	0	0	0	0	0	0	0	0	0	0	0	0	0	0	0	0	0	0
Bacteria; Firmicutes; Clostridia; Lachnospirales; Lachnospiraceae; Lachnospiraceae_UCG-006; uncultured_bacterium	0	0	0	0	0	0	0	0	0	0	0	0	0	0	0	0	0	0	0	0	0	0	0	0	0	0	0	0	0	0	0	0	0	0	0	0	0	0	0	0	0	0	0	0	0	0	0	0	0
Bacteria; Firmicutes; Clostridia; Lachnospirales; Lachnospiraceae	0	0	0	0	0	0	0	0	0	0	0	0	0	0	0	0	0	0	0	0	0	0	0	0	0	0	0	0	0	0	0	0	0	0	0	0	0	0	0	0	0	0	0	0	0	0	0	0	0
Bacteria; Proteobacteria; Alphaproteobacteria; Acetobacterales; Acetobacteraceae; uncultured; uncultured_bacterium	0	0	0	0	0	0	0	0	0	0	0	0	0	0	0	0	0	0	0	0	0	0	0	0	0	0	0	0	0	0	0	0	0	0	0	0	0	0	0	0	0	0	0	0	0	0	0	0	0
Bacteria; Firmicutes; Bacilli; RF39; RF39; RF39; unidentified	0	0	0	0	0	0	0	0	0	0	0	0	0	0	0	0	0	0	0	0	0	0	0	0	0	0	0	0	0	0	0	0	0	0	0	0	0	0	0	0	0	0	0	0	0	0	0	0	0
Bacteria; Actinobacteriota; Actinobacteria; Glycomycetales; Glycomycetaceae; Glycomyces	0	0	0	0	0	0	0	0	0	0	0	0	0	0	0	0	0	0	0	0	0	0	0	0	0	0	0	0	0	0	0	0	0	0	0	0	0	0	0	0	0	0	0	0	0	0	0	0	0
Bacteria; Firmicutes; Clostridia; Lachnospirales; Lachnospiraceae; Blautia	0	0	0	0	0	0	0	0	0	0	0	0	0	0	0	0	0	0	0	0	0	0	0	0	0	0	0	0	0	0	0	0	0	0	0	0	0	0	0	0	0	0	0	0	0	0	0	0	0
Bacteria; Firmicutes; Clostridia; Peptostreptococcales-Tissierellales; Peptostreptococcaceae	0	0	0	0	0	0	0	0	0	0	0	0	0	0	0	0	0	0	0	0	0	0	0	0	0	0	0	0	0	0	0	0	0	0	0	0	0	0	0	0	0	0	0	0	0	0	0	0	0
Bacteria; Firmicutes; Bacilli; Erysipelotrichales; Erysipelotrichaceae; Dubosiella; Dubosiella_newyorkensis	0	0	0	0	0	0	0	0	0	0	0	0	0	0	0	0	0	0	0	0	0	0	0	0	0	0	0	0	0	0	0	0	0	0	0	0	0	0	0	0	0	0	0	0	0	0	0	0	0
Bacteria; Firmicutes; Clostridia; Oscillospirales; Oscillospiraceae; Colidextribacter	0	0	0	0	0	0	0	0	0	0	0	0	0	0	0	0	0	0	0	0	0	0	0	0	0	0	0	0	0	0	0	0	0	0	0	0	0	0	0	0	0	0	0	0	0	0	0	0	0
Bacteria; Firmicutes; Clostridia; Peptostreptococcales-Tissierellales; Anaerovoracaceae; Family_XIII_AD3011_group	0	0	0	0	0	0	0	0	0	0	0	0	0	0	0	0	0	0	0	0	0	0	0	0	0	0	0	0	0	0	0	0	0	0	0	0	0	0	0	0	0	0	0	0	0	0	0	0	0
Bacteria; Firmicutes; Clostridia; Lachnospirales; Lachnospiraceae; GCA-900066575; uncultured_bacterium	0	0	0	0	0	0	0	0	0	0	0	0	0	0	0	0	0	0	0	0	0	0	0	0	0	0	0	0	0	0	0	0	0	0	0	0	0	0	0	0	0	0	0	0	0	0	0	0	0
Bacteria; Proteobacteria; Gammaproteobacteria; Xanthomonadales; Xanthomonadaceae; Stenotrophomonas	0	0	0	0	0	0	0	0	0	0	0	0	0	0	0	0	0	0	0	0	0	0	0	0	0	0	0	0	0	0	0	0	0	0	0	0	0	0	0	0	0	0	0	0	0	0	0	0	0
Bacteria; Firmicutes; Clostridia; Clostridia_vadinBB60_group; Clostridia_vadinBB60_group; Clostridia_vadinBB60_group	0	0	0	0	0	0	0	0	0	0	0	0	0	0	0	0	0	0	0	0	0	0	0	0	0	0	0	0	0	0	0	0	0	0	0	0	0	0	0	0	0	0	0	0	0	0	0	0	0
Bacteria; Firmicutes; Clostridia; Lachnospirales; Lachnospiraceae	0	0	0	0	0	0	0	0	0	0	0	0	0	0	0	0	0	0	0	0	0	0	0	0	0	0	0	0	0	0	0	0	0	0	0	0	0	0	0	0	0	0	0	0	0	0	0	0	0
Bacteria; Firmicutes; Bacilli; Erysipelotrichales; Erysipelotrichaceae; Dubosiella; Dubosiella_newyorkensis	0	0	0	0	0	0	0	0	0	0	0	0	0	0	0	0	0	0	0	0	0	0	0	0	0	0	0	0	0	0	0	0	0	0	0	0	0	0	0	0	0	0	0	0	0	0	0	0	0
Bacteria; Firmicutes; Bacilli; Lactobacillales; Streptococcaceae; Lactococcus	0	0	0	0	0	0	0	0	0	0	0	0	0	0	0	0	0	0	0	0	0	0	0	0	0	0	0	0	0	0	0	0	0	0	0	0	0	0	0	0	0	0	0	0	0	0	0	0	0
Bacteria; Firmicutes; Clostridia; Oscillospirales; Oscillospiraceae; uncultured; Clostridium_sp.	0	0	0	0	0	0	0	0	0	0	0	0	0	0	0	0	0	0	0	0	0	0	0	0	0	0	0	0	0	0	0	0	0	0	0	0	0	0	0	0	0	0	0	0	0	0	0	0	0
Bacteria; Firmicutes; Clostridia; Oscillospirales; Ruminococcaceae; Incertae_Sedis	0	0	0	0	0	0	0	0	0	0	0	0	0	0	0	0	0	0	0	0	0	0	0	0	0	0	0	0	0	0	0	0	0	0	0	0	0	0	0	0	0	0	0	0	0	0	0	0	0
Bacteria; Firmicutes; Clostridia; Clostridia_vadinBB60_group; Clostridia_vadinBB60_group; Clostridia_vadinBB60_group; unidentified	0	0	0	0	0	0	0	0	0	0	0	0	0	0	0	0	0	0	0	0	0	0	0	0	0	0	0	0	0	0	0	0	0	0	0	0	0	0	0	0	0	0	0	0	0	0	0	0	0
Bacteria; Firmicutes; Clostridia; Lachnospirales; Lachnospiraceae; A2; uncultured_bacterium	0	0	0	0	0	0	0	0	0	0	0	0	0	0	0	0	0	0	0	0	0	0	0	0	0	0	0	0	0	0	0	0	0	0	0	0	0	0	0	0	0	0	0	0	0	0	0	0	0
Bacteria; Actinobacteriota; Actinobacteria; Bifidobacteriales; Bifidobacteriaceae; Bifidobacterium	0	0	0	0	0	0	0	0	0	0	0	0	0	0	0	0	0	0	0	0	0	0	0	0	0	0	0	0	0	0	0	0	0	0	0	0	0	0	0	0	0	0	0	0	0	0	0	0	0
Bacteria; Firmicutes; Clostridia; Lachnospirales; Lachnospiraceae	0	0	0	0	0	0	0	0	0	0	0	0	0	0	0	0	0	0	0	0	0	0	0	0	0	0	0	0	0	0	0	0	0	0	0	0	0	0	0	0	0	0	0	0	0	0	0	0	0
Bacteria; Proteobacteria; Gammaproteobacteria; Pseudomonadales; Pseudomonadaceae; Pseudomonas	0	0	0	0	0	0	0	0	0	0	0	0	0	0	0	0	0	0	0	0	0	0	0	0	0	0	0	0	0	0	0	0	0	0	0	0	0	0	0	0	0	0	0	0	0	0	0	0	0
Bacteria; Firmicutes; Clostridia; Lachnospirales; Lachnospiraceae	0	0	0	0	0	0	0	0	0	0	0	0	0	0	0	0	0	0	0	0	0	0	0	0	0	0	0	0	0	0	0	0	0	0	0	0	0	0	0	0	0	0	0	0	0	0	0	0	0
Bacteria; Firmicutes; Clostridia; Clostridiales; Clostridiaceae; Clostridium_sensu_stricto_1	0	0	0	0	0	0	0	0	0	0	0	0	0	0	0	0	0	0	0	0	0	0	0	0	0	0	0	0	0	0	0	0	0	0	0	0	0	0	0	0	0	0	0	0	0	0	0	0	0
Bacteria; Firmicutes; Clostridia; Lachnospirales; Lachnospiraceae; ASF356; uncultured_bacterium	0	0	0	0	0	0	0	0	0	0	0	0	0	0	0	0	0	0	0	0	0	0	0	0	0	0	0	0	0	0	0	0	0	0	0	0	0	0	0	0	0	0	0	0	0	0	0	0	0
Bacteria; Firmicutes; Bacilli; RF39; RF39; RF39	0	0	0	0	0	0	0	0	0	0	0	0	0	0	0	0	0	0	0	0	0	0	0	0	0	0	0	0	0	0	0	0	0	0	0	0	0	0	0	0	0	0	0	0	0	0	0	0	0
Bacteria; Firmicutes; Bacilli; Erysipelotrichales; Erysipelotrichaceae; Turicibacter	0	0	0	0	0	0	0	0	0	0	0	0	0	0	0	0	0	0	0	0	0	0	0	0	0	0	0	0	0	0	0	0	0	0	0	0	0	0	0	0	0	0	0	0	0	0	0	0	0
Bacteria; Firmicutes; Clostridia; Lachnospirales; Lachnospiraceae; Lachnospiraceae_NK4A136_group; uncultured_bacterium	0	0	0	0	0	0	0	0	0	0	0	0	0	0	0	0	0	0	0	0	0	0	0	0	0	0	0	0	0	0	0	0	0	0	0	0	0	0	0	0	0	0	0	0	0	0	0	0	0
Bacteria; Firmicutes; Clostridia; Oscillospirales; UCG-010; UCG-010; uncultured_organism	0	0	0	0	0	0	0	0	0	0	0	0	0	0	0	0	0	0	0	0	0	0	0	0	0	0	0	0	0	0	0	0	0	0	0	0	0	0	0	0	0	0	0	0	0	0	0	0	0
Bacteria; Proteobacteria; Alphaproteobacteria; Rickettsiales; Mitochondria; Mitochondria	0	0	0	0	0	0	0	0	0	0	0	0	0	0	0	0	0	0	0	0	0	0	0	0	0	0	0	0	0	0	0	0	0	0	0	0	0	0	0	0	0	0	0	0	0	0	0	0	0
Bacteria; Firmicutes; Bacilli; Paenibacillales; Paenibacillaceae; Paenibacillus	0	0	0	0	0	0	0	0	0	0	0	0	0	0	0	0	0	0	0	0	0	0	0	0	0	0	0	0	0	0	0	0	0	0	0	0	0	0	0	0	0	0	0	0	0	0	0	0	0
Bacteria; Firmicutes; Clostridia; Clostridia_vadinBB60_group; Clostridia_vadinBB60_group; Clostridia_vadinBB60_group; unidentified	0	0	0	0	0	0	0	0	0	0	0	0	0	0	0	0	0	0	0	0	0	0	0	0	0	0	0	0	0	0	0	0	0	0	0	0	0	0	0	0	0	0	0	0	0	0	0	0	0
Bacteria; Firmicutes; Bacilli; Bacillales; Bacillaceae; Bacillus	0	0	0	0	0	0	0	9	0	0	0	0	0	0	0	0	0	0	0	0	0	0	0	0	0	0	0	0	0	0	0	0	0	0	0	0	0	0	0	0	0	0	0	0	0	0	0	0	0
Bacteria; Firmicutes; Bacilli; Erysipelotrichales; Erysipelotrichaceae; Dubosiella; Dubosiella_newyorkensis	0	0	0	0	0	0	0	0	0	9	0	0	0	0	0	0	0	0	0	0	0	0	0	0	0	0	0	0	0	0	0	0	0	0	0	0	0	0	0	0	0	0	0	0	0	0	0	0	0
Bacteria; Actinobacteriota; Actinobacteria; Bifidobacteriales; Bifidobacteriaceae; Bifidobacterium	0	0	0	0	0	0	0	0	0	0	0	0	0	0	9	0	0	0	0	0	0	0	0	0	0	0	0	0	0	0	0	0	0	0	0	0	0	0	0	0	0	0	0	0	0	0	0	0	0
Bacteria; Firmicutes; Clostridia; Clostridia_vadinBB60_group; Clostridia_vadinBB60_group; Clostridia_vadinBB60_group; uncultured_bacterium	0	0	0	0	0	0	0	0	0	0	0	0	0	0	0	0	0	9	0	0	0	0	0	0	0	0	0	0	0	0	0	0	0	0	0	0	0	0	0	0	0	0	0	0	0	0	0	0	0
Bacteria; Bacteroidota; Bacteroidia; Bacteroidales; Muribaculaceae; Muribaculaceae	0	0	0	0	0	0	0	0	0	0	0	0	0	0	0	0	0	0	0	0	0	0	0	0	9	0	0	0	0	0	0	0	0	0	0	0	0	0	0	0	0	0	0	0	0	0	0	0	0
Bacteria; Firmicutes; Bacilli; Erysipelotrichales; Erysipelotrichaceae; Turicibacter	0	0	0	0	0	0	0	0	0	0	0	0	0	0	0	0	0	0	0	0	0	0	0	0	0	0	0	0	9	0	0	0	0	0	0	0	0	0	0	0	0	0	0	0	0	0	0	0	0
Bacteria; Firmicutes; Clostridia; Lachnospirales; Lachnospiraceae; uncultured; uncultured_bacterium	0	0	0	0	0	0	0	0	0	0	0	0	0	0	0	0	0	0	0	0	0	0	0	0	0	0	0	0	0	0	0	0	0	0	9	0	0	0	0	0	0	0	0	0	0	0	0	0	0
Bacteria; Actinobacteriota; Coriobacteriia; Coriobacteriales; Coriobacteriales_Incertae_Sedis; uncultured; gut_metagenome	0	0	0	0	0	0	0	0	0	0	0	0	0	0	0	0	0	0	0	0	0	0	0	0	0	0	0	0	0	0	0	0	0	0	0	0	0	0	9	0	0	0	0	0	0	0	0	0	0
Bacteria; Firmicutes; Clostridia; Oscillospirales; Ruminococcaceae	0	0	0	0	0	0	0	0	0	0	0	0	0	0	0	0	0	0	0	0	0	0	0	0	0	0	0	0	0	0	0	0	0	0	0	0	0	0	9	0	0	0	0	0	0	0	0	0	0
Bacteria; Proteobacteria; Gammaproteobacteria; Pseudomonadales; Moraxellaceae; Acinetobacter	0	0	0	0	0	0	0	0	0	0	0	0	0	0	0	0	0	0	0	0	0	0	0	0	0	0	0	0	0	0	0	0	0	0	0	0	0	0	0	3	0	0	2	0	0	0	0	0	0
Bacteria; Verrucomicrobiota; Verrucomicrobiae; Verrucomicrobiales; Akkermansiaceae; Akkermansia; uncultured_bacterium	0	0	0	0	0	0	0	0	0	0	0	0	0	0	0	0	0	0	0	0	0	0	0	0	0	0	0	0	0	0	0	0	0	0	0	0	0	0	0	0	9	0	0	0	0	0	0	0	0
Bacteria; Firmicutes; Bacilli; Thermoactinomycetales; Thermoactinomycetaceae; Thermoactinomyces	0	0	0	0	0	0	0	0	0	0	0	0	0	0	0	0	0	0	0	0	0	0	0	0	0	0	0	0	0	0	0	0	0	0	0	0	0	0	0	0	0	0	0	0	0	0	0	0	0
Bacteria; Firmicutes; Bacilli; RF39; RF39; RF39	0	0	0	0	0	0	0	0	0	0	0	0	0	0	0	0	0	0	0	0	0	0	0	0	0	0	0	0	0	0	0	0	0	0	0	0	0	0	0	0	0	0	0	0	0	0	0	0	0
Bacteria; Firmicutes; Bacilli; Erysipelotrichales; Erysipelotrichaceae; Dubosiella; Dubosiella_newyorkensis	0	0	0	0	0	0	0	0	0	0	0	0	0	0	0	0	0	0	0	0	0	0	0	0	0	0	0	0	0	0	0	0	0	0	0	0	0	0	0	0	0	0	0	0	0	0	0	0	0
Bacteria; Firmicutes; Clostridia; Lachnospirales; Lachnospiraceae; Lachnospiraceae_NK4A136_group	0	0	0	0	0	0	0	0	0	0	0	0	0	0	0	0	0	0	0	0	0	0	0	0	0	0	0	0	0	0	0	0	0	0	0	0	0	0	0	0	0	0	0	0	0	0	0	0	0
Bacteria; Firmicutes; Clostridia; Oscillospirales; Oscillospiraceae; Intestinimonas; uncultured_Ruminococcaceae	0	0	0	0	0	0	0	0	0	0	0	0	0	0	0	0	0	0	0	0	0	0	0	0	0	0	0	0	0	0	0	0	0	0	0	0	0	0	0	0	0	0	0	0	0	0	0	0	0
Bacteria; Firmicutes; Clostridia; Lachnospirales; Lachnospiraceae; Lachnospiraceae_NK4A136_group	0	0	0	0	0	0	0	0	0	0	0	0	0	0	0	0	0	0	0	0	0	0	0	0	0	0	0	0	0	0	0	0	0	0	0	0	0	0	0	0	0	0	0	0	0	0	0	0	0
Bacteria; Firmicutes; Clostridia; Lachnospirales; Lachnospiraceae	0	0	0	0	0	0	0	0	0	0	0	0	0	0	0	0	0	0	0	0	0	0	0	0	0	0	0	0	0	0	0	0	0	0	0	0	0	0	0	0	0	0	0	0	0	0	0	0	0
Bacteria; Firmicutes; Clostridia; Oscillospirales; Oscillospiraceae; uncultured	0	0	0	0	0	0	0	0	0	0	0	0	0	0	0	0	0	0	0	0	0	0	0	0	0	0	0	0	0	0	0	0	0	0	0	0	0	0	0	0	0	0	0	0	0	0	0	0	0
Bacteria; Firmicutes; Clostridia; Oscillospirales; Oscillospiraceae	0	0	0	0	0	0	0	0	0	0	0	0	0	0	0	0	0	0	0	0	0	0	0	0	0	0	0	0	0	0	0	0	0	0	0	0	0	0	0	0	0	0	0	0	0	0	0	0	0
Bacteria; Firmicutes; Clostridia; Oscillospirales; Butyricicoccaceae; UCG-009	0	0	0	0	0	0	0	0	0	0	0	0	0	0	0	0	0	0	0	0	0	0	0	0	0	0	0	0	0	0	0	0	0	0	0	0	0	0	0	0	0	0	0	0	0	0	0	0	0
Bacteria; Firmicutes; Clostridia; Clostridia_vadinBB60_group; Clostridia_vadinBB60_group; Clostridia_vadinBB60_group; uncultured_bacterium	0	0	0	0	0	0	0	0	0	0	0	0	0	0	0	0	0	0	0	0	0	0	0	0	0	0	0	0	0	0	0	0	0	0	0	0	0	0	0	0	0	0	0	0	0	0	0	0	0
Bacteria; Firmicutes; Clostridia; Lachnospirales; Lachnospiraceae	0	0	0	0	0	0	0	0	0	0	0	0	0	0	0	0	0	0	0	0	0	0	0	0	0	0	0	0	0	0	0	0	0	0	0	0	0	0	0	0	0	0	0	0	0	0	0	0	0
Bacteria; Bacteroidota; Bacteroidia; Bacteroidales; Muribaculaceae; Muribaculaceae; uncultured_bacterium	0	0	0	0	0	0	0	0	0	0	0	0	0	0	0	0	0	0	0	0	0	0	0	0	0	0	0	0	0	0	0	0	0	0	0	0	0	0	0	0	0	0	0	0	0	0	0	0	0
Bacteria; Firmicutes; Clostridia; Lachnospirales; Lachnospiraceae; Lachnoclostridium	0	0	0	0	0	0	0	0	0	0	0	0	0	0	0	0	0	0	0	0	0	0	0	0	0	0	0	0	0	0	0	0	0	0	0	0	0	0	0	0	0	0	0	0	0	0	0	0	0
Bacteria; Firmicutes; Bacilli; Erysipelotrichales; Erysipelotrichaceae; Dubosiella	0	0	0	0	0	0	0	0	0	0	0	0	0	0	0	0	0	0	0	0	0	0	0	0	0	0	0	0	0	0	0	0	0	0	0	0	0	0	0	0	0	0	0	0	0	0	0	0	0
Bacteria; Firmicutes; Clostridia; Lachnospirales; Lachnospiraceae	0	0	0	0	0	0	0	0	0	0	0	0	0	0	0	0	0	0	0	0	0	0	0	0	0	0	0	0	0	0	0	0	0	0	0	0	0	0	0	0	0	0	0	0	0	0	0	0	0
Bacteria; Firmicutes; Clostridia; Lachnospirales; Lachnospiraceae; Lachnospiraceae_FCS020_group	0	0	0	0	0	0	0	0	0	0	0	0	0	0	0	0	0	0	0	0	0	0	0	0	0	0	0	0	0	0	0	0	0	0	0	0	0	0	0	0	0	0	0	0	0	0	0	0	0
Bacteria; Firmicutes; Clostridia; Oscillospirales; Ruminococcaceae; uncultured; uncultured_bacterium	0	0	0	0	0	0	0	0	0	0	0	0	0	0	0	0	0	0	0	0	0	0	0	0	0	0	0	0	0	0	0	0	0	0	0	0	0	0	0	0	0	0	0	0	0	0	0	0	0
Bacteria; Firmicutes; Bacilli; Erysipelotrichales; Erysipelatoclostridiaceae; Erysipelatoclostridiaceae; uncultured_bacterium	0	0	0	0	0	0	0	0	0	0	0	0	0	0	0	0	0	0	0	0	0	0	0	0	0	0	0	0	0	0	0	0	0	0	0	0	0	0	0	0	0	0	0	0	0	0	0	0	0
Bacteria; Firmicutes; Bacilli; Erysipelotrichales; Erysipelotrichaceae; Dubosiella; Dubosiella_newyorkensis	0	0	0	0	0	0	0	0	0	0	0	0	0	0	0	0	0	0	0	0	0	0	0	0	0	0	0	0	0	0	0	0	0	0	0	0	0	0	0	0	0	0	0	0	0	0	0	0	0
Bacteria; Firmicutes; Clostridia; Lachnospirales; Lachnospiraceae; Lachnoclostridium; [Clostridium]_glycyrrhizinilyticum	0	0	0	0	0	0	0	0	0	0	0	0	0	0	0	0	0	0	0	0	0	0	0	0	0	0	0	0	0	0	0	0	0	0	0	0	0	0	0	0	0	0	0	0	0	0	0	0	0
Bacteria; Firmicutes; Clostridia; Oscillospirales; Oscillospiraceae; V9D2013_group; uncultured_bacterium	0	0	0	0	0	0	0	0	0	0	0	0	0	0	0	0	0	0	0	0	0	0	0	0	0	0	0	0	0	0	0	0	0	0	0	0	0	0	0	0	0	0	0	0	0	0	0	0	0
Bacteria; Firmicutes; Bacilli	0	0	0	0	0	0	0	0	0	0	0	0	0	0	0	0	0	0	0	0	0	0	0	0	0	0	0	0	0	0	0	0	0	0	0	0	0	0	0	0	0	0	0	0	0	0	0	0	0
Bacteria; Bacteroidota; Bacteroidia; Bacteroidales; Bacteroidaceae; Bacteroides	0	0	0	0	0	0	0	0	0	0	0	0	0	0	0	0	0	0	0	0	0	0	0	0	0	0	0	0	0	0	0	0	0	0	0	0	0	0	0	0	0	0	0	0	0	0	0	0	0
Bacteria; Firmicutes; Clostridia; Lachnospirales; Lachnospiraceae; uncultured; uncultured_bacterium	0	0	0	0	0	0	0	0	0	0	0	0	0	0	0	0	0	0	0	0	0	0	0	0	0	0	0	0	0	0	0	0	0	0	0	0	0	0	0	0	0	0	0	0	0	0	0	0	0
Bacteria; Firmicutes; Clostridia; Lachnospirales; Lachnospiraceae	0	0	0	0	0	0	0	0	0	0	0	0	0	0	0	0	0	0	0	0	0	0	0	0	0	0	0	0	0	0	0	0	0	0	0	0	0	0	0	0	0	0	0	0	0	0	0	0	0
Bacteria; Firmicutes; Clostridia; Lachnospirales; Lachnospiraceae; Blautia; unidentified	0	0	0	0	0	0	0	0	0	0	0	0	0	0	0	0	0	0	0	0	0	0	0	0	0	0	0	0	0	0	0	0	0	0	0	0	0	0	0	0	0	0	0	0	0	0	0	0	0
Bacteria; Firmicutes; Bacilli	0	0	0	0	0	0	0	0	0	0	0	0	0	0	0	0	0	0	0	0	0	0	0	0	0	0	0	0	0	0	0	0	0	0	0	0	0	0	0	0	0	0	0	0	0	0	0	0	0
Bacteria; Firmicutes; Clostridia; Lachnospirales; Lachnospiraceae	0	0	0	0	0	0	0	0	0	0	0	0	0	0	0	0	0	0	0	0	0	0	0	0	0	0	0	0	0	0	0	0	0	0	0	0	0	0	0	0	0	0	0	0	0	0	0	0	0
Bacteria; Firmicutes; Bacilli; Paenibacillales; Paenibacillaceae; Paenibacillus	0	0	0	0	0	0	0	0	0	0	0	0	0	0	0	0	0	0	0	0	0	0	0	0	0	0	0	0	0	0	0	0	0	0	0	0	0	0	0	0	0	0	0	0	0	0	0	0	0
Bacteria; Firmicutes; Clostridia; Clostridiales; Clostridiaceae; Clostridium_sensu_stricto_1	0	0	0	0	0	0	0	0	0	0	0	0	0	0	0	0	0	0	0	0	0	0	0	0	0	0	0	0	0	0	0	0	0	0	0	0	0	0	0	0	0	0	0	0	0	0	0	0	0
Bacteria; Firmicutes; Clostridia; Clostridia_vadinBB60_group; Clostridia_vadinBB60_group; Clostridia_vadinBB60_group; unidentified	0	0	0	0	0	0	0	0	0	0	0	0	0	0	0	0	0	0	0	0	0	0	0	0	0	0	0	0	0	0	0	0	0	0	0	0	0	0	0	0	0	0	0	0	0	0	0	0	0
Bacteria; Firmicutes; Clostridia; Lachnospirales; Lachnospiraceae; A2; uncultured_bacterium	0	0	0	0	0	0	0	0	0	0	0	0	0	0	0	0	0	0	0	0	0	0	0	0	0	0	0	0	0	0	0	0	0	0	0	0	0	0	0	0	0	0	0	0	0	0	0	0	0
Bacteria; Firmicutes; Clostridia; Peptostreptococcales-Tissierellales; Peptostreptococcaceae	0	0	0	0	0	0	0	0	0	0	0	0	0	0	0	0	0	0	0	0	0	0	0	0	0	0	0	0	0	0	0	0	0	0	0	0	0	0	0	0	0	0	0	0	0	0	0	0	0
Bacteria; Firmicutes; Clostridia; Lachnospirales; Lachnospiraceae	0	0	0	0	0	0	0	0	0	0	0	0	0	0	0	0	0	0	0	0	0	0	0	0	0	0	0	0	0	0	0	0	0	0	0	0	0	0	0	0	0	0	0	0	0	0	0	0	0
Bacteria; Actinobacteriota; Actinobacteria; Bifidobacteriales; Bifidobacteriaceae; Bifidobacterium	0	0	0	0	0	0	0	0	0	0	0	0	0	0	0	0	0	0	0	0	0	0	0	0	0	0	0	0	0	0	0	0	0	0	0	0	0	0	0	0	0	0	0	0	0	0	0	0	0
Bacteria; Firmicutes; Clostridia; Lachnospirales; Lachnospiraceae; Coprococcus	0	0	0	0	0	0	0	0	0	0	0	0	0	0	0	0	0	0	0	0	0	0	0	0	0	0	0	0	0	0	0	0	0	0	0	0	0	0	0	0	0	0	0	0	0	0	0	0	0
Bacteria; Firmicutes; Clostridia; Oscillospirales; Oscillospiraceae; uncultured	0	0	0	0	0	0	0	0	0	0	0	0	0	0	0	0	0	0	0	0	0	0	0	0	0	0	0	0	0	0	0	0	0	0	0	0	0	0	0	0	0	0	0	0	0	0	0	0	0
Bacteria; Firmicutes; Clostridia; Lachnospirales; Lachnospiraceae; Lachnospiraceae_NK4A136_group; uncultured_bacterium	0	0	0	0	0	0	0	0	0	0	0	0	0	0	0	0	0	0	0	0	0	0	0	0	0	0	0	0	0	0	0	0	0	0	0	0	0	0	0	0	0	0	0	0	0	0	0	0	0
Bacteria; Firmicutes; Clostridia	0	0	0	0	0	0	0	0	0	0	0	0	0	0	0	0	0	0	0	0	0	0	0	0	0	0	0	0	0	0	0	0	0	0	0	0	0	0	0	0	0	0	0	0	0	0	0	0	0
Bacteria; Firmicutes; Clostridia; Oscillospirales; Oscillospiraceae; Oscillibacter	0	0	0	0	0	0	0	0	0	0	0	0	0	0	0	0	0	0	0	0	0	0	0	0	0	0	0	0	0	0	0	0	0	0	0	0	0	0	0	0	0	0	0	0	0	0	0	0	0
Bacteria; Actinobacteriota; Coriobacteriia; Coriobacteriales; Eggerthellaceae; Enterorhabdus; uncultured_bacterium	0	0	0	0	0	0	0	0	0	0	0	0	0	0	0	0	0	0	0	0	0	0	0	0	0	0	0	0	0	0	0	0	0	0	0	0	0	0	0	0	0	0	0	0	0	0	0	0	0
Bacteria; Firmicutes; Clostridia; Oscillospirales; Oscillospiraceae; uncultured	0	0	0	0	0	0	0	0	0	0	0	0	0	0	0	0	0	0	0	0	0	0	0	0	0	0	0	0	0	0	0	0	0	0	0	0	0	0	0	0	0	0	0	0	0	0	0	0	0
Bacteria; Firmicutes; Clostridia; Lachnospirales; Lachnospiraceae; GCA-900066575; uncultured_bacterium	0	0	0	0	0	0	0	0	0	0	0	0	0	0	0	0	0	0	0	0	0	0	0	0	0	0	0	0	0	0	0	0	0	0	0	0	0	0	0	0	0	0	0	0	0	0	0	0	0
Bacteria; Bacteroidota; Bacteroidia; Bacteroidales; Muribaculaceae; Muribaculaceae; uncultured_bacterium	0	0	0	0	0	0	0	0	0	0	0	0	0	0	0	0	0	0	0	0	0	0	0	0	0	0	0	0	0	0	0	0	0	0	0	0	0	0	0	0	0	0	0	0	0	0	0	0	0
Bacteria; Firmicutes; Bacilli; Staphylococcales; Staphylococcaceae; Staphylococcus	0	0	0	0	0	0	0	0	0	0	0	0	0	0	0	0	0	0	0	0	0	0	0	0	0	0	0	0	0	0	0	0	0	0	0	0	0	0	0	0	0	0	0	0	0	0	0	0	0
Bacteria; Actinobacteriota; Actinobacteria; Micromonosporales; Micromonosporaceae	0	0	0	0	0	0	0	0	0	0	0	0	0	0	0	0	0	0	0	0	0	0	0	0	0	0	0	0	0	0	0	0	0	0	0	0	0	0	0	0	0	0	0	0	0	0	0	0	0
Bacteria; Firmicutes; Bacilli; Erysipelotrichales; Erysipelotrichaceae; uncultured; unidentified	0	0	0	0	0	0	0	0	0	0	0	0	0	0	0	0	0	0	0	0	0	0	0	0	0	0	0	0	0	0	0	0	0	0	0	0	0	0	0	0	0	0	0	0	0	0	0	0	0
Bacteria; Firmicutes; Clostridia; Peptococcales; Peptococcaceae; uncultured; uncultured_bacterium	0	0	0	0	0	0	0	0	0	0	0	0	0	0	0	0	0	0	0	0	0	0	0	0	0	0	0	0	0	0	0	0	0	0	0	0	0	0	0	0	0	0	0	0	0	0	0	0	0
Bacteria; Firmicutes; Clostridia; Lachnospirales; Lachnospiraceae; Lachnospiraceae_NK4A136_group	0	0	0	0	0	0	0	0	0	0	0	0	0	0	0	0	0	0	0	0	0	0	0	0	0	0	0	0	0	0	0	0	0	0	0	0	0	0	0	0	0	0	0	0	0	0	0	0	0
Bacteria; Firmicutes; Clostridia; Oscillospirales; Ruminococcaceae; Caproiciproducens; uncultured_Clostridia	0	0	0	0	0	0	0	0	0	0	0	0	0	0	0	0	0	0	0	0	0	0	0	0	0	0	0	0	0	0	0	0	0	0	0	0	0	0	0	0	0	0	0	0	0	0	0	0	0
Bacteria; Firmicutes; Clostridia; Oscillospirales; UCG-010; UCG-010; uncultured_organism	0	0	0	0	0	0	0	0	0	0	0	0	0	0	0	0	0	0	0	0	0	0	0	0	0	0	0	0	0	0	0	0	0	0	0	0	0	0	0	0	0	0	0	0	0	0	0	0	0
Bacteria; Firmicutes; Clostridia; Oscillospirales; Ruminococcaceae; Ruminococcaceae; uncultured_bacterium	0	0	0	0	0	0	0	0	0	0	0	0	0	0	0	0	0	0	0	0	0	0	0	0	0	0	0	0	0	0	0	0	0	0	0	0	0	0	0	0	0	0	0	0	0	0	0	0	0
Bacteria; Firmicutes; Bacilli; Lactobacillales; Streptococcaceae; Lactococcus	0	0	0	0	0	0	0	0	0	0	0	0	0	0	0	0	0	0	0	0	0	0	0	0	0	0	0	0	0	0	0	0	0	0	0	0	0	0	0	0	0	0	0	0	0	0	0	0	0
Bacteria; Firmicutes; Clostridia; Oscillospirales; Ruminococcaceae	0	0	0	0	0	0	0	0	0	0	0	0	0	0	0	0	0	0	0	0	0	0	0	0	0	0	0	0	0	0	0	0	0	0	0	0	0	0	0	0	0	0	0	0	0	0	0	0	0
Bacteria; Firmicutes; Clostridia; Lachnospirales; Lachnospiraceae; uncultured; uncultured_bacterium	0	0	0	0	0	0	0	0	0	0	0	0	0	0	0	0	0	0	0	0	0	0	0	0	0	0	0	0	0	0	0	0	0	0	0	0	0	0	0	0	0	0	0	0	0	0	0	0	0
Bacteria; Firmicutes; Clostridia; Clostridia_vadinBB60_group; Clostridia_vadinBB60_group; Clostridia_vadinBB60_group	0	0	0	0	0	0	0	0	0	0	0	0	0	0	0	0	0	0	0	0	0	0	0	0	0	0	0	0	0	0	0	0	0	0	0	0	0	0	0	0	0	0	0	0	0	0	0	0	0
Bacteria; Bacteroidota; Bacteroidia; Bacteroidales; Bacteroidaceae; Bacteroides	0	0	0	0	0	0	0	0	0	0	0	0	0	0	0	0	0	0	0	0	0	0	0	0	0	0	0	0	0	0	0	0	0	0	0	0	0	0	0	0	0	0	0	0	0	0	0	0	0
Bacteria; Firmicutes; Clostridia; Lachnospirales; Lachnospiraceae; uncultured; uncultured_bacterium	0	0	0	0	0	0	0	0	0	0	0	0	0	0	0	0	0	0	0	0	0	0	0	0	0	0	0	0	0	0	0	0	0	0	0	0	0	0	0	0	0	0	0	0	0	0	0	0	0
Bacteria; Firmicutes; Clostridia; Oscillospirales; Oscillospiraceae; Colidextribacter; uncultured_bacterium	0	0	0	0	0	0	0	0	0	0	0	0	0	0	0	0	0	0	0	0	0	0	0	0	0	0	0	0	0	0	0	0	0	0	0	0	0	0	0	0	0	0	0	0	0	0	0	0	0
Bacteria; Firmicutes; Clostridia; Lachnospirales; Lachnospiraceae; Lachnospiraceae_NK4A136_group; uncultured_bacterium	0	0	0	0	0	0	0	0	0	0	0	0	0	0	0	0	0	0	0	0	0	0	0	0	0	0	0	0	0	0	0	0	0	0	0	0	0	0	0	0	0	0	0	0	0	0	0	0	0
Bacteria; Bacteroidota; Bacteroidia; Bacteroidales; Muribaculaceae; Muribaculaceae; uncultured_bacterium	0	0	0	0	0	0	0	0	0	0	0	0	0	0	0	0	0	0	0	0	0	0	0	0	0	0	0	0	0	0	0	0	0	0	0	0	0	0	0	0	0	0	0	0	0	0	0	0	0
Bacteria; Firmicutes; Bacilli; Lactobacillales; Lactobacillaceae; Lactobacillus	0	0	0	0	0	0	0	0	0	0	0	0	0	0	0	0	0	0	0	0	0	0	0	0	0	0	0	0	0	0	0	0	0	0	0	0	0	0	0	0	0	0	0	0	0	0	0	0	0
Bacteria; Firmicutes; Clostridia; Monoglobales; Monoglobaceae; Monoglobus	0	0	0	0	0	0	0	0	0	0	0	0	0	0	0	0	0	0	0	0	0	0	0	0	0	0	0	0	0	0	0	0	0	0	0	0	0	0	0	0	0	0	0	0	0	0	0	0	0
Bacteria; Bacteroidota; Bacteroidia; Bacteroidales; Rikenellaceae; Alistipes; uncultured_bacterium	0	0	0	0	0	0	0	0	0	0	0	0	0	0	0	0	0	0	0	0	0	0	0	0	0	0	0	0	0	0	0	0	0	0	0	0	0	0	0	0	0	0	0	0	0	0	0	0	0
Bacteria; Firmicutes; Clostridia; Clostridia_vadinBB60_group; Clostridia_vadinBB60_group; Clostridia_vadinBB60_group; uncultured_bacterium	0	0	0	0	0	0	0	0	0	0	0	0	0	0	0	0	0	0	0	0	0	0	0	0	0	0	0	0	0	0	0	0	0	0	0	0	0	0	0	0	0	0	0	0	0	0	0	0	0
Bacteria; Actinobacteriota; Actinobacteria; Micrococcales; Micrococcaceae; Kocuria	0	0	0	0	0	0	0	0	0	0	0	0	0	0	0	0	0	0	0	0	0	0	0	0	0	0	0	0	0	0	0	0	0	0	0	0	0	0	0	0	0	0	0	0	0	0	0	0	0
Bacteria; Firmicutes; Clostridia; Lachnospirales; Lachnospiraceae	0	0	0	0	0	0	0	0	0	0	0	0	0	0	0	0	0	0	0	0	0	0	0	0	0	0	0	0	0	0	0	0	0	0	0	0	0	0	0	0	0	0	0	0	0	0	0	0	0
Bacteria; Firmicutes; Clostridia; Lachnospirales; Lachnospiraceae	0	0	0	0	0	0	0	0	0	0	0	0	0	0	0	0	0	0	0	0	0	0	0	0	0	0	0	0	0	0	0	0	0	0	0	0	0	0	0	0	0	0	0	0	0	0	0	0	0
Bacteria; Firmicutes; Clostridia; Clostridia_vadinBB60_group; Clostridia_vadinBB60_group; Clostridia_vadinBB60_group; unidentified	0	0	0	0	0	0	0	0	0	0	0	0	0	0	0	0	0	0	0	0	0	0	0	0	0	0	0	0	0	0	0	0	0	0	0	0	0	0	0	0	0	0	0	0	0	0	0	0	0
Bacteria; Firmicutes; Bacilli; Erysipelotrichales; Erysipelotrichaceae; Dubosiella; Dubosiella_newyorkensis	0	0	0	0	0	0	0	0	0	0	0	0	0	0	0	0	0	0	0	0	0	0	0	0	0	0	0	0	0	0	0	0	0	0	0	0	0	0	0	0	0	0	0	0	0	0	0	0	0
Bacteria; Firmicutes; Clostridia; Lachnospirales; Lachnospiraceae; Tyzzerella	0	0	0	0	0	0	0	0	0	0	0	0	0	0	0	0	0	0	0	0	0	0	0	0	0	0	0	0	0	0	0	0	0	0	0	0	0	0	0	0	0	0	0	0	0	0	0	0	0
Bacteria; Bacteroidota; Bacteroidia; Bacteroidales; Bacteroidaceae; Bacteroides	0	0	0	0	0	0	0	0	0	0	0	0	0	0	0	0	0	0	0	0	0	0	0	0	0	0	0	0	0	0	0	0	0	0	0	0	0	0	0	0	0	0	0	0	0	0	0	0	0
Bacteria; Bacteroidota; Bacteroidia; Bacteroidales; Rikenellaceae; Alistipes; uncultured_bacterium	0	0	0	0	0	0	0	0	0	0	0	0	0	0	0	0	0	0	0	0	0	0	0	0	0	0	0	0	0	0	0	0	0	0	0	0	0	0	0	0	0	0	0	0	0	0	0	0	0
Bacteria; Firmicutes; Clostridia; Clostridiales; Clostridiaceae; Clostridium_sensu_stricto_1	0	0	0	0	0	0	0	0	0	0	0	0	0	0	0	0	0	0	0	0	0	0	0	0	0	0	0	0	0	0	0	0	0	0	0	0	0	0	0	0	0	0	0	0	0	0	0	0	0
Bacteria; Bacteroidota; Bacteroidia; Bacteroidales; Rikenellaceae; Rikenellaceae_RC9_gut_group; uncultured_rumen	0	0	0	0	0	0	0	0	0	0	0	0	0	0	0	0	0	0	0	0	0	0	0	0	0	0	0	0	0	0	0	0	0	0	0	0	0	0	0	0	0	0	0	0	0	0	0	0	0
Bacteria; Firmicutes; Bacilli; Thermoactinomycetales; Thermoactinomycetaceae; Planifilum	0	0	0	0	0	0	0	0	0	0	0	0	0	0	0	0	0	0	0	0	0	0	0	0	0	0	0	0	0	0	0	0	0	0	0	0	0	0	0	0	0	0	0	0	0	0	0	0	0
Bacteria; Proteobacteria; Gammaproteobacteria; Pseudomonadales; Moraxellaceae; Acinetobacter	0	0	0	0	0	0	0	0	0	0	0	0	0	0	0	0	0	0	0	0	0	0	0	0	0	0	0	0	0	0	0	0	0	0	0	0	0	0	0	0	0	0	0	0	0	0	0	0	0
Bacteria; Firmicutes; Clostridia; Lachnospirales; Lachnospiraceae; Lachnospiraceae_NK4A136_group	0	0	0	0	0	0	0	0	0	0	0	0	0	0	0	0	0	0	0	0	0	0	0	0	0	0	0	0	0	0	0	0	0	0	0	0	0	0	0	0	0	0	0	0	0	0	0	0	0
Bacteria; Firmicutes; Clostridia; Oscillospirales; Ruminococcaceae; Incertae_Sedis	8	0	0	0	0	0	0	0	0	0	0	0	0	0	0	0	0	0	0	0	0	0	0	0	0	0	0	0	0	0	0	0	0	0	0	0	0	0	0	0	0	0	0	0	0	0	0	0	0
Bacteria; Actinobacteriota; Actinobacteria; Micrococcales; Promicromonosporaceae; Promicromonospora	0	0	0	0	0	0	0	4	0	0	0	0	0	0	0	0	0	0	0	0	0	0	0	0	0	0	0	0	0	0	0	0	0	0	0	0	0	0	0	0	0	0	0	0	0	0	0	0	0
Bacteria; Bacteroidota; Bacteroidia; Bacteroidales; Bacteroidaceae; Bacteroides	0	0	0	0	0	0	0	0	0	0	0	8	0	0	0	0	0	0	0	0	0	0	0	0	0	0	0	0	0	0	0	0	0	0	0	0	0	0	0	0	0	0	0	0	0	0	0	0	0
Bacteria; Firmicutes; Clostridia; Oscillospirales; Ruminococcaceae	0	0	0	0	0	0	0	0	0	0	0	0	0	8	0	0	0	0	0	0	0	0	0	0	0	0	0	0	0	0	0	0	0	0	0	0	0	0	0	0	0	0	0	0	0	0	0	0	0
Bacteria; Firmicutes; Bacilli; Erysipelotrichales; Erysipelotrichaceae; Dubosiella; Dubosiella_newyorkensis	0	0	0	0	0	0	0	0	0	0	0	0	0	0	0	0	5	0	0	0	0	0	0	0	0	0	0	0	0	0	0	0	0	0	0	0	0	0	0	0	0	0	0	0	0	0	0	0	0
Bacteria; Firmicutes; Bacilli; Erysipelotrichales; Erysipelotrichaceae; Erysipelotrichaceae; uncultured_bacterium	0	0	0	0	0	0	0	0	0	0	0	0	0	0	0	0	0	8	0	0	0	0	0	0	0	0	0	0	0	0	0	0	0	0	0	0	0	0	0	0	0	0	0	0	0	0	0	0	0
Bacteria; Firmicutes; Bacilli; Erysipelotrichales; Erysipelotrichaceae; Dubosiella; Dubosiella_newyorkensis	0	0	0	0	0	0	0	0	0	0	0	0	0	0	0	0	0	0	0	0	0	8	0	0	0	0	0	0	0	0	0	0	0	0	0	0	0	0	0	0	0	0	0	0	0	0	0	0	0
Bacteria; Firmicutes; Clostridia; Oscillospirales; Oscillospiraceae; Oscillibacter; Oscillibacter_sp.	0	0	0	0	0	0	0	0	0	0	0	0	0	0	0	0	0	0	0	0	0	0	0	0	0	0	0	8	0	0	0	0	0	0	0	0	0	0	0	0	0	0	0	0	0	0	0	0	0
Bacteria; Firmicutes; Bacilli; Erysipelotrichales; Erysipelotrichaceae; Dubosiella; Dubosiella_newyorkensis	0	0	0	0	0	0	0	0	0	0	0	0	0	0	0	0	0	0	0	0	0	0	0	0	0	0	0	0	0	0	8	0	0	0	0	0	0	0	0	0	0	0	0	0	0	0	0	0	0
Bacteria; Firmicutes; Bacilli; RF39; RF39; RF39	0	0	0	0	0	0	0	0	0	0	0	0	0	0	0	0	0	0	0	0	0	0	0	0	0	0	0	0	0	0	0	0	0	8	0	0	0	0	0	0	0	0	0	0	0	0	0	0	0
Bacteria; Firmicutes; Clostridia; Oscillospirales	0	0	0	0	0	0	0	0	0	0	0	0	0	0	0	0	0	0	0	0	0	0	0	0	0	0	0	0	0	0	0	0	0	0	0	0	0	0	0	8	0	0	0	0	0	0	0	0	0
Bacteria; Firmicutes; Clostridia; Peptostreptococcales-Tissierellales; Anaerovoracaceae; [Eubacterium]_nodatum_group; uncultured_organism	0	0	0	0	0	0	0	0	0	0	0	0	0	0	0	0	0	0	0	0	0	0	0	0	0	0	0	0	0	0	0	0	0	0	0	0	0	0	0	0	0	0	0	0	0	0	0	0	0
Bacteria; Firmicutes; Bacilli; Lactobacillales; Streptococcaceae; Lactococcus	0	0	0	0	0	0	0	0	0	0	0	0	0	0	0	0	0	0	0	0	0	0	0	0	0	0	0	0	0	0	0	0	0	0	0	0	0	0	0	0	0	0	0	0	0	0	0	0	0
Bacteria; Bacteroidota; Bacteroidia; Bacteroidales; Muribaculaceae; Muribaculaceae; uncultured_bacterium	0	0	0	0	0	0	0	0	0	0	0	0	0	0	0	0	0	0	0	0	0	0	0	0	0	0	0	0	0	0	0	0	0	0	0	0	0	0	0	0	0	0	0	0	0	0	0	0	0
Bacteria; Actinobacteriota; Actinobacteria; Bifidobacteriales; Bifidobacteriaceae; Bifidobacterium; Bifidobacterium_animalis	0	0	0	0	0	0	0	0	0	0	0	0	0	0	0	0	0	0	0	0	0	0	0	0	0	0	0	0	0	0	0	0	0	0	0	0	0	0	0	0	0	0	0	0	0	0	0	0	0
Bacteria; Proteobacteria; Gammaproteobacteria; Burkholderiales; Sutterellaceae; Parasutterella; Parasutterella_excrementihominis	0	0	0	0	0	0	0	0	0	0	0	0	0	0	0	0	0	0	0	0	0	0	0	0	0	0	0	0	0	0	0	0	0	0	0	0	0	0	0	0	0	0	0	0	0	0	0	0	0
Bacteria; Firmicutes; Bacilli; Erysipelotrichales; Erysipelotrichaceae; Dubosiella; Dubosiella_newyorkensis	0	0	0	0	0	0	0	0	0	0	0	0	0	0	0	0	0	0	0	0	0	0	0	0	0	0	0	0	0	0	0	0	0	0	0	0	0	0	0	0	0	0	0	0	0	0	0	0	0
Bacteria; Proteobacteria; Alphaproteobacteria; Rickettsiales; Mitochondria; Mitochondria	0	0	0	0	0	0	0	0	0	0	0	0	0	0	0	0	0	0	0	0	0	0	0	0	0	0	0	0	0	0	0	0	0	0	0	0	0	0	0	0	0	0	0	0	0	0	0	0	0
Bacteria; Firmicutes; Clostridia; Oscillospirales; Oscillospiraceae; Colidextribacter; uncultured_bacterium	0	0	0	0	0	0	0	0	0	0	0	0	0	0	0	0	0	0	0	0	0	0	0	0	0	0	0	0	0	0	0	0	0	0	0	0	0	0	0	0	0	0	0	0	0	0	0	0	0
Bacteria; Firmicutes; Clostridia; Clostridiales; Clostridiaceae; Clostridium_sensu_stricto_1	0	0	0	0	0	0	0	0	0	0	0	0	0	0	0	0	0	0	0	0	0	0	0	0	0	0	0	0	0	0	0	0	0	0	0	0	0	0	0	0	0	0	0	0	0	0	0	0	0
Bacteria; Firmicutes; Clostridia; Lachnospirales; Lachnospiraceae	0	0	0	0	0	0	0	0	0	0	0	0	0	0	0	0	0	0	0	0	0	0	0	0	0	0	0	0	0	0	0	0	0	0	0	0	0	0	0	0	0	0	0	0	0	0	0	0	0
Bacteria; Firmicutes; Clostridia; Oscillospirales; Ruminococcaceae; Incertae_Sedis	0	0	0	0	0	0	0	0	0	0	0	0	0	0	0	0	0	0	0	0	0	0	0	0	0	0	0	0	0	0	0	0	0	0	0	0	0	0	0	0	0	0	0	0	0	0	0	0	0
Bacteria; Firmicutes; Clostridia; Oscillospirales; Oscillospiraceae	0	0	0	0	0	0	0	0	0	0	0	0	0	0	0	0	0	0	0	0	0	0	0	0	0	0	0	0	0	0	0	0	0	0	0	0	0	0	0	0	0	0	0	0	0	0	0	0	0
Bacteria; Firmicutes; Clostridia; Lachnospirales; Lachnospiraceae; Roseburia; uncultured_bacterium	0	0	0	0	0	0	0	0	0	0	0	0	0	0	0	0	0	0	0	0	0	0	0	0	0	0	0	0	0	0	0	0	0	0	0	0	0	0	0	0	0	0	0	0	0	0	0	0	0
Bacteria; Proteobacteria; Gammaproteobacteria; Pseudomonadales; Moraxellaceae; Acinetobacter	0	0	0	0	0	0	0	0	0	0	0	0	0	0	0	0	0	0	0	0	0	0	0	0	0	0	0	0	0	0	0	0	0	0	0	0	0	0	0	0	0	0	0	0	0	0	0	0	0
Bacteria; Firmicutes; Clostridia; Lachnospirales; Lachnospiraceae	0	0	0	0	0	0	0	0	0	0	0	0	0	0	0	0	0	0	0	0	0	0	0	0	0	0	0	0	0	0	0	0	0	0	0	0	0	0	0	0	0	0	0	0	0	0	0	0	0
Bacteria; Firmicutes; Clostridia; Lachnospirales; Lachnospiraceae	0	0	0	0	0	0	0	0	0	0	0	0	0	0	0	0	0	0	0	0	0	0	0	0	0	0	0	0	0	0	0	0	0	0	0	0	0	0	0	0	0	0	0	0	0	0	0	0	0
Bacteria; Firmicutes; Clostridia; Lachnospirales; Lachnospiraceae	0	0	0	0	0	0	0	0	0	0	0	0	0	0	0	0	0	0	0	0	0	0	0	0	0	0	0	0	0	0	0	0	0	0	0	0	0	0	0	0	0	0	0	0	0	0	0	0	0
Bacteria; Firmicutes; Bacilli; Erysipelotrichales; Erysipelotrichaceae; Dubosiella; Dubosiella_newyorkensis	0	0	0	0	0	0	0	0	0	0	0	0	0	0	0	0	0	0	0	0	0	0	0	0	0	0	0	0	0	0	0	0	0	0	0	0	0	0	0	0	0	0	0	0	0	0	0	0	0
Bacteria; Firmicutes; Clostridia; Oscillospirales; Ruminococcaceae; uncultured; uncultured_organism	0	0	0	0	0	0	0	0	0	0	0	0	0	0	0	0	0	0	0	0	0	0	0	0	0	0	0	0	0	0	0	0	0	0	0	0	0	0	0	0	0	0	0	0	0	0	0	0	0
Bacteria; Firmicutes; Clostridia; Clostridia_UCG-014; Clostridia_UCG-014; Clostridia_UCG-014	0	0	0	0	0	0	0	0	0	0	0	0	0	0	0	0	0	0	0	0	0	0	0	0	0	0	0	0	0	0	0	0	0	0	0	0	0	0	0	0	0	0	0	0	0	0	0	0	0
Bacteria; Firmicutes; Clostridia; Lachnospirales; Lachnospiraceae; Lachnoclostridium; [Clostridium]_glycyrrhizinilyticum	0	0	0	0	0	0	0	0	0	0	0	0	0	0	0	0	0	0	0	0	0	0	0	0	0	0	0	0	0	0	0	0	0	0	0	0	0	0	0	0	0	0	0	0	0	0	0	0	0
Bacteria; Firmicutes; Clostridia; Lachnospirales; Lachnospiraceae	0	0	0	0	0	0	0	0	0	0	0	0	0	0	0	0	0	0	0	0	0	0	0	0	0	0	0	0	0	0	0	0	0	0	0	0	0	0	0	0	0	0	0	0	0	0	0	0	0
Bacteria; Bacteroidota; Bacteroidia; Bacteroidales; Bacteroidaceae; Bacteroides; Bacteroides_acidifaciens	0	0	0	0	0	0	0	0	0	0	0	0	0	0	0	0	0	0	0	0	0	0	0	0	0	0	0	0	0	0	0	0	0	0	0	0	0	0	0	0	0	0	0	0	0	0	0	0	0
Bacteria; Bacteroidota; Bacteroidia; Bacteroidales; Prevotellaceae; Prevotella; unidentified_rumen	0	0	0	0	0	0	0	0	0	0	0	0	0	0	0	0	0	0	0	0	0	0	0	0	0	0	0	0	0	0	0	0	0	0	0	0	0	0	0	0	0	0	0	0	0	0	0	0	0
Bacteria; Firmicutes; Clostridia; Lachnospirales; Lachnospiraceae	0	0	0	0	0	0	0	0	0	0	0	0	0	0	0	0	0	0	0	0	0	0	0	0	0	0	0	0	0	0	0	0	0	0	0	0	0	0	0	0	0	0	0	0	0	0	0	0	0
Bacteria; Firmicutes; Clostridia; Lachnospirales; Lachnospiraceae; uncultured	0	0	0	0	0	0	0	0	0	0	0	0	0	0	0	0	0	0	0	0	0	0	0	0	0	0	0	0	0	0	0	0	0	0	0	0	0	0	0	0	0	0	0	0	0	0	0	0	0
Bacteria; Firmicutes; Clostridia; Oscillospirales; Ruminococcaceae; Ruminococcaceae; uncultured_bacterium	0	0	0	0	0	0	0	0	0	0	0	0	0	0	0	0	0	0	0	0	0	0	0	0	0	0	0	0	0	0	0	0	0	0	0	0	0	0	0	0	0	0	0	0	0	0	0	0	0
Bacteria; Firmicutes; Bacilli; Bacillales; Bacillaceae; Bacillus	0	0	0	0	0	0	0	0	0	0	0	0	0	0	0	0	0	0	0	0	0	0	0	0	0	0	0	0	0	0	0	0	0	0	0	0	0	0	0	0	0	0	0	0	0	0	0	0	0
Bacteria; Actinobacteriota; Coriobacteriia; Coriobacteriales; Eggerthellaceae; Enterorhabdus; uncultured_bacterium	0	0	0	0	0	0	0	0	0	0	0	0	0	0	0	0	0	0	0	0	0	0	0	0	0	0	0	0	0	0	0	0	0	0	0	0	0	0	0	0	0	0	0	0	0	0	0	0	0
Bacteria; Firmicutes; Clostridia; Lachnospirales; Lachnospiraceae; Roseburia; uncultured_bacterium	0	0	0	0	0	0	0	0	0	0	0	0	0	0	0	0	0	0	0	0	0	0	0	0	0	0	0	0	0	0	0	0	0	0	0	0	0	0	0	0	0	0	0	0	0	0	0	0	0
Bacteria; Firmicutes; Clostridia	0	0	0	0	0	0	0	0	0	0	0	0	0	0	0	0	0	0	0	0	0	0	0	0	0	0	0	0	0	0	0	0	0	0	0	0	0	0	0	0	0	0	0	0	0	0	0	0	0
Bacteria; Firmicutes; Clostridia; Lachnospirales; Lachnospiraceae; Lachnospiraceae_UCG-006; uncultured_bacterium	0	0	0	0	0	0	0	0	0	0	0	0	0	0	0	0	0	0	0	0	0	0	0	0	0	0	0	0	0	0	0	0	0	0	0	0	0	0	0	0	0	0	0	0	0	0	0	0	0
Bacteria; Proteobacteria; Gammaproteobacteria; Enterobacterales; Enterobacteriaceae	0	0	0	0	0	0	0	0	0	0	0	0	0	0	0	0	0	0	0	0	0	0	0	0	0	0	0	0	0	0	0	0	0	0	0	0	0	0	0	0	0	0	0	0	0	0	0	0	0
Bacteria; Firmicutes; Clostridia; Oscillospirales; [Eubacterium]_coprostanoligenes_group; [Eubacterium]_coprostanoligenes_group	0	0	0	0	0	0	0	0	0	0	0	0	0	0	0	0	0	0	0	0	0	0	0	0	0	0	0	0	0	0	0	0	0	0	0	0	0	0	0	0	0	0	0	0	0	0	0	0	0
Bacteria; Firmicutes; Bacilli; Lactobacillales; Streptococcaceae; Lactococcus	0	0	0	0	0	0	0	0	0	0	0	0	0	0	0	0	0	0	0	0	0	0	0	0	0	0	0	0	0	0	0	0	0	0	0	0	0	0	0	0	0	0	0	0	0	0	0	0	0
Bacteria; Firmicutes; Clostridia; Oscillospirales; Ruminococcaceae; uncultured; uncultured_bacterium	0	0	0	0	0	0	0	0	0	0	0	0	0	0	0	0	0	0	0	0	0	0	0	0	0	0	0	0	0	0	0	0	0	0	0	0	0	0	0	0	0	0	0	0	0	0	0	0	0
Bacteria; Firmicutes; Clostridia; Peptostreptococcales-Tissierellales; Anaerovoracaceae; [Eubacterium]_nodatum_group; uncultured_organism	0	0	0	0	0	0	0	0	0	0	0	0	0	0	0	0	0	0	0	0	0	0	0	0	0	0	0	0	0	0	0	0	0	0	0	0	0	0	0	0	0	0	0	0	0	0	0	0	0
Bacteria; Firmicutes; Clostridia; Oscillospirales; Oscillospiraceae; uncultured	0	0	0	0	0	0	0	0	0	0	0	0	0	0	0	0	0	0	0	0	0	0	0	0	0	0	0	0	0	0	0	0	0	0	0	0	0	0	0	0	0	0	0	0	0	0	0	0	0
Bacteria; Firmicutes; Bacilli; Lactobacillales; Streptococcaceae; Lactococcus	0	0	0	0	0	0	0	0	0	0	0	0	0	0	0	0	0	0	0	0	0	0	0	0	0	0	0	0	0	0	0	0	0	0	0	0	0	0	0	0	0	0	0	0	0	0	0	0	0
Bacteria; Firmicutes; Clostridia; Lachnospirales; Lachnospiraceae	0	0	0	0	0	0	0	0	0	0	0	0	0	0	0	0	0	0	0	0	0	0	0	0	0	0	0	0	0	0	0	0	0	0	0	0	0	0	0	0	0	0	0	0	0	0	0	0	0
Bacteria; Firmicutes; Clostridia; Oscillospirales; [Eubacterium]_coprostanoligenes_group; [Eubacterium]_coprostanoligenes_group	0	0	0	0	0	0	0	0	0	0	0	0	0	0	0	0	0	0	0	0	0	0	0	0	0	0	0	0	0	0	0	0	0	0	0	0	0	0	0	0	0	0	0	0	0	0	0	0	0
Bacteria; Firmicutes; Clostridia; Lachnospirales; Lachnospiraceae; Lachnospiraceae_FCS020_group	0	0	0	0	0	0	0	0	0	0	0	0	0	0	0	0	0	0	0	0	0	0	0	0	0	0	0	0	0	0	0	0	0	0	0	0	0	0	0	0	0	0	0	0	0	0	0	0	0
Bacteria; Firmicutes; Clostridia; Oscillospirales; Oscillospiraceae; Colidextribacter; uncultured_bacterium	0	0	0	0	0	0	0	0	0	0	0	0	0	0	0	0	0	0	0	0	0	0	0	0	0	0	0	0	0	0	0	0	0	0	0	0	0	0	0	0	0	0	0	0	0	0	0	0	0
Bacteria; Firmicutes; Clostridia; Lachnospirales; Lachnospiraceae; Roseburia; uncultured_bacterium	0	0	0	0	0	0	0	0	0	0	0	0	0	0	0	0	0	0	0	0	0	0	0	0	0	0	0	0	0	0	0	0	0	0	0	0	0	0	0	0	0	0	0	0	0	0	0	0	0
Bacteria; Firmicutes; Bacilli; Bacillales; Planococcaceae; Sporosarcina; uncultured_bacterium	0	0	0	0	0	0	0	0	0	0	0	0	0	0	0	0	0	0	0	0	0	0	0	0	0	0	0	0	0	0	0	0	0	0	0	0	0	0	0	0	0	0	0	0	0	0	0	0	0
Bacteria; Firmicutes; Clostridia; Oscillospirales; Ruminococcaceae; Incertae_Sedis; uncultured_bacterium	0	0	0	0	0	0	0	0	0	0	0	0	0	0	0	0	0	0	0	0	0	0	0	0	0	0	0	0	0	0	0	0	0	0	0	0	0	0	0	0	0	0	0	0	0	0	0	0	0
Bacteria; Firmicutes; Clostridia; Lachnospirales; Lachnospiraceae	0	0	0	0	0	0	0	0	0	0	0	0	0	0	0	0	0	0	0	0	0	0	0	0	0	0	0	0	0	0	0	0	0	0	0	0	0	0	0	0	0	0	0	0	0	0	0	0	0
Bacteria; Firmicutes; Bacilli; Lactobacillales; Lactobacillaceae; Lactobacillus	0	0	0	0	0	0	0	0	0	0	0	0	0	0	0	0	0	0	0	0	0	0	0	0	0	0	0	0	0	0	0	0	0	0	0	0	0	0	0	0	0	0	0	0	0	0	0	0	0
Bacteria; Verrucomicrobiota; Verrucomicrobiae; Verrucomicrobiales; Akkermansiaceae; Akkermansia; uncultured_bacterium	0	0	0	0	0	0	0	0	0	0	0	0	0	0	0	0	0	0	0	0	0	0	0	0	0	0	0	0	0	0	0	0	0	0	0	0	0	0	0	0	0	0	0	0	0	0	0	0	0
Bacteria; Firmicutes; Clostridia; Lachnospirales; Lachnospiraceae; Lachnospiraceae_NK4A136_group; uncultured_bacterium	0	0	0	0	0	0	0	0	0	0	0	0	0	0	0	0	0	0	0	0	0	0	0	0	0	0	0	0	0	0	0	0	0	0	0	0	0	0	0	0	0	0	0	0	0	0	0	0	0
Bacteria; Firmicutes; Clostridia; Oscillospirales; Oscillospiraceae; uncultured	0	0	0	0	0	0	0	0	0	0	0	0	0	0	0	0	0	0	0	0	0	0	0	0	0	0	0	0	0	0	0	0	0	0	0	0	0	0	0	0	0	0	0	0	0	0	0	0	0
Bacteria; Firmicutes; Clostridia; Lachnospirales; Lachnospiraceae	0	0	0	0	0	0	0	0	0	0	0	0	0	0	0	0	0	0	0	0	0	0	0	0	0	0	0	0	0	0	0	0	0	0	0	0	0	0	0	0	0	0	0	0	0	0	0	0	0
Bacteria; Firmicutes; Clostridia; Clostridia_vadinBB60_group; Clostridia_vadinBB60_group; Clostridia_vadinBB60_group; unidentified	0	0	0	0	0	0	0	0	0	0	0	0	0	0	0	0	0	0	0	0	0	0	0	0	0	0	0	0	0	0	0	0	0	0	0	0	0	0	0	0	0	0	0	0	0	0	0	0	0
Bacteria; Firmicutes; Bacilli; Lactobacillales; Lactobacillaceae; Lactobacillus	0	0	0	0	0	0	0	0	0	0	0	0	0	0	0	0	0	0	0	0	0	0	0	0	0	0	0	0	0	0	0	0	0	0	0	0	0	0	0	0	0	0	0	0	0	0	0	0	0
Bacteria; Firmicutes; Clostridia; Lachnospirales; Lachnospiraceae; uncultured; Clostridiales_bacterium	0	0	0	0	0	0	0	0	0	0	0	0	0	0	0	0	0	0	0	0	0	0	0	0	0	0	0	0	0	0	0	0	0	0	0	0	0	0	0	0	0	0	0	0	0	0	0	0	0
Bacteria; Firmicutes; Clostridia; Lachnospirales; Lachnospiraceae; GCA-900066575; uncultured_bacterium	0	0	0	0	0	0	0	0	0	0	0	0	0	0	0	0	0	0	0	0	0	0	0	0	0	0	0	0	0	0	0	0	0	0	0	0	0	0	0	0	0	0	0	0	0	0	0	0	0
Bacteria; Firmicutes; Clostridia; Eubacteriales; Eubacteriaceae; uncultured; uncultured_bacterium	0	0	0	0	0	0	0	0	0	0	0	0	0	0	0	0	0	0	0	0	0	0	0	0	0	0	0	0	0	0	0	0	0	0	0	0	0	0	0	0	0	0	0	0	0	0	0	0	0
Bacteria; Firmicutes; Clostridia; Lachnospirales; Lachnospiraceae; uncultured; uncultured_bacterium	0	0	0	0	0	0	0	0	0	0	0	0	0	0	0	0	0	0	0	0	0	0	0	0	0	0	0	0	0	0	0	0	0	0	0	0	0	0	0	0	0	0	0	0	0	0	0	0	0
Bacteria; Firmicutes; Clostridia; Oscillospirales; Oscillospiraceae	0	0	0	0	0	0	0	0	0	0	0	0	0	0	0	0	0	0	0	0	0	0	0	0	0	0	0	0	0	0	0	0	0	0	0	0	0	0	0	0	0	0	0	0	0	0	0	0	0
Bacteria; Proteobacteria; Alphaproteobacteria; Acetobacterales; Acetobacteraceae; Roseomonas; Roseomonas_aquatica	0	0	0	0	0	0	0	0	0	0	0	0	0	0	0	0	0	0	0	0	0	0	0	0	0	0	0	0	0	0	0	0	0	0	0	0	0	0	0	0	0	0	0	0	0	0	0	0	0
Bacteria; Actinobacteriota; Coriobacteriia; Coriobacteriales; Eggerthellaceae; Enterorhabdus; uncultured_bacterium	0	0	0	0	0	0	0	0	0	0	0	0	0	0	0	0	0	0	0	0	0	0	0	0	0	0	0	0	0	0	0	0	0	0	0	0	0	0	0	0	0	0	0	0	0	0	0	0	0
Bacteria; Firmicutes; Clostridia; Lachnospirales; Lachnospiraceae; A2; uncultured_bacterium	0	0	0	0	0	0	0	0	0	0	0	0	0	0	0	0	0	0	0	0	0	0	0	0	0	0	0	0	0	0	0	0	0	0	0	0	0	0	0	0	0	0	0	0	0	0	0	0	0
Bacteria; Firmicutes; Clostridia; Oscillospirales; Ruminococcaceae; Incertae_Sedis; uncultured_bacterium	0	0	0	0	0	0	0	0	0	0	0	0	0	0	0	0	0	0	0	0	0	0	0	0	0	0	0	0	0	0	0	0	0	0	0	0	0	0	0	0	0	0	0	0	0	0	0	0	0
Bacteria; Actinobacteriota; Actinobacteria; Micrococcales; Microbacteriaceae; Agromyces	0	0	0	0	0	0	0	0	0	0	0	0	0	0	0	0	0	0	0	0	0	0	0	0	0	0	0	0	0	0	0	0	0	0	0	0	0	0	0	0	0	0	0	0	0	0	0	0	0
Bacteria; Firmicutes; Clostridia; Lachnospirales; Lachnospiraceae; Roseburia	0	0	0	0	0	0	0	0	0	0	0	0	0	0	0	0	0	0	0	0	0	0	0	0	0	0	0	0	0	0	0	0	0	0	0	0	0	0	0	0	0	0	0	0	0	0	0	0	0
Bacteria; Actinobacteriota; Actinobacteria; Streptosporangiales; Thermomonosporaceae; Actinoallomurus	0	0	0	0	0	0	0	0	0	0	0	0	0	0	0	0	0	0	0	0	0	0	0	0	0	0	0	0	0	0	0	0	0	0	0	0	0	0	0	0	0	0	0	0	0	0	0	0	0
Bacteria; Firmicutes; Bacilli; Erysipelotrichales; Erysipelotrichaceae; Dubosiella; Dubosiella_newyorkensis	0	0	0	0	0	0	0	0	0	0	0	0	0	0	0	0	0	0	0	0	0	0	0	0	0	0	0	0	0	0	0	0	0	0	0	0	0	0	0	0	0	0	0	0	0	0	0	0	0
Bacteria; Firmicutes; Clostridia; Lachnospirales; Lachnospiraceae; uncultured; uncultured_bacterium	0	0	0	0	0	0	0	0	0	0	0	0	0	0	0	0	0	0	0	0	0	0	0	0	0	0	0	0	0	0	0	0	0	0	0	0	0	0	0	0	0	0	0	0	0	0	0	0	0
Bacteria; Firmicutes; Clostridia; Lachnospirales; Lachnospiraceae	0	0	0	0	0	0	0	0	0	0	0	0	0	0	0	0	0	0	0	0	0	0	0	0	0	0	0	0	0	0	0	0	0	0	0	0	0	0	0	0	0	0	0	0	0	0	0	0	0
Bacteria; Firmicutes; Bacilli; Acholeplasmatales; Acholeplasmataceae; Anaeroplasma; uncultured_bacterium	0	0	0	0	0	0	0	0	0	0	0	0	0	0	0	0	0	0	0	0	0	0	0	0	0	0	0	0	0	0	0	0	0	0	0	0	0	0	0	0	0	0	0	0	0	0	0	0	0
Bacteria; Firmicutes; Bacilli; Lactobacillales; Streptococcaceae; Lactococcus; uncultured_Bacillus	0	0	0	0	0	0	0	0	0	0	0	0	0	0	0	0	0	0	0	0	0	0	0	0	0	0	0	0	0	0	0	0	0	0	0	0	0	0	0	0	0	0	0	0	0	0	0	0	0
Bacteria; Firmicutes; Clostridia; Lachnospirales; Lachnospiraceae	0	0	0	0	0	0	0	0	0	0	0	0	0	0	0	0	0	0	0	0	0	0	0	0	0	0	0	0	0	0	0	0	0	0	0	0	0	0	0	0	0	0	0	0	0	0	0	0	0
Bacteria; Firmicutes; Clostridia; Lachnospirales; Lachnospiraceae; Blautia; unidentified	0	0	0	0	0	0	0	0	0	0	0	0	0	0	0	0	0	0	0	0	0	0	0	0	0	0	0	0	0	0	0	0	0	0	0	0	0	0	0	0	0	0	0	0	0	0	0	0	0
Bacteria; Firmicutes; Clostridia; Lachnospirales; Lachnospiraceae; uncultured; uncultured_bacterium	0	0	0	0	0	0	0	0	0	0	0	0	0	0	0	0	0	0	0	0	0	0	0	0	0	0	0	0	0	0	0	0	0	0	0	0	0	0	0	0	0	0	0	0	0	0	0	0	0
Bacteria; Firmicutes; Clostridia; Lachnospirales; Lachnospiraceae; Lachnospiraceae_NK4A136_group	0	0	0	0	0	0	0	0	0	0	0	0	0	0	0	0	0	0	0	0	0	0	0	0	0	0	0	0	0	0	0	0	0	0	0	0	0	0	0	0	0	0	0	0	0	0	0	0	0
Bacteria; Firmicutes; Clostridia; Lachnospirales; Lachnospiraceae	0	0	0	0	0	0	0	0	0	0	0	0	0	0	0	0	0	0	0	0	0	0	0	0	0	0	0	0	0	0	0	0	0	0	0	0	0	0	0	0	0	0	0	0	0	0	0	0	0
Bacteria; Firmicutes; Bacilli; Erysipelotrichales; Erysipelotrichaceae; Faecalibaculum; uncultured_bacterium	0	0	0	0	0	0	0	0	0	0	0	0	0	0	0	0	0	0	0	0	0	0	0	0	0	0	0	0	0	0	0	0	0	0	0	0	0	0	0	0	0	0	0	0	0	0	0	0	0
Bacteria; Bacteroidota; Bacteroidia; Bacteroidales; Muribaculaceae; Muribaculaceae; uncultured_bacterium	0	0	0	0	0	0	0	0	0	0	0	0	0	0	0	0	0	0	0	0	0	0	0	0	0	0	0	0	0	0	0	0	0	0	0	0	0	0	0	0	0	0	0	0	0	0	0	0	0
Bacteria; Firmicutes; Clostridia; Oscillospirales; Ruminococcaceae; uncultured; uncultured_bacterium	0	0	0	0	0	0	0	0	0	0	0	0	0	0	0	0	0	0	0	0	0	0	0	0	0	0	0	0	0	0	0	0	0	0	0	0	0	0	0	0	0	0	0	0	0	0	0	0	0
Bacteria; Firmicutes; Clostridia; Lachnospirales; Lachnospiraceae; Lachnoclostridium; uncultured_bacterium	0	0	0	0	0	0	0	0	0	0	0	0	0	0	0	0	0	0	0	0	0	0	0	0	0	0	0	0	0	0	0	0	0	0	0	0	0	0	0	0	0	0	0	0	0	0	0	0	0
Bacteria; Firmicutes; Bacilli; Bacillales; Planococcaceae; Sporosarcina	0	0	0	0	0	0	0	0	0	0	0	0	0	0	0	0	0	0	0	0	0	0	0	0	0	0	0	0	0	0	0	0	0	0	0	0	0	0	0	0	0	0	0	0	0	0	0	0	0
Bacteria; Firmicutes; Clostridia; Lachnospirales; Lachnospiraceae; Lachnospiraceae_NK4A136_group; uncultured_bacterium	0	0	0	0	0	0	0	0	0	0	0	0	0	0	0	0	0	0	0	0	0	0	0	0	0	0	0	0	0	0	0	0	0	0	0	0	0	0	0	0	0	0	0	0	0	0	0	0	0
Bacteria; Firmicutes; Clostridia; Lachnospirales; Lachnospiraceae; Roseburia; Eubacterium_sp.	0	0	0	0	0	0	0	0	0	0	0	0	0	0	0	0	0	0	0	0	0	0	0	0	0	0	0	0	0	0	0	0	0	0	0	0	0	0	0	0	0	0	0	0	0	0	0	0	0
Bacteria; Actinobacteriota; Thermoleophilia; Solirubrobacterales; Solirubrobacteraceae; Patulibacter	0	0	0	0	0	0	0	0	0	0	0	0	0	0	0	0	0	0	0	0	0	0	0	0	0	0	0	0	0	0	0	0	0	0	0	0	0	0	0	0	0	0	0	0	0	0	0	0	0
Bacteria; Firmicutes; Bacilli; Lactobacillales; Lactobacillaceae; Lactobacillus	0	0	0	0	0	0	0	0	0	0	0	0	0	0	0	0	0	0	0	0	0	0	0	0	0	0	0	0	0	0	0	0	0	0	0	0	0	0	0	0	0	0	0	0	0	0	0	0	0
Bacteria; Firmicutes; Bacilli; Erysipelotrichales; Erysipelotrichaceae; Turicibacter	0	0	0	0	0	0	0	0	0	0	0	0	0	0	0	0	0	0	0	0	0	0	0	0	0	0	0	0	0	0	0	0	0	0	0	0	0	0	0	0	0	0	0	0	0	0	0	0	0
Bacteria; Firmicutes; Clostridia; Lachnospirales; Lachnospiraceae; uncultured; uncultured_bacterium	0	0	0	0	0	0	0	0	0	0	0	0	0	0	0	0	0	0	0	0	0	0	0	0	0	0	0	0	0	0	0	0	0	0	0	0	0	0	0	0	0	0	0	0	0	0	0	0	0
Bacteria; Firmicutes; Clostridia; Peptostreptococcales-Tissierellales; Peptostreptococcaceae	0	0	0	0	0	0	0	0	0	0	0	0	0	0	0	0	0	0	0	0	0	0	0	0	0	0	0	0	0	0	0	0	0	0	0	0	0	0	0	0	0	0	0	0	0	0	0	0	0
Bacteria; Firmicutes; Bacilli; Staphylococcales; Staphylococcaceae; Macrococcus	0	0	0	0	0	0	0	0	0	0	0	0	0	0	0	0	0	0	0	0	0	0	0	0	0	0	0	0	0	0	0	0	0	0	0	0	0	0	0	0	0	0	0	0	0	0	0	0	0
Bacteria; Firmicutes; Clostridia; Lachnospirales; Lachnospiraceae	0	0	0	0	0	0	0	0	0	0	0	0	0	0	0	0	0	0	0	0	0	0	0	0	0	0	0	0	0	0	0	0	0	0	0	0	0	0	0	0	0	0	0	0	0	0	0	0	0
Bacteria; Firmicutes; Clostridia; Lachnospirales; Lachnospiraceae	0	0	0	0	0	0	0	0	0	0	0	0	0	0	0	0	0	0	0	0	0	0	0	0	0	0	0	0	0	0	0	0	0	0	0	0	0	0	0	0	0	0	0	0	0	0	0	0	0
Bacteria; Firmicutes; Clostridia; Lachnospirales; Lachnospiraceae; Lachnospiraceae_NK4A136_group; uncultured_bacterium	0	0	0	0	0	0	0	0	0	0	0	0	0	0	0	0	0	0	0	0	0	0	0	0	0	0	0	0	0	0	0	0	0	0	0	0	0	0	0	0	0	0	0	0	0	0	0	0	0
Bacteria; Firmicutes; Bacilli; Lactobacillales; Streptococcaceae; Lactococcus	0	0	0	0	0	0	0	0	0	0	0	0	0	0	0	0	0	0	0	0	0	0	0	0	0	0	0	0	0	0	0	0	0	0	0	0	0	0	0	0	0	0	0	0	0	0	0	0	0
Bacteria; Firmicutes; Clostridia; Lachnospirales; Lachnospiraceae; Lachnospiraceae_NK4A136_group	0	0	0	0	0	0	0	0	0	0	0	0	0	0	0	0	0	0	0	0	0	0	0	0	0	0	0	0	0	0	0	0	0	0	0	0	0	0	0	0	0	0	0	0	0	0	0	0	0
Bacteria; Firmicutes; Clostridia; Oscillospirales; Oscillospiraceae; Colidextribacter	0	0	0	0	0	0	0	0	0	0	0	0	0	0	0	0	0	0	0	0	0	0	0	0	0	0	0	0	0	0	0	0	0	0	0	0	0	0	0	0	0	0	0	0	0	0	0	0	0
Bacteria; Firmicutes; Clostridia; Lachnospirales; Lachnospiraceae	0	0	0	0	0	0	0	0	0	0	0	0	0	0	0	0	0	0	0	0	0	0	0	0	0	0	0	0	0	0	0	0	0	0	0	0	0	0	0	0	0	0	0	0	0	0	0	0	0
Bacteria; Firmicutes; Clostridia; Clostridia_vadinBB60_group; Clostridia_vadinBB60_group; Clostridia_vadinBB60_group; uncultured_bacterium	0	0	0	0	0	0	0	0	0	0	0	0	0	0	0	0	0	0	0	0	0	0	0	0	0	0	0	0	0	0	0	0	0	0	0	0	0	0	0	0	0	0	0	0	0	0	0	0	0
Bacteria; Firmicutes; Clostridia; Lachnospirales; Lachnospiraceae	0	0	0	0	0	0	0	0	0	0	0	0	0	0	0	0	0	0	0	0	0	0	0	0	0	0	0	0	0	0	0	0	0	0	0	0	0	0	0	0	0	0	0	0	0	0	0	0	0
Bacteria; Firmicutes; Clostridia; Lachnospirales; Lachnospiraceae	0	0	0	0	0	0	0	0	0	0	0	0	0	0	0	0	0	0	0	0	0	0	0	0	0	0	0	0	0	0	0	0	0	0	0	0	0	0	0	0	0	0	0	0	0	0	0	0	0
Bacteria; Firmicutes; Clostridia; Lachnospirales; Lachnospiraceae	0	0	0	0	0	0	0	0	0	0	0	0	0	0	0	0	0	0	0	0	0	0	0	0	0	0	0	0	0	0	0	0	0	0	0	0	0	0	0	0	0	0	0	0	0	0	0	0	0
Bacteria; Firmicutes; Bacilli; Lactobacillales; Enterococcaceae; Enterococcus	0	0	0	0	0	0	0	0	0	0	0	0	0	0	0	0	0	0	0	0	0	0	0	0	0	0	0	0	0	0	0	0	0	0	0	0	0	0	0	0	0	0	0	0	0	0	0	0	0
Bacteria; Firmicutes; Clostridia; Lachnospirales; Lachnospiraceae; uncultured; uncultured_bacterium	0	0	0	0	0	0	0	0	0	0	0	0	0	0	0	0	0	0	0	0	0	0	0	0	0	0	0	0	0	0	0	0	0	0	0	0	0	0	0	0	0	0	0	0	0	0	0	0	0
Bacteria; Firmicutes; Clostridia; Lachnospirales; Lachnospiraceae	0	0	0	0	0	0	0	0	0	0	0	0	0	0	0	0	0	0	0	0	0	0	0	0	0	0	0	0	0	0	0	0	0	0	0	0	0	0	0	0	0	0	0	0	0	0	0	0	0
Bacteria; Firmicutes; Clostridia; Lachnospirales; Lachnospiraceae	0	0	0	0	0	0	0	0	0	0	0	0	0	0	0	0	0	0	0	0	0	0	0	0	0	0	0	0	0	0	0	0	0	0	0	0	0	0	0	0	0	0	0	0	0	0	0	0	0
Bacteria; Firmicutes; Bacilli; RF39; RF39; RF39	0	0	0	0	0	0	0	0	0	0	0	0	0	0	0	0	0	0	0	0	0	0	0	0	0	0	0	0	0	0	0	0	0	0	0	0	0	0	0	0	0	0	0	0	0	0	0	0	0
Bacteria; Firmicutes; Clostridia; Oscillospirales; Oscillospiraceae	0	0	0	0	0	0	0	0	0	0	0	0	0	0	0	0	0	0	0	0	0	0	0	0	0	0	0	0	0	0	0	0	0	0	0	0	0	0	0	0	0	0	0	0	0	0	0	0	0
Bacteria; Firmicutes; Clostridia; Lachnospirales; Lachnospiraceae	0	0	0	0	0	0	0	0	0	0	0	0	0	0	0	0	0	0	0	0	0	0	0	0	0	0	0	0	0	0	0	0	0	0	0	0	0	0	0	0	0	0	0	0	0	0	0	0	0
Bacteria; Firmicutes; Bacilli; Erysipelotrichales; Erysipelotrichaceae; Dubosiella; Dubosiella_newyorkensis	0	0	0	0	7	0	0	0	0	0	0	0	0	0	0	0	0	0	0	0	0	0	0	0	0	0	0	0	0	0	0	0	0	0	0	0	0	0	0	0	0	0	0	0	0	0	0	0	0
Bacteria; Firmicutes; Bacilli; RF39; RF39; RF39; unidentified	0	0	0	0	0	0	0	7	0	0	0	0	0	0	0	0	0	0	0	0	0	0	0	0	0	0	0	0	0	0	0	0	0	0	0	0	0	0	0	0	0	0	0	0	0	0	0	0	0
Bacteria; Firmicutes; Bacilli; Paenibacillales; Paenibacillaceae; Paenibacillus	0	0	0	0	0	0	0	7	0	0	0	0	0	0	0	0	0	0	0	0	0	0	0	0	0	0	0	0	0	0	0	0	0	0	0	0	0	0	0	0	0	0	0	0	0	0	0	0	0
Bacteria; Firmicutes; Bacilli; Erysipelotrichales; Erysipelatoclostridiaceae; Erysipelatoclostridium	0	0	0	0	0	0	0	0	0	0	0	0	0	0	7	0	0	0	0	0	0	0	0	0	0	0	0	0	0	0	0	0	0	0	0	0	0	0	0	0	0	0	0	0	0	0	0	0	0
Unassigned	0	0	0	0	0	0	0	0	0	0	0	0	0	0	0	0	0	7	0	0	0	0	0	0	0	0	0	0	0	0	0	0	0	0	0	0	0	0	0	0	0	0	0	0	0	0	0	0	0
Bacteria; Verrucomicrobiota; Verrucomicrobiae; Verrucomicrobiales; Akkermansiaceae; Akkermansia	0	0	0	0	0	0	0	0	0	0	0	0	0	0	0	0	0	7	0	0	0	0	0	0	0	0	0	0	0	0	0	0	0	0	0	0	0	0	0	0	0	0	0	0	0	0	0	0	0
Bacteria; Firmicutes; Clostridia; Lachnospirales; Lachnospiraceae	0	0	0	0	0	0	0	0	0	0	0	0	0	0	0	0	0	0	7	0	0	0	0	0	0	0	0	0	0	0	0	0	0	0	0	0	0	0	0	0	0	0	0	0	0	0	0	0	0
Bacteria; Actinobacteriota; Coriobacteriia; Coriobacteriales; Eggerthellaceae; Enterorhabdus; uncultured_bacterium	0	0	0	0	0	0	0	0	0	0	0	0	0	0	0	0	0	0	0	7	0	0	0	0	0	0	0	0	0	0	0	0	0	0	0	0	0	0	0	0	0	0	0	0	0	0	0	0	0
Bacteria; Firmicutes; Bacilli; Erysipelotrichales; Erysipelotrichaceae; Erysipelotrichaceae; uncultured_bacterium	0	0	0	0	0	0	0	0	0	0	0	0	0	0	0	0	0	0	0	0	0	4	0	0	0	0	0	0	0	0	0	0	3	0	0	0	0	0	0	0	0	0	0	0	0	0	0	0	0
Unassigned	0	0	0	0	0	0	0	0	0	0	0	0	0	0	0	0	0	0	0	0	0	0	0	7	0	0	0	0	0	0	0	0	0	0	0	0	0	0	0	0	0	0	0	0	0	0	0	0	0
Bacteria; Firmicutes; Bacilli; Erysipelotrichales; Erysipelotrichaceae; Dubosiella; Dubosiella_newyorkensis	0	0	0	0	0	0	0	0	0	0	0	0	0	0	0	0	0	0	0	0	0	0	0	0	0	0	0	0	0	7	0	0	0	0	0	0	0	0	0	0	0	0	0	0	0	0	0	0	0
Bacteria; Firmicutes; Bacilli; Erysipelotrichales; Erysipelotrichaceae; Erysipelotrichaceae; uncultured_bacterium	0	0	0	0	0	0	0	0	0	0	0	0	0	0	0	0	0	0	0	0	0	0	0	0	0	0	0	0	0	7	0	0	0	0	0	0	0	0	0	0	0	0	0	0	0	0	0	0	0
Bacteria; Firmicutes; Clostridia; Lachnospirales; Lachnospiraceae; Lachnoclostridium; human_gut	0	0	0	0	0	0	0	0	0	0	0	0	0	0	0	0	0	0	0	0	0	0	0	0	0	0	0	0	0	0	7	0	0	0	0	0	0	0	0	0	0	0	0	0	0	0	0	0	0
Unassigned	0	0	0	0	0	0	0	0	0	0	0	0	0	0	0	0	0	0	0	0	0	0	0	0	0	0	0	0	0	0	0	0	0	7	0	0	0	0	0	0	0	0	0	0	0	0	0	0	0
Bacteria; Firmicutes; Clostridia; Oscillospirales; Ruminococcaceae; Paludicola; uncultured_bacterium	0	0	0	0	0	0	0	0	0	0	0	0	0	0	0	0	0	0	0	0	0	0	0	0	0	0	0	0	0	0	0	0	0	4	0	0	0	0	0	0	0	0	0	0	0	0	0	0	0
Bacteria; Firmicutes; Clostridia; Oscillospirales; Oscillospiraceae; uncultured; uncultured_bacterium	0	0	0	0	0	0	0	0	0	0	0	0	0	0	0	0	0	0	0	0	0	0	0	0	0	0	0	0	0	0	0	0	0	0	7	0	0	0	0	0	0	0	0	0	0	0	0	0	0
Bacteria; Firmicutes; Clostridia; Oscillospirales; Butyricicoccaceae; UCG-009; uncultured_bacterium	0	0	0	0	0	0	0	0	0	0	0	0	0	0	0	0	0	0	0	0	0	0	0	0	0	0	0	0	0	0	0	0	0	0	0	0	7	0	0	0	0	0	0	0	0	0	0	0	0
Bacteria; Actinobacteriota; Actinobacteria; Bifidobacteriales; Bifidobacteriaceae; Bifidobacterium	0	0	0	0	0	0	0	0	0	0	0	0	0	0	0	0	0	0	0	0	0	0	0	0	0	0	0	0	0	0	0	0	0	0	0	0	4	0	0	0	0	0	0	0	0	0	0	0	0
Bacteria; Proteobacteria; Gammaproteobacteria; Enterobacterales; Enterobacteriaceae	0	0	0	0	0	0	0	0	0	0	0	0	0	0	0	0	0	0	0	0	0	0	0	0	0	0	0	0	0	0	0	0	0	0	0	0	0	0	7	0	0	0	0	0	0	0	0	0	0
Bacteria; Firmicutes; Clostridia; Peptostreptococcales-Tissierellales; Anaerovoracaceae; [Eubacterium]_brachy_group; uncultured_bacterium	0	0	0	0	0	0	0	0	0	0	0	0	0	0	0	0	0	0	0	0	0	0	0	0	0	0	0	0	0	0	0	0	0	0	0	0	0	0	0	7	0	0	0	0	0	0	0	0	0
Bacteria; Proteobacteria; Alphaproteobacteria; Rhizobiales; Beijerinckiaceae; Methylobacterium-Methylorubrum	0	0	0	0	0	0	0	0	0	0	0	0	0	0	0	0	0	0	0	0	0	0	0	0	0	0	0	0	0	0	0	0	0	0	0	0	0	0	0	0	5	0	0	0	0	0	0	0	0
Bacteria; Proteobacteria; Gammaproteobacteria; Enterobacterales; Enterobacteriaceae	0	0	0	0	0	0	0	0	0	0	0	0	0	0	0	0	0	0	0	0	0	0	0	0	0	0	0	0	0	0	0	0	0	0	0	0	0	0	0	0	0	0	0	7	0	0	0	0	0
Bacteria; Firmicutes; Bacilli; Erysipelotrichales; Erysipelotrichaceae; Dubosiella; Dubosiella_newyorkensis	0	0	0	0	0	0	0	0	0	0	0	0	0	0	0	0	0	0	0	0	0	0	0	0	0	0	0	0	0	0	0	0	0	0	0	0	0	0	0	0	0	0	0	0	7	0	0	0	0
Bacteria; Firmicutes; Clostridia; Lachnospirales; Lachnospiraceae; uncultured	0	0	0	0	0	0	0	0	0	0	0	0	0	0	0	0	0	0	0	0	0	0	0	0	0	0	0	0	0	0	0	0	0	0	0	0	0	0	0	0	0	0	0	0	0	0	7	0	0
Unassigned	0	0	0	0	0	0	0	0	0	0	0	0	0	0	0	0	0	0	0	0	0	0	0	0	0	0	0	0	0	0	0	0	0	0	0	0	0	0	0	0	0	0	0	0	0	0	0	7	0
Bacteria; Actinobacteriota; Actinobacteria; Bifidobacteriales; Bifidobacteriaceae; Bifidobacterium	0	0	0	0	0	0	0	0	0	0	0	0	0	0	0	0	0	0	0	0	0	0	0	0	0	0	0	0	0	0	0	0	0	0	0	0	0	0	0	0	0	0	0	0	0	0	0	0	0
Bacteria; Firmicutes; Bacilli; Erysipelotrichales; Erysipelotrichaceae; Dubosiella; Dubosiella_newyorkensis	0	0	0	0	0	0	0	0	0	0	0	0	0	0	0	0	0	0	0	0	0	0	0	0	0	0	0	0	0	0	0	0	0	0	0	0	0	0	0	0	0	0	0	0	0	0	0	0	0
Bacteria; Firmicutes; Clostridia; Clostridia_UCG-014; Clostridia_UCG-014; Clostridia_UCG-014	0	0	0	0	0	0	0	0	0	0	0	0	0	0	0	0	0	0	0	0	0	0	0	0	0	0	0	0	0	0	0	0	0	0	0	0	0	0	0	0	0	0	0	0	0	0	0	0	0
Bacteria; Firmicutes; Clostridia; Clostridiales; Clostridiaceae; Clostridium_sensu_stricto_1	0	0	0	0	0	0	0	0	0	0	0	0	0	0	0	0	0	0	0	0	0	0	0	0	0	0	0	0	0	0	0	0	0	0	0	0	0	0	0	0	0	0	0	0	0	0	0	0	0
Bacteria; Firmicutes; Clostridia; Lachnospirales; Lachnospiraceae	0	0	0	0	0	0	0	0	0	0	0	0	0	0	0	0	0	0	0	0	0	0	0	0	0	0	0	0	0	0	0	0	0	0	0	0	0	0	0	0	0	0	0	0	0	0	0	0	0
Bacteria; Firmicutes; Clostridia; Oscillospirales; Butyricicoccaceae; UCG-009	0	0	0	0	0	0	0	0	0	0	0	0	0	0	0	0	0	0	0	0	0	0	0	0	0	0	0	0	0	0	0	0	0	0	0	0	0	0	0	0	0	0	0	0	0	0	0	0	0
Bacteria; Firmicutes; Clostridia; Peptostreptococcales-Tissierellales; Anaerovoracaceae; Family_XIII_UCG-001; uncultured_bacterium	0	0	0	0	0	0	0	0	0	0	0	0	0	0	0	0	0	0	0	0	0	0	0	0	0	0	0	0	0	0	0	0	0	0	0	0	0	0	0	0	0	0	0	0	0	0	0	0	0
Bacteria; Firmicutes; Bacilli; Erysipelotrichales; Erysipelotrichaceae; Dubosiella; Dubosiella_newyorkensis	0	0	0	0	0	0	0	0	0	0	0	0	0	0	0	0	0	0	0	0	0	0	0	0	0	0	0	0	0	0	0	0	0	0	0	0	0	0	0	0	0	0	0	0	0	0	0	0	0
Bacteria; Firmicutes; Clostridia; Lachnospirales; Lachnospiraceae	0	0	0	0	0	0	0	0	0	0	0	0	0	0	0	0	0	0	0	0	0	0	0	0	0	0	0	0	0	0	0	0	0	0	0	0	0	0	0	0	0	0	0	0	0	0	0	0	0
Bacteria; Firmicutes; Clostridia; Lachnospirales; Lachnospiraceae	0	0	0	0	0	0	0	0	0	0	0	0	0	0	0	0	0	0	0	0	0	0	0	0	0	0	0	0	0	0	0	0	0	0	0	0	0	0	0	0	0	0	0	0	0	0	0	0	0
Bacteria; Firmicutes; Clostridia; Lachnospirales; Lachnospiraceae; uncultured; unidentified	0	0	0	0	0	0	0	0	0	0	0	0	0	0	0	0	0	0	0	0	0	0	0	0	0	0	0	0	0	0	0	0	0	0	0	0	0	0	0	0	0	0	0	0	0	0	0	0	0
Bacteria; Firmicutes; Bacilli; Erysipelotrichales; Erysipelotrichaceae; Dubosiella; Dubosiella_newyorkensis	0	0	0	0	0	0	0	0	0	0	0	0	0	0	0	0	0	0	0	0	0	0	0	0	0	0	0	0	0	0	0	0	0	0	0	0	0	0	0	0	0	0	0	0	0	0	0	0	0
Bacteria; Firmicutes; Clostridia; Lachnospirales; Lachnospiraceae; Lachnospiraceae_NK4A136_group; uncultured_bacterium	0	0	0	0	0	0	0	0	0	0	0	0	0	0	0	0	0	0	0	0	0	0	0	0	0	0	0	0	0	0	0	0	0	0	0	0	0	0	0	0	0	0	0	0	0	0	0	0	0
Unassigned	0	0	0	0	0	0	0	0	0	0	0	0	0	0	0	0	0	0	0	0	0	0	0	0	0	0	0	0	0	0	0	0	0	0	0	0	0	0	0	0	0	0	0	0	0	0	0	0	0
Bacteria; Firmicutes; Clostridia; Lachnospirales; Lachnospiraceae; uncultured; uncultured_bacterium	0	0	0	0	0	0	0	0	0	0	0	0	0	0	0	0	0	0	0	0	0	0	0	0	0	0	0	0	0	0	0	0	0	0	0	0	0	0	0	0	0	0	0	0	0	0	0	0	0
Bacteria; Proteobacteria; Gammaproteobacteria; Pseudomonadales; Moraxellaceae; Acinetobacter	0	0	0	0	0	0	0	0	0	0	0	0	0	0	0	0	0	0	0	0	0	0	0	0	0	0	0	0	0	0	0	0	0	0	0	0	0	0	0	0	0	0	0	0	0	0	0	0	0
Bacteria; Firmicutes; Clostridia; Lachnospirales; Lachnospiraceae	0	0	0	0	0	0	0	0	0	0	0	0	0	0	0	0	0	0	0	0	0	0	0	0	0	0	0	0	0	0	0	0	0	0	0	0	0	0	0	0	0	0	0	0	0	0	0	0	0
Bacteria; Firmicutes; Clostridia; Lachnospirales; Lachnospiraceae	0	0	0	0	0	0	0	0	0	0	0	0	0	0	0	0	0	0	0	0	0	0	0	0	0	0	0	0	0	0	0	0	0	0	0	0	0	0	0	0	0	0	0	0	0	0	0	0	0
Bacteria; Firmicutes; Clostridia; Lachnospirales; Lachnospiraceae; A2	0	0	0	0	0	0	0	0	0	0	0	0	0	0	0	0	0	0	0	0	0	0	0	0	0	0	0	0	0	0	0	0	0	0	0	0	0	0	0	0	0	0	0	0	0	0	0	0	0
Bacteria; Firmicutes; Clostridia; Lachnospirales; Lachnospiraceae; Lachnospiraceae_NK3A20_group; uncultured_bacterium	0	0	0	0	0	0	0	0	0	0	0	0	0	0	0	0	0	0	0	0	0	0	0	0	0	0	0	0	0	0	0	0	0	0	0	0	0	0	0	0	0	0	0	0	0	0	0	0	0
Bacteria; Firmicutes; Clostridia; Clostridia_UCG-014; Clostridia_UCG-014; Clostridia_UCG-014	0	0	0	0	0	0	0	0	0	0	0	0	0	0	0	0	0	0	0	0	0	0	0	0	0	0	0	0	0	0	0	0	0	0	0	0	0	0	0	0	0	0	0	0	0	0	0	0	0
Bacteria; Firmicutes; Clostridia; Clostridia_UCG-014; Clostridia_UCG-014; Clostridia_UCG-014; unidentified	0	0	0	0	0	0	0	0	0	0	0	0	0	0	0	0	0	0	0	0	0	0	0	0	0	0	0	0	0	0	0	0	0	0	0	0	0	0	0	0	0	0	0	0	0	0	0	0	0
Bacteria; Bacteroidota; Bacteroidia; Bacteroidales; Bacteroidaceae; Bacteroides	0	0	0	0	0	0	0	0	0	0	0	0	0	0	0	0	0	0	0	0	0	0	0	0	0	0	0	0	0	0	0	0	0	0	0	0	0	0	0	0	0	0	0	0	0	0	0	0	0
Bacteria; Firmicutes; Clostridia; Lachnospirales; Lachnospiraceae; uncultured	0	0	0	0	0	0	0	0	0	0	0	0	0	0	0	0	0	0	0	0	0	0	0	0	0	0	0	0	0	0	0	0	0	0	0	0	0	0	0	0	0	0	0	0	0	0	0	0	0
Unassigned	0	0	0	0	0	0	0	0	0	0	0	0	0	0	0	0	0	0	0	0	0	0	0	0	0	0	0	0	0	0	0	0	0	0	0	0	0	0	0	0	0	0	0	0	0	0	0	0	0
Bacteria; Bacteroidota; Bacteroidia; Bacteroidales; Prevotellaceae; Prevotella	0	0	0	0	0	0	0	0	0	0	0	0	0	0	0	0	0	0	0	0	0	0	0	0	0	0	0	0	0	0	0	0	0	0	0	0	0	0	0	0	0	0	0	0	0	0	0	0	0
Bacteria; Firmicutes; Clostridia; Clostridia_UCG-014; Clostridia_UCG-014; Clostridia_UCG-014; unidentified	0	0	0	0	0	0	0	0	0	0	0	0	0	0	0	0	0	0	0	0	0	0	0	0	0	0	0	0	0	0	0	0	0	0	0	0	0	0	0	0	0	0	0	0	0	0	0	0	0
Bacteria; Firmicutes; Clostridia; Lachnospirales; Lachnospiraceae; Blautia; Lachnospiraceae_bacterium	0	0	0	0	0	0	0	0	0	0	0	0	0	0	0	0	0	0	0	0	0	0	0	0	0	0	0	0	0	0	0	0	0	0	0	0	0	0	0	0	0	0	0	0	0	0	0	0	0
Bacteria; Firmicutes; Bacilli; Bacillales; Planococcaceae; Sporosarcina; uncultured_bacterium	0	0	0	0	0	0	0	0	0	0	0	0	0	0	0	0	0	0	0	0	0	0	0	0	0	0	0	0	0	0	0	0	0	0	0	0	0	0	0	0	0	0	0	0	0	0	0	0	0
Bacteria; Firmicutes; Clostridia; Oscillospirales; Oscillospiraceae; uncultured; uncultured_bacterium	0	0	0	0	0	0	0	0	0	0	0	0	0	0	0	0	0	0	0	0	0	0	0	0	0	0	0	0	0	0	0	0	0	0	0	0	0	0	0	0	0	0	0	0	0	0	0	0	0
Bacteria; Proteobacteria; Gammaproteobacteria; Pseudomonadales; Moraxellaceae; Acinetobacter	0	0	0	0	0	0	0	0	0	0	0	0	0	0	0	0	0	0	0	0	0	0	0	0	0	0	0	0	0	0	0	0	0	0	0	0	0	0	0	0	0	0	0	0	0	0	0	0	0
Bacteria; Firmicutes; Clostridia; Christensenellales; Christensenellaceae; uncultured; uncultured_bacterium	0	0	0	0	0	0	0	0	0	0	0	0	0	0	0	0	0	0	0	0	0	0	0	0	0	0	0	0	0	0	0	0	0	0	0	0	0	0	0	0	0	0	0	0	0	0	0	0	0
Bacteria; Proteobacteria; Gammaproteobacteria; Aeromonadales; Succinivibrionaceae; Succinivibrio; uncultured_Succinivibrio	0	0	0	0	0	0	0	0	0	0	0	0	0	0	0	0	0	0	0	0	0	0	0	0	0	0	0	0	0	0	0	0	0	0	0	0	0	0	0	0	0	0	0	0	0	0	0	0	0
Bacteria; Firmicutes; Clostridia; Clostridia_UCG-014; Clostridia_UCG-014; Clostridia_UCG-014	0	0	0	0	0	0	0	0	0	0	0	0	0	0	0	0	0	0	0	0	0	0	0	0	0	0	0	0	0	0	0	0	0	0	0	0	0	0	0	0	0	0	0	0	0	0	0	0	0
Bacteria; Firmicutes; Bacilli; Erysipelotrichales; Erysipelotrichaceae; Dubosiella; Dubosiella_newyorkensis	0	0	0	0	0	0	0	0	0	0	0	0	0	0	0	0	0	0	0	0	0	0	0	0	0	0	0	0	0	0	0	0	0	0	0	0	0	0	0	0	0	0	0	0	0	0	0	0	0
Bacteria; Firmicutes	0	0	0	0	0	0	0	0	0	0	0	0	0	0	0	0	0	0	0	0	0	0	0	0	0	0	0	0	0	0	0	0	0	0	0	0	0	0	0	0	0	0	0	0	0	0	0	0	0
Bacteria; Firmicutes; Clostridia; Lachnospirales; Lachnospiraceae	0	0	0	0	0	0	0	0	0	0	0	0	0	0	0	0	0	0	0	0	0	0	0	0	0	0	0	0	0	0	0	0	0	0	0	0	0	0	0	0	0	0	0	0	0	0	0	0	0
Bacteria; Firmicutes; Clostridia; Lachnospirales; Lachnospiraceae	0	0	0	0	0	0	0	0	0	0	0	0	0	0	0	0	0	0	0	0	0	0	0	0	0	0	0	0	0	0	0	0	0	0	0	0	0	0	0	0	0	0	0	0	0	0	0	0	0
Bacteria; Firmicutes; Clostridia; Lachnospirales; Lachnospiraceae	0	0	0	0	0	0	0	0	0	0	0	0	0	0	0	0	0	0	0	0	0	0	0	0	0	0	0	0	0	0	0	0	0	0	0	0	0	0	0	0	0	0	0	0	0	0	0	0	0
Bacteria; Firmicutes; Clostridia; Lachnospirales; Lachnospiraceae; uncultured; uncultured_bacterium	0	0	0	0	0	0	0	0	0	0	0	0	0	0	0	0	0	0	0	0	0	0	0	0	0	0	0	0	0	0	0	0	0	0	0	0	0	0	0	0	0	0	0	0	0	0	0	0	0
Bacteria; Actinobacteriota; Actinobacteria; Bifidobacteriales; Bifidobacteriaceae; Bifidobacterium	0	0	0	0	0	0	0	0	0	0	0	0	0	0	0	0	0	0	0	0	0	0	0	0	0	0	0	0	0	0	0	0	0	0	0	0	0	0	0	0	0	0	0	0	0	0	0	0	0
Bacteria; Firmicutes; Clostridia; Oscillospirales; Oscillospiraceae; uncultured; uncultured_bacterium	0	0	0	0	0	0	0	0	0	0	0	0	0	0	0	0	0	0	0	0	0	0	0	0	0	0	0	0	0	0	0	0	0	0	0	0	0	0	0	0	0	0	0	0	0	0	0	0	0
Bacteria; Firmicutes; Clostridia; Oscillospirales; Ruminococcaceae; Harryflintia; uncultured_bacterium	0	0	0	0	0	0	0	0	0	0	0	0	0	0	0	0	0	0	0	0	0	0	0	0	0	0	0	0	0	0	0	0	0	0	0	0	0	0	0	0	0	0	0	0	0	0	0	0	0
Bacteria; Firmicutes; Clostridia; Peptostreptococcales-Tissierellales; Anaerovoracaceae; Family_XIII_UCG-001; uncultured_bacterium	0	0	0	0	0	0	0	0	0	0	0	0	0	0	0	0	0	0	0	0	0	0	0	0	0	0	0	0	0	0	0	0	0	0	0	0	0	0	0	0	0	0	0	0	0	0	0	0	0
Bacteria; Firmicutes; Clostridia; Lachnospirales; Lachnospiraceae; Lachnospiraceae_UCG-006	0	0	0	0	0	0	0	0	0	0	0	0	0	0	0	0	0	0	0	0	0	0	0	0	0	0	0	0	0	0	0	0	0	0	0	0	0	0	0	0	0	0	0	0	0	0	0	0	0
Bacteria; Firmicutes; Clostridia; Peptostreptococcales-Tissierellales; Peptostreptococcaceae	0	0	0	0	0	0	0	0	0	0	0	0	0	0	0	0	0	0	0	0	0	0	0	0	0	0	0	0	0	0	0	0	0	0	0	0	0	0	0	0	0	0	0	0	0	0	0	0	0
Bacteria; Bacteroidota; Bacteroidia; Bacteroidales; Muribaculaceae; Muribaculaceae; uncultured_bacterium	0	0	0	0	0	0	0	0	0	0	0	0	0	0	0	0	0	0	0	0	0	0	0	0	0	0	0	0	0	0	0	0	0	0	0	0	0	0	0	0	0	0	0	0	0	0	0	0	0
Bacteria; Firmicutes; Clostridia; Peptostreptococcales-Tissierellales; Anaerovoracaceae; [Eubacterium]_nodatum_group; uncultured_organism	0	0	0	0	0	0	0	0	0	0	0	0	0	0	0	0	0	0	0	0	0	0	0	0	0	0	0	0	0	0	0	0	0	0	0	0	0	0	0	0	0	0	0	0	0	0	0	0	0
Bacteria; Firmicutes; Clostridia; Clostridia_vadinBB60_group; Clostridia_vadinBB60_group; Clostridia_vadinBB60_group; unidentified	0	0	0	0	0	0	0	0	0	0	0	0	0	0	0	0	0	0	0	0	0	0	0	0	0	0	0	0	0	0	0	0	0	0	0	0	0	0	0	0	0	0	0	0	0	0	0	0	0
Bacteria; Firmicutes; Clostridia; Oscillospirales; Oscillospiraceae; UCG-005; uncultured_Clostridiales	0	0	0	0	0	0	0	0	0	0	0	0	0	0	0	0	0	0	0	0	0	0	0	0	0	0	0	0	0	0	0	0	0	0	0	0	0	0	0	0	0	0	0	0	0	0	0	0	0
Bacteria; Firmicutes; Bacilli; Staphylococcales; Staphylococcaceae; Staphylococcus	0	0	0	0	0	0	0	0	0	0	0	0	0	0	0	0	0	0	0	0	0	0	0	0	0	0	0	0	0	0	0	0	0	0	0	0	0	0	0	0	0	0	0	0	0	0	0	0	0
Bacteria; Bacteroidota; Bacteroidia; Bacteroidales; Muribaculaceae; Muribaculaceae; uncultured_bacterium	0	0	0	0	0	0	0	0	0	0	0	0	0	0	0	0	0	0	0	0	0	0	0	0	0	0	0	0	0	0	0	0	0	0	0	0	0	0	0	0	0	0	0	0	0	0	0	0	0
Bacteria; Firmicutes; Clostridia; Lachnospirales; Lachnospiraceae	0	0	0	0	0	0	0	0	0	0	0	0	0	0	0	0	0	0	0	0	0	0	0	0	0	0	0	0	0	0	0	0	0	0	0	0	0	0	0	0	0	0	0	0	0	0	0	0	0
Bacteria; Firmicutes; Bacilli; Erysipelotrichales; Erysipelotrichaceae; Faecalibaculum; uncultured_bacterium	0	0	0	0	0	0	0	0	0	0	0	0	0	0	0	0	0	0	0	0	0	0	0	0	0	0	0	0	0	0	0	0	0	0	0	0	0	0	0	0	0	0	0	0	0	0	0	0	0
Bacteria; Firmicutes; Clostridia; Lachnospirales; Lachnospiraceae; Lachnospiraceae_NK4A136_group	0	0	0	0	0	0	0	0	0	0	0	0	0	0	0	0	0	0	0	0	0	0	0	0	0	0	0	0	0	0	0	0	0	0	0	0	0	0	0	0	0	0	0	0	0	0	0	0	0
Bacteria; Firmicutes; Clostridia; Lachnospirales; Lachnospiraceae	0	0	0	0	0	0	0	0	0	0	0	0	0	0	0	0	0	0	0	0	0	0	0	0	0	0	0	0	0	0	0	0	0	0	0	0	0	0	0	0	0	0	0	0	0	0	0	0	0
Bacteria; Firmicutes; Clostridia; Lachnospirales; Lachnospiraceae	0	0	0	0	0	0	0	0	0	0	0	0	0	0	0	0	0	0	0	0	0	0	0	0	0	0	0	0	0	0	0	0	0	0	0	0	0	0	0	0	0	0	0	0	0	0	0	0	0
Bacteria; Firmicutes; Clostridia; Lachnospirales; Lachnospiraceae; Lachnospiraceae_UCG-006; uncultured_bacterium	0	0	0	0	0	0	0	0	0	0	0	0	0	0	0	0	0	0	0	0	0	0	0	0	0	0	0	0	0	0	0	0	0	0	0	0	0	0	0	0	0	0	0	0	0	0	0	0	0
Bacteria; Firmicutes; Clostridia; Lachnospirales; Lachnospiraceae; GCA-900066575; uncultured_bacterium	0	0	0	0	0	0	0	0	0	0	0	0	0	0	0	0	0	0	0	0	0	0	0	0	0	0	0	0	0	0	0	0	0	0	0	0	0	0	0	0	0	0	0	0	0	0	0	0	0
Bacteria; Bacteroidota; Bacteroidia; Bacteroidales; Muribaculaceae; Muribaculaceae; uncultured_bacterium	0	0	0	0	0	0	0	0	0	0	0	0	0	0	0	0	0	0	0	0	0	0	0	0	0	0	0	0	0	0	0	0	0	0	0	0	0	0	0	0	0	0	0	0	0	0	0	0	0
Bacteria; Firmicutes; Clostridia; Lachnospirales; Lachnospiraceae; Lachnoclostridium	0	0	0	0	0	0	0	0	0	0	0	0	0	0	0	0	0	0	0	0	0	0	0	0	0	0	0	0	0	0	0	0	0	0	0	0	0	0	0	0	0	0	0	0	0	0	0	0	0
Bacteria; Firmicutes; Clostridia; Lachnospirales; Lachnospiraceae; uncultured; uncultured_bacterium	0	0	0	0	0	0	0	0	0	0	0	0	0	0	0	0	0	0	0	0	0	0	0	0	0	0	0	0	0	0	0	0	0	0	0	0	0	0	0	0	0	0	0	0	0	0	0	0	0
Bacteria; Firmicutes; Clostridia; Lachnospirales; Lachnospiraceae; uncultured; uncultured_bacterium	0	0	0	0	0	0	0	0	0	0	0	0	0	0	0	0	0	0	0	0	0	0	0	0	0	0	0	0	0	0	0	0	0	0	0	0	0	0	0	0	0	0	0	0	0	0	0	0	0
Bacteria; Firmicutes; Clostridia; Lachnospirales; Lachnospiraceae; ASF356	0	0	0	0	0	0	0	0	0	0	0	0	0	0	0	0	0	0	0	0	0	0	0	0	0	0	0	0	0	0	0	0	0	0	0	0	0	0	0	0	0	0	0	0	0	0	0	0	0
Bacteria; Firmicutes; Bacilli; Staphylococcales; Staphylococcaceae; Staphylococcus	0	0	0	0	0	0	0	0	0	0	0	0	0	0	0	0	0	0	0	0	0	0	0	0	0	0	0	0	0	0	0	0	0	0	0	0	0	0	0	0	0	0	0	0	0	0	0	0	0
Bacteria; Proteobacteria; Gammaproteobacteria; Burkholderiales; Sutterellaceae; Parasutterella	0	0	0	0	0	0	0	0	0	0	0	0	0	0	0	0	0	0	0	0	0	0	0	0	0	0	0	0	0	0	0	0	0	0	0	0	0	0	0	0	0	0	0	0	0	0	0	0	0
Bacteria; Firmicutes; Bacilli; Acholeplasmatales; Acholeplasmataceae; Anaeroplasma; uncultured_bacterium	0	0	0	0	0	0	0	0	0	0	0	0	0	0	0	0	0	0	0	0	0	0	0	0	0	0	0	0	0	0	0	0	0	0	0	0	0	0	0	0	0	0	0	0	0	0	0	0	0
Bacteria; Firmicutes; Clostridia; Lachnospirales; Lachnospiraceae; uncultured; uncultured_bacterium	0	0	0	0	0	0	0	0	0	0	0	0	0	0	0	0	0	0	0	0	0	0	0	0	0	0	0	0	0	0	0	0	0	0	0	0	0	0	0	0	0	0	0	0	0	0	0	0	0
Bacteria; Firmicutes; Bacilli; Paenibacillales; Paenibacillaceae; Thermobacillus; uncultured_bacterium	0	0	0	0	0	0	0	0	0	0	0	0	0	0	0	0	0	0	0	0	0	0	0	0	0	0	0	0	0	0	0	0	0	0	0	0	0	0	0	0	0	0	0	0	0	0	0	0	0
Bacteria; Firmicutes; Bacilli; Erysipelotrichales; Erysipelotrichaceae; Dubosiella; Dubosiella_newyorkensis	0	0	0	0	0	0	0	0	0	0	0	0	0	0	0	0	0	0	0	0	0	0	0	0	0	0	0	0	0	0	0	0	0	0	0	0	0	0	0	0	0	0	0	0	0	0	0	0	0
Bacteria; Firmicutes; Bacilli; Paenibacillales; Paenibacillaceae; Paenibacillus	0	0	0	0	0	0	0	0	0	0	0	0	0	0	0	0	0	0	0	0	0	0	0	0	0	0	0	0	0	0	0	0	0	0	0	0	0	0	0	0	0	0	0	0	0	0	0	0	0
Bacteria; Proteobacteria; Gammaproteobacteria; Enterobacterales; Enterobacteriaceae	0	0	0	0	0	0	0	0	0	0	0	0	0	0	0	0	0	0	0	0	0	0	0	0	0	0	0	0	0	0	0	0	0	0	0	0	0	0	0	0	0	0	0	0	0	0	0	0	0
Bacteria; Firmicutes; Clostridia; Clostridia_UCG-014; Clostridia_UCG-014; Clostridia_UCG-014; unidentified	0	0	0	0	0	0	0	0	0	0	0	0	0	0	0	0	0	0	0	0	0	0	0	0	0	0	0	0	0	0	0	0	0	0	0	0	0	0	0	0	0	0	0	0	0	0	0	0	0
Bacteria; Firmicutes; Bacilli; Bacillales; Planococcaceae; Sporosarcina; uncultured_bacterium	0	0	0	0	0	0	0	0	0	0	0	0	0	0	0	0	0	0	0	0	0	0	0	0	0	0	0	0	0	0	0	0	0	0	0	0	0	0	0	0	0	0	0	0	0	0	0	0	0
Bacteria; Firmicutes; Clostridia; Lachnospirales; Lachnospiraceae; uncultured	0	0	0	0	0	0	0	0	0	0	0	0	0	0	0	0	0	0	0	0	0	0	0	0	0	0	0	0	0	0	0	0	0	0	0	0	0	0	0	0	0	0	0	0	0	0	0	0	0
Bacteria; Firmicutes; Bacilli; Erysipelotrichales; Erysipelotrichaceae; Erysipelotrichaceae; uncultured_bacterium	0	0	0	0	0	0	0	0	0	0	0	0	0	0	0	0	0	0	0	0	0	0	0	0	0	0	0	0	0	0	0	0	0	0	0	0	0	0	0	0	0	0	0	0	0	0	0	0	0
Bacteria; Firmicutes; Bacilli; Lactobacillales; Lactobacillaceae; Pediococcus	0	0	0	0	0	0	0	0	0	0	0	0	0	0	0	0	0	0	0	0	0	0	0	0	0	0	0	0	0	0	0	0	0	0	0	0	0	0	0	0	0	0	0	0	0	0	0	0	0
Bacteria; Firmicutes; Clostridia; Lachnospirales; Lachnospiraceae	0	0	0	0	0	0	0	0	0	0	0	0	0	0	0	0	0	0	0	0	0	0	0	0	0	0	0	0	0	0	0	0	0	0	0	0	0	0	0	0	0	0	0	0	0	0	0	0	0
Bacteria; Firmicutes; Clostridia	0	0	0	0	0	0	0	0	0	0	0	0	0	0	0	0	0	0	0	0	0	0	0	0	0	0	0	0	0	0	0	0	0	0	0	0	0	0	0	0	0	0	0	0	0	0	0	0	0
Bacteria; Firmicutes; Clostridia; Oscillospirales; Oscillospiraceae	0	0	0	0	0	0	0	0	0	0	0	0	0	0	0	0	0	0	0	0	0	0	0	0	0	0	0	0	0	0	0	0	0	0	0	0	0	0	0	0	0	0	0	0	0	0	0	0	0
Bacteria; Actinobacteriota; Actinobacteria; Bifidobacteriales; Bifidobacteriaceae; Bifidobacterium	0	0	0	0	0	0	0	0	0	0	0	0	0	0	0	0	0	0	0	0	0	0	0	0	0	0	0	0	0	0	0	0	0	0	0	0	0	0	0	0	0	0	0	0	0	0	0	0	0
Bacteria; Firmicutes; Clostridia; Lachnospirales; Lachnospiraceae	0	0	0	0	0	0	0	0	0	0	0	0	0	0	0	0	0	0	0	0	0	0	0	0	0	0	0	0	0	0	0	0	0	0	0	0	0	0	0	0	0	0	0	0	0	0	0	0	0
Bacteria; Firmicutes; Clostridia; Lachnospirales; Lachnospiraceae; Lachnospiraceae_NK4A136_group; uncultured_bacterium	0	0	0	0	0	0	0	0	0	0	0	0	0	0	0	0	0	0	0	0	0	0	0	0	0	0	0	0	0	0	0	0	0	0	0	0	0	0	0	0	0	0	0	0	0	0	0	0	0
Bacteria; Firmicutes; Clostridia; Lachnospirales; Lachnospiraceae	0	0	0	0	0	0	0	0	0	0	0	0	0	0	0	0	0	0	0	0	0	0	0	0	0	0	0	0	0	0	0	0	0	0	0	0	0	0	0	0	0	0	0	0	0	0	0	0	0
Bacteria; Firmicutes; Bacilli; Paenibacillales; Paenibacillaceae; uncultured; uncultured_compost	0	0	0	0	0	0	0	0	0	0	0	0	0	0	0	0	0	0	0	0	0	0	0	0	0	0	0	0	0	0	0	0	0	0	0	0	0	0	0	0	0	0	0	0	0	0	0	0	0
Bacteria; Firmicutes; Symbiobacteriia; Symbiobacteriales; Symbiobacteraceae; Symbiobacterium	0	0	0	0	0	0	0	0	0	0	0	0	0	0	0	0	0	0	0	0	0	0	0	0	0	0	0	0	0	0	0	0	0	0	0	0	0	0	0	0	0	0	0	0	0	0	0	0	0
Bacteria; Proteobacteria; Gammaproteobacteria; Enterobacterales; Enterobacteriaceae	0	0	0	0	0	0	0	0	0	0	0	0	0	0	0	0	0	0	0	0	0	0	0	0	0	0	0	0	0	0	0	0	0	0	0	0	0	0	0	0	0	0	0	0	0	0	0	0	0
Bacteria; Firmicutes; Clostridia; Lachnospirales; Lachnospiraceae	0	0	0	0	0	0	0	0	0	0	0	0	0	0	0	0	0	0	0	0	0	0	0	0	0	0	0	0	0	0	0	0	0	0	0	0	0	0	0	0	0	0	0	0	0	0	0	0	0
Bacteria; Firmicutes; Clostridia; Clostridiales; Clostridiaceae; Clostridium_sensu_stricto_1	0	0	0	0	0	0	0	0	0	0	0	0	0	0	0	0	0	0	0	0	0	0	0	0	0	0	0	0	0	0	0	0	0	0	0	0	0	0	0	0	0	0	0	0	0	0	0	0	0
Bacteria; Firmicutes; Bacilli; Lactobacillales; Lactobacillaceae; Lactobacillus	0	0	0	0	0	0	0	0	0	0	0	0	0	0	0	0	0	0	0	0	0	0	0	0	0	0	0	0	0	0	0	0	0	0	0	0	0	0	0	0	0	0	0	0	0	0	0	0	0
Bacteria; Firmicutes; Clostridia; Lachnospirales; Defluviitaleaceae; Defluviitaleaceae_UCG-011; uncultured_organism	0	0	0	0	0	0	0	0	0	0	0	0	0	0	0	0	0	0	0	0	0	0	0	0	0	0	0	0	0	0	0	0	0	0	0	0	0	0	0	0	0	0	0	0	0	0	0	0	0
Bacteria; Firmicutes; Bacilli; Erysipelotrichales; Erysipelotrichaceae; Dubosiella; Dubosiella_newyorkensis	0	0	0	0	0	0	0	0	0	0	0	0	0	0	0	0	0	0	0	0	0	0	0	0	0	0	0	0	0	0	0	0	0	0	0	0	0	0	0	0	0	0	0	0	0	0	0	0	0
Bacteria; Firmicutes; Clostridia; Oscillospirales; Oscillospiraceae; uncultured; Clostridium_sp.	0	0	0	0	0	0	0	0	0	0	0	0	0	0	0	0	0	0	0	0	0	0	0	0	0	0	0	0	0	0	0	0	0	0	0	0	0	0	0	0	0	0	0	0	0	0	0	0	0
Bacteria; Firmicutes; Clostridia; Clostridiales; Clostridiaceae; Clostridium_sensu_stricto_1	0	0	0	0	0	0	0	0	0	0	0	0	0	0	0	0	0	0	0	0	0	0	0	0	0	0	0	0	0	0	0	0	0	0	0	0	0	0	0	0	0	0	0	0	0	0	0	0	0
Bacteria; Firmicutes; Clostridia; Lachnospirales; Lachnospiraceae; Blautia; Lachnospiraceae_bacterium	0	0	0	0	0	0	0	0	0	0	0	0	0	0	0	0	0	0	0	0	0	0	0	0	0	0	0	0	0	0	0	0	0	0	0	0	0	0	0	0	0	0	0	0	0	0	0	0	0
Bacteria; Firmicutes; Bacilli; Erysipelotrichales; Erysipelotrichaceae; Dubosiella; Dubosiella_newyorkensis	0	0	0	0	0	0	0	0	0	0	0	0	0	0	0	0	0	0	0	0	0	0	0	0	0	0	0	0	0	0	0	0	0	0	0	0	0	0	0	0	0	0	0	0	0	0	0	0	0
Bacteria; Firmicutes; Clostridia; Lachnospirales; Lachnospiraceae	0	0	0	0	0	0	0	0	0	0	0	0	0	0	0	0	0	0	0	0	0	0	0	0	0	0	0	0	0	0	0	0	0	0	0	0	0	0	0	0	0	0	0	0	0	0	0	0	0
Bacteria; Firmicutes; Clostridia; Clostridia_vadinBB60_group; Clostridia_vadinBB60_group; Clostridia_vadinBB60_group; uncultured_bacterium	0	0	0	0	0	0	0	0	0	0	0	0	0	0	0	0	0	0	0	0	0	0	0	0	0	0	0	0	0	0	0	0	0	0	0	0	0	0	0	0	0	0	0	0	0	0	0	0	0
Bacteria; Firmicutes; Clostridia; Lachnospirales; Lachnospiraceae	0	0	0	0	0	0	0	0	0	0	0	0	0	0	0	0	0	0	0	0	0	0	0	0	0	0	0	0	0	0	0	0	0	0	0	0	0	0	0	0	0	0	0	0	0	0	0	0	0
Bacteria; Firmicutes; Clostridia; Oscillospirales; Ruminococcaceae; Incertae_Sedis	0	0	0	0	0	0	0	0	0	0	0	0	0	0	0	0	0	0	0	0	0	0	0	0	0	0	0	0	0	0	0	0	0	0	0	0	0	0	0	0	0	0	0	0	0	0	0	0	0
Bacteria; Firmicutes; Clostridia; Lachnospirales; Lachnospiraceae	0	0	0	0	0	0	0	0	0	0	0	0	0	0	0	0	0	0	0	0	0	0	0	0	0	0	0	0	0	0	0	0	0	0	0	0	0	0	0	0	0	0	0	0	0	0	0	0	0
Bacteria; Firmicutes; Clostridia; Peptostreptococcales-Tissierellales; Peptostreptococcaceae; Terrisporobacter	0	0	0	0	0	0	0	0	0	0	0	0	0	0	0	0	0	0	0	0	0	0	0	0	0	0	0	0	0	0	0	0	0	0	0	0	0	0	0	0	0	0	0	0	0	0	0	0	0
Bacteria; Firmicutes; Clostridia; Lachnospirales; Lachnospiraceae	0	0	0	0	0	0	0	0	0	0	0	0	0	0	0	0	0	0	0	0	0	0	0	0	0	0	0	0	0	0	0	0	0	0	0	0	0	0	0	0	0	0	0	0	0	0	0	0	0
Bacteria; Actinobacteriota; Actinobacteria; Bifidobacteriales; Bifidobacteriaceae; Bifidobacterium	0	0	0	0	0	0	0	0	0	0	0	0	0	0	0	0	0	0	0	0	0	0	0	0	0	0	0	0	0	0	0	0	0	0	0	0	0	0	0	0	0	0	0	0	0	0	0	0	0
Bacteria; Cyanobacteria; Cyanobacteriia; Cyanobacteriales; Coleofasciculaceae; Microcoleus_PCC-7113; Microcoleus_sp.	0	0	0	0	0	0	0	0	0	0	0	0	0	0	0	0	0	0	0	0	0	0	0	0	0	0	0	0	0	0	0	0	0	0	0	0	0	0	0	0	0	0	0	0	0	0	0	0	0
Bacteria; Proteobacteria; Alphaproteobacteria; Rickettsiales; Mitochondria; Mitochondria; Botryosphaeria_dothidea	0	0	0	0	0	0	0	0	0	0	0	0	0	0	0	0	0	0	0	0	0	0	0	0	0	0	0	0	0	0	0	0	0	0	0	0	0	0	0	0	0	0	0	0	0	0	0	0	0
Bacteria; Firmicutes; Clostridia; Lachnospirales; Lachnospiraceae; Roseburia; uncultured_bacterium	0	0	0	0	0	0	0	0	0	0	0	0	0	0	0	0	0	0	0	0	0	0	0	0	0	0	0	0	0	0	0	0	0	0	0	0	0	0	0	0	0	0	0	0	0	0	0	0	0
Bacteria; Proteobacteria; Gammaproteobacteria; Pseudomonadales; Pseudomonadaceae; Pseudomonas	0	0	0	0	0	0	0	0	0	0	0	0	0	0	0	0	0	0	0	0	0	0	0	0	0	0	0	0	0	0	0	0	0	0	0	0	0	0	0	0	0	0	0	0	0	0	0	0	0
Bacteria; Firmicutes; Bacilli	0	0	0	0	0	0	0	0	0	0	0	0	0	0	0	0	0	0	0	0	0	0	0	0	0	0	0	0	0	0	0	0	0	0	0	0	0	0	0	0	0	0	0	0	0	0	0	0	0
Bacteria; Verrucomicrobiota; Verrucomicrobiae; Verrucomicrobiales; Akkermansiaceae; Akkermansia; Akkermansia_muciniphila	0	0	0	0	0	0	0	0	0	0	0	0	0	0	0	0	0	0	0	0	0	0	0	0	0	0	0	0	0	0	0	0	0	0	0	0	0	0	0	0	0	0	0	0	0	0	0	0	0
Bacteria; Firmicutes; Clostridia; Lachnospirales; Lachnospiraceae; Frisingicoccus	0	0	0	0	0	0	0	0	0	0	0	0	0	0	0	0	0	0	0	0	0	0	0	0	0	0	0	0	0	0	0	0	0	0	0	0	0	0	0	0	0	0	0	0	0	0	0	0	0
Bacteria; Firmicutes; Clostridia; Lachnospirales; Lachnospiraceae	0	0	0	0	0	0	0	0	0	0	0	0	0	0	0	0	0	0	0	0	0	0	0	0	0	0	0	0	0	0	0	0	0	0	0	0	0	0	0	0	0	0	0	0	0	0	0	0	0
Bacteria; Actinobacteriota; Coriobacteriia; Coriobacteriales; Eggerthellaceae; Enterorhabdus; uncultured_bacterium	0	0	0	0	0	0	0	0	0	0	0	0	0	0	0	0	0	0	0	0	0	0	0	0	0	0	0	0	0	0	0	0	0	0	0	0	0	0	0	0	0	0	0	0	0	0	0	0	0
Bacteria; Actinobacteriota; Actinobacteria; Micrococcales; Promicromonosporaceae; Isoptericola	0	0	0	0	0	0	0	0	0	0	0	0	0	0	0	0	0	0	0	0	0	0	0	0	0	0	0	0	0	0	0	0	0	0	0	0	0	0	0	0	0	0	0	0	0	0	0	0	0
Bacteria; Firmicutes; Clostridia; Lachnospirales; Lachnospiraceae; [Eubacterium]_xylanophilum_group; uncultured_organism	0	0	0	0	0	0	0	0	0	0	0	0	0	0	0	0	0	0	0	0	0	0	0	0	0	0	0	0	0	0	0	0	0	0	0	0	0	0	0	0	0	0	0	0	0	0	0	0	0
Bacteria; Firmicutes; Clostridia; Oscillospirales; Ruminococcaceae; Incertae_Sedis	0	0	0	0	0	0	0	0	0	0	0	0	0	0	0	0	0	0	0	0	0	0	0	0	0	0	0	0	0	0	0	0	0	0	0	0	0	0	0	0	0	0	0	0	0	0	0	0	0
Bacteria; Firmicutes; Bacilli; Erysipelotrichales; Erysipelotrichaceae; Dubosiella; Dubosiella_newyorkensis	0	0	0	0	0	0	0	0	0	0	0	0	0	0	0	0	0	0	0	0	0	0	0	0	0	0	0	0	0	0	0	0	0	0	0	0	0	0	0	0	0	0	0	0	0	0	0	0	0
Bacteria; Firmicutes; Clostridia; Peptostreptococcales-Tissierellales; Peptostreptococcales-Tissierellales; Alkaliphilus	0	0	0	0	0	0	0	0	0	0	0	0	0	0	0	0	0	0	0	0	0	0	0	0	0	0	0	0	0	0	0	0	0	0	0	0	0	0	0	0	0	0	0	0	0	0	0	0	0
Bacteria; Firmicutes; Clostridia; Lachnospirales; Lachnospiraceae	0	0	0	0	0	0	0	0	0	0	0	0	0	0	0	0	0	0	0	0	0	0	0	0	0	0	0	0	0	0	0	0	0	0	0	0	0	0	0	0	0	0	0	0	0	0	0	0	0
Bacteria; Firmicutes; Clostridia; Lachnospirales; Lachnospiraceae	0	0	0	0	0	0	0	0	0	0	0	0	0	0	0	0	0	0	0	0	0	0	0	0	0	0	0	0	0	0	0	0	0	0	0	0	0	0	0	0	0	0	0	0	0	0	0	0	0
Bacteria; Actinobacteriota; Coriobacteriia; Coriobacteriales; Eggerthellaceae; Enterorhabdus; Adlercreutzia_muris	0	0	0	0	0	0	0	0	0	0	0	0	0	0	0	0	0	0	0	0	0	0	0	0	0	0	0	0	0	0	0	0	0	0	0	0	0	0	0	0	0	0	0	0	0	0	0	0	0
Bacteria; Firmicutes; Bacilli; Staphylococcales; Staphylococcaceae; Staphylococcus	0	0	0	0	0	0	0	0	0	0	0	0	0	0	0	0	0	0	0	0	0	0	0	0	0	0	0	0	0	0	0	0	0	0	0	0	0	0	0	0	0	0	0	0	0	0	0	0	0
Bacteria; Firmicutes; Clostridia; Lachnospirales; Lachnospiraceae; Lachnospiraceae_UCG-008; uncultured_bacterium	0	0	0	0	0	0	0	0	0	0	0	0	0	0	0	0	0	0	0	0	0	0	0	0	0	0	0	0	0	0	0	0	0	0	0	0	0	0	0	0	0	0	0	0	0	0	0	0	0
Bacteria; Firmicutes; Clostridia; Peptostreptococcales-Tissierellales; Anaerovoracaceae; [Eubacterium]_brachy_group; uncultured_bacterium	0	0	0	2	0	0	0	0	0	0	0	0	0	0	0	0	0	0	0	0	0	0	0	0	0	0	0	0	0	0	0	0	0	0	0	0	0	0	0	0	0	0	0	0	0	0	0	0	0
Bacteria; Proteobacteria; Gammaproteobacteria; Pseudomonadales; Pseudomonadaceae; Pseudomonas	0	0	0	0	0	0	0	6	0	0	0	0	0	0	0	0	0	0	0	0	0	0	0	0	0	0	0	0	0	0	0	0	0	0	0	0	0	0	0	0	0	0	0	0	0	0	0	0	0
Bacteria; Proteobacteria; Gammaproteobacteria; Pseudomonadales; Moraxellaceae; Acinetobacter	0	0	0	0	0	0	0	6	0	0	0	0	0	0	0	0	0	0	0	0	0	0	0	0	0	0	0	0	0	0	0	0	0	0	0	0	0	0	0	0	0	0	0	0	0	0	0	0	0
Bacteria; Firmicutes; Bacilli; Bacillales; Bacillaceae; Bacillus; Bacillus_alcalophilus	0	0	0	0	0	0	0	6	0	0	0	0	0	0	0	0	0	0	0	0	0	0	0	0	0	0	0	0	0	0	0	0	0	0	0	0	0	0	0	0	0	0	0	0	0	0	0	0	0
Bacteria; Firmicutes; Clostridia; Oscillospirales; Ruminococcaceae; Faecalibacterium; uncultured_bacterium	0	0	0	0	0	0	0	0	0	6	0	0	0	0	0	0	0	0	0	0	0	0	0	0	0	0	0	0	0	0	0	0	0	0	0	0	0	0	0	0	0	0	0	0	0	0	0	0	0
Bacteria; Firmicutes; Clostridia; Clostridiales; Clostridiaceae; Clostridium_sensu_stricto_1	0	0	0	0	0	0	0	0	0	0	0	6	0	0	0	0	0	0	0	0	0	0	0	0	0	0	0	0	0	0	0	0	0	0	0	0	0	0	0	0	0	0	0	0	0	0	0	0	0
Bacteria; Firmicutes; Bacilli; Erysipelotrichales; Erysipelotrichaceae; Dubosiella; Dubosiella_newyorkensis	0	0	0	0	0	0	0	0	0	0	0	0	6	0	0	0	0	0	0	0	0	0	0	0	0	0	0	0	0	0	0	0	0	0	0	0	0	0	0	0	0	0	0	0	0	0	0	0	0
Bacteria; Firmicutes; Bacilli; Erysipelotrichales; Erysipelotrichaceae; Dubosiella; Dubosiella_newyorkensis	0	0	0	0	0	0	0	0	0	0	0	0	6	0	0	0	0	0	0	0	0	0	0	0	0	0	0	0	0	0	0	0	0	0	0	0	0	0	0	0	0	0	0	0	0	0	0	0	0
Bacteria; Firmicutes; Clostridia; Oscillospirales; Oscillospiraceae; NK4A214_group; unidentified	0	0	0	0	0	0	0	0	0	0	0	0	0	0	6	0	0	0	0	0	0	0	0	0	0	0	0	0	0	0	0	0	0	0	0	0	0	0	0	0	0	0	0	0	0	0	0	0	0
Bacteria; Firmicutes; Bacilli; RF39; RF39; RF39; gut_metagenome	0	0	0	0	0	0	0	0	0	0	0	0	0	0	6	0	0	0	0	0	0	0	0	0	0	0	0	0	0	0	0	0	0	0	0	0	0	0	0	0	0	0	0	0	0	0	0	0	0
Bacteria; Firmicutes; Clostridia; Peptostreptococcales-Tissierellales; Anaerovoracaceae; [Eubacterium]_brachy_group; uncultured_bacterium	0	0	0	0	0	0	0	0	0	0	0	0	0	0	0	6	0	0	0	0	0	0	0	0	0	0	0	0	0	0	0	0	0	0	0	0	0	0	0	0	0	0	0	0	0	0	0	0	0
Bacteria; Firmicutes; Clostridia; Clostridia_UCG-014; Clostridia_UCG-014; Clostridia_UCG-014; uncultured_bacterium	0	0	0	0	0	0	0	0	0	0	0	0	0	0	0	0	6	0	0	0	0	0	0	0	0	0	0	0	0	0	0	0	0	0	0	0	0	0	0	0	0	0	0	0	0	0	0	0	0
Bacteria; Firmicutes; Bacilli; Erysipelotrichales; Erysipelatoclostridiaceae; Erysipelatoclostridium	0	0	0	0	0	0	0	0	0	0	0	0	0	0	0	0	0	6	0	0	0	0	0	0	0	0	0	0	0	0	0	0	0	0	0	0	0	0	0	0	0	0	0	0	0	0	0	0	0
Bacteria; Firmicutes; Clostridia; Clostridia_vadinBB60_group; Clostridia_vadinBB60_group; Clostridia_vadinBB60_group; uncultured_bacterium	0	0	0	0	0	0	0	0	0	0	0	0	0	0	0	0	0	0	6	0	0	0	0	0	0	0	0	0	0	0	0	0	0	0	0	0	0	0	0	0	0	0	0	0	0	0	0	0	0
Bacteria; Firmicutes; Clostridia; Peptostreptococcales-Tissierellales; Peptostreptococcaceae; Romboutsia	0	0	0	0	0	0	0	0	0	0	0	0	0	0	0	0	0	0	6	0	0	0	0	0	0	0	0	0	0	0	0	0	0	0	0	0	0	0	0	0	0	0	0	0	0	0	0	0	0
Bacteria; Bacteroidota; Bacteroidia; Flavobacteriales; Weeksellaceae; Chryseobacterium	0	0	0	0	0	0	0	0	0	0	0	0	0	0	0	0	0	0	3	0	0	0	0	0	0	0	0	0	0	0	0	0	0	0	0	0	0	0	0	0	0	0	0	0	0	0	0	0	0
Bacteria; Proteobacteria; Alphaproteobacteria; Rhizobiales; Rhizobiaceae; Allorhizobium-Neorhizobium-Pararhizobium-Rhizobium	0	0	0	0	0	0	0	0	0	0	0	0	0	0	0	0	0	0	0	0	0	0	0	0	0	6	0	0	0	0	0	0	0	0	0	0	0	0	0	0	0	0	0	0	0	0	0	0	0
Bacteria; Proteobacteria; Gammaproteobacteria; Xanthomonadales; Xanthomonadaceae	0	0	0	0	0	0	0	0	0	0	0	0	0	0	0	0	0	0	0	0	0	0	0	0	0	6	0	0	0	0	0	0	0	0	0	0	0	0	0	0	0	0	0	0	0	0	0	0	0
Bacteria; Actinobacteriota; Actinobacteria; Bifidobacteriales; Bifidobacteriaceae; Bifidobacterium	0	0	0	0	0	0	0	0	0	0	0	0	0	0	0	0	0	0	0	0	0	0	0	0	0	0	6	0	0	0	0	0	0	0	0	0	0	0	0	0	0	0	0	0	0	0	0	0	0
Bacteria; Actinobacteriota; Actinobacteria; Bifidobacteriales; Bifidobacteriaceae; Bifidobacterium	0	0	0	0	0	0	0	0	0	0	0	0	0	0	0	0	0	0	0	0	0	0	0	0	0	0	0	0	0	0	6	0	0	0	0	0	0	0	0	0	0	0	0	0	0	0	0	0	0
Bacteria; Actinobacteriota; Actinobacteria; Corynebacteriales; Corynebacteriaceae; Corynebacterium	0	0	0	0	0	0	0	0	0	0	0	0	0	0	0	0	0	0	0	0	0	0	0	0	0	0	0	0	0	0	0	3	0	0	0	0	0	0	0	0	0	0	0	0	0	0	0	0	0
Bacteria; Firmicutes; Bacilli; Lactobacillales; Streptococcaceae; Lactococcus	0	0	0	0	0	0	0	0	0	0	0	0	0	0	0	0	0	0	0	0	0	0	0	0	0	0	0	0	0	0	0	0	0	6	0	0	0	0	0	0	0	0	0	0	0	0	0	0	0
Bacteria; Firmicutes; Clostridia; Lachnospirales; Lachnospiraceae; Roseburia	0	0	0	0	0	0	0	0	0	0	0	0	0	0	0	0	0	0	0	0	0	0	0	0	0	0	0	0	0	0	0	0	0	0	0	0	6	0	0	0	0	0	0	0	0	0	0	0	0
Bacteria; Firmicutes; Bacilli; Erysipelotrichales; Erysipelotrichaceae; Dubosiella; Dubosiella_newyorkensis	0	0	0	0	0	0	0	0	0	0	0	0	0	0	0	0	0	0	0	0	0	0	0	0	0	0	0	0	0	0	0	0	0	0	0	0	0	6	0	0	0	0	0	0	0	0	0	0	0
Bacteria; Firmicutes; Clostridia; Lachnospirales; Lachnospiraceae; Lachnoclostridium; Clostridium_fusiformis	0	0	0	0	0	0	0	0	0	0	0	0	0	0	0	0	0	0	0	0	0	0	0	0	0	0	0	0	0	0	0	0	0	0	0	0	0	0	6	0	0	0	0	0	0	0	0	0	0
Bacteria; Firmicutes; Clostridia; Clostridia_vadinBB60_group; Clostridia_vadinBB60_group; Clostridia_vadinBB60_group; unidentified	0	0	0	0	0	0	0	0	0	0	0	0	0	0	0	0	0	0	0	0	0	0	0	0	0	0	0	0	0	0	0	0	0	0	0	0	0	0	6	0	0	0	0	0	0	0	0	0	0
Bacteria; Verrucomicrobiota; Verrucomicrobiae; Verrucomicrobiales; Akkermansiaceae; Akkermansia	0	0	0	0	0	0	0	0	0	0	0	0	0	0	0	0	0	0	0	0	0	0	0	0	0	0	0	0	0	0	0	0	0	0	0	0	0	0	6	0	0	0	0	0	0	0	0	0	0
Bacteria; Firmicutes; Clostridia; Oscillospirales; Ruminococcaceae; UBA1819	0	0	0	0	0	0	0	0	0	0	0	0	0	0	0	0	0	0	0	0	0	0	0	0	0	0	0	0	0	0	0	0	0	0	0	0	0	0	6	0	0	0	0	0	0	0	0	0	0
Bacteria; Firmicutes; Clostridia; Oscillospirales; Ruminococcaceae; UBA1819; Ruthenibacterium_lactatiformans	0	0	0	0	0	0	0	0	0	0	0	0	0	0	0	0	0	0	0	0	0	0	0	0	0	0	0	0	0	0	0	0	0	0	0	0	0	0	0	0	0	0	6	0	0	0	0	0	0
Bacteria; Proteobacteria; Gammaproteobacteria; Pseudomonadales; Pseudomonadaceae; Pseudomonas	0	0	0	0	0	0	0	0	0	0	0	0	0	0	0	0	0	0	0	0	0	0	0	0	0	0	0	0	0	0	0	0	0	0	0	0	0	0	0	0	0	0	0	6	0	0	0	0	0
Bacteria; Dependentiae; Babeliae; Babeliales; Babeliaceae; Babeliaceae; uncultured_bacterium	0	0	0	0	0	0	0	0	0	0	0	0	0	0	0	0	0	0	0	0	0	0	0	0	0	0	0	0	0	0	0	0	0	0	0	0	0	0	0	0	0	0	0	0	0	0	0	0	0
Bacteria; Firmicutes; Bacilli; Bacillales; Planococcaceae; Sporosarcina	0	0	0	0	0	0	0	0	0	0	0	0	0	0	0	0	0	0	0	0	0	0	0	0	0	0	0	0	0	0	0	0	0	0	0	0	0	0	0	0	0	0	0	0	0	0	0	0	0
Bacteria; Firmicutes; Clostridia; Lachnospirales; Lachnospiraceae; [Ruminococcus]_torques_group	0	0	0	0	0	0	0	0	0	0	0	0	0	0	0	0	0	0	0	0	0	0	0	0	0	0	0	0	0	0	0	0	0	0	0	0	0	0	0	0	0	0	0	0	0	0	0	0	0
Bacteria; Firmicutes; Clostridia; Oscillospirales; Ruminococcaceae; Anaerotruncus; uncultured_bacterium	0	0	0	0	0	0	0	0	0	0	0	0	0	0	0	0	0	0	0	0	0	0	0	0	0	0	0	0	0	0	0	0	0	0	0	0	0	0	0	0	0	0	0	0	0	0	0	0	0
Bacteria; Firmicutes; Bacilli; Exiguobacterales; Exiguobacteraceae; Exiguobacterium	0	0	0	0	0	0	0	0	0	0	0	0	0	0	0	0	0	0	0	0	0	0	0	0	0	0	0	0	0	0	0	0	0	0	0	0	0	0	0	0	0	0	0	0	0	0	0	0	0
Bacteria; Verrucomicrobiota; Verrucomicrobiae; Verrucomicrobiales; Akkermansiaceae; Akkermansia; Akkermansia_muciniphila	0	0	0	0	0	0	0	0	0	0	0	0	0	0	0	0	0	0	0	0	0	0	0	0	0	0	0	0	0	0	0	0	0	0	0	0	0	0	0	0	0	0	0	0	0	0	0	0	0
Bacteria; Firmicutes; Clostridia; Clostridia_vadinBB60_group; Clostridia_vadinBB60_group; Clostridia_vadinBB60_group; unidentified	0	0	0	0	0	0	0	0	0	0	0	0	0	0	0	0	0	0	0	0	0	0	0	0	0	0	0	0	0	0	0	0	0	0	0	0	0	0	0	0	0	0	0	0	0	0	0	0	0
Bacteria; Firmicutes; Bacilli; Erysipelotrichales; Erysipelatoclostridiaceae; Erysipelatoclostridiaceae; uncultured_bacterium	0	0	0	0	0	0	0	0	0	0	0	0	0	0	0	0	0	0	0	0	0	0	0	0	0	0	0	0	0	0	0	0	0	0	0	0	0	0	0	0	0	0	0	0	0	0	0	0	0
Bacteria; Firmicutes; Bacilli; Erysipelotrichales; Erysipelotrichaceae; Dubosiella; Dubosiella_newyorkensis	0	0	0	0	0	0	0	0	0	0	0	0	0	0	0	0	0	0	0	0	0	0	0	0	0	0	0	0	0	0	0	0	0	0	0	0	0	0	0	0	0	0	0	0	0	0	0	0	0
Bacteria; Firmicutes; Clostridia; Oscillospirales; Ruminococcaceae; uncultured; uncultured_bacterium	0	0	0	0	0	0	0	0	0	0	0	0	0	0	0	0	0	0	0	0	0	0	0	0	0	0	0	0	0	0	0	0	0	0	0	0	0	0	0	0	0	0	0	0	0	0	0	0	0
Bacteria; Firmicutes; Bacilli; Erysipelotrichales; Erysipelotrichaceae; Erysipelotrichaceae; uncultured_bacterium	0	0	0	0	0	0	0	0	0	0	0	0	0	0	0	0	0	0	0	0	0	0	0	0	0	0	0	0	0	0	0	0	0	0	0	0	0	0	0	0	0	0	0	0	0	0	0	0	0
Bacteria; Firmicutes; Clostridia; Clostridiales; Clostridiaceae; Clostridium_sensu_stricto_1	0	0	0	0	0	0	0	0	0	0	0	0	0	0	0	0	0	0	0	0	0	0	0	0	0	0	0	0	0	0	0	0	0	0	0	0	0	0	0	0	0	0	0	0	0	0	0	0	0
Bacteria; Firmicutes; Bacilli; Erysipelotrichales; Erysipelatoclostridiaceae; Erysipelatoclostridium	0	0	0	0	0	0	0	0	0	0	0	0	0	0	0	0	0	0	0	0	0	0	0	0	0	0	0	0	0	0	0	0	0	0	0	0	0	0	0	0	0	0	0	0	0	0	0	0	0
Bacteria; Firmicutes; Clostridia; Clostridiales; Clostridiaceae; Clostridium_sensu_stricto_1	0	0	0	0	0	0	0	0	0	0	0	0	0	0	0	0	0	0	0	0	0	0	0	0	0	0	0	0	0	0	0	0	0	0	0	0	0	0	0	0	0	0	0	0	0	0	0	0	0
Bacteria; Firmicutes; Clostridia; Oscillospirales; [Eubacterium]_coprostanoligenes_group; [Eubacterium]_coprostanoligenes_group; uncultured_bacterium	0	0	0	0	0	0	0	0	0	0	0	0	0	0	0	0	0	0	0	0	0	0	0	0	0	0	0	0	0	0	0	0	0	0	0	0	0	0	0	0	0	0	0	0	0	0	0	0	0
Bacteria; Bacteroidota; Bacteroidia; Bacteroidales; Bacteroidaceae; Bacteroides	0	0	0	0	0	0	0	0	0	0	0	0	0	0	0	0	0	0	0	0	0	0	0	0	0	0	0	0	0	0	0	0	0	0	0	0	0	0	0	0	0	0	0	0	0	0	0	0	0
Bacteria; Firmicutes; Clostridia; Lachnospirales; Lachnospiraceae; Lachnospiraceae_UCG-006; uncultured_bacterium	0	0	0	0	0	0	0	0	0	0	0	0	0	0	0	0	0	0	0	0	0	0	0	0	0	0	0	0	0	0	0	0	0	0	0	0	0	0	0	0	0	0	0	0	0	0	0	0	0
Bacteria; Firmicutes; Clostridia; Lachnospirales; Lachnospiraceae; uncultured	0	0	0	0	0	0	0	0	0	0	0	0	0	0	0	0	0	0	0	0	0	0	0	0	0	0	0	0	0	0	0	0	0	0	0	0	0	0	0	0	0	0	0	0	0	0	0	0	0
Bacteria; Bacteroidota; Bacteroidia; Bacteroidales; Prevotellaceae; Alloprevotella; uncultured_rumen	0	0	0	0	0	0	0	0	0	0	0	0	0	0	0	0	0	0	0	0	0	0	0	0	0	0	0	0	0	0	0	0	0	0	0	0	0	0	0	0	0	0	0	0	0	0	0	0	0
Bacteria; Proteobacteria; Gammaproteobacteria; Enterobacterales; Enterobacteriaceae	0	0	0	0	0	0	0	0	0	0	0	0	0	0	0	0	0	0	0	0	0	0	0	0	0	0	0	0	0	0	0	0	0	0	0	0	0	0	0	0	0	0	0	0	0	0	0	0	0
Bacteria; Firmicutes; Bacilli; Erysipelotrichales; Erysipelotrichaceae; Turicibacter	0	0	0	0	0	0	0	0	0	0	0	0	0	0	0	0	0	0	0	0	0	0	0	0	0	0	0	0	0	0	0	0	0	0	0	0	0	0	0	0	0	0	0	0	0	0	0	0	0
Bacteria; Firmicutes; Clostridia; Eubacteriales; Eubacteriaceae; uncultured; uncultured_bacterium	0	0	0	0	0	0	0	0	0	0	0	0	0	0	0	0	0	0	0	0	0	0	0	0	0	0	0	0	0	0	0	0	0	0	0	0	0	0	0	0	0	0	0	0	0	0	0	0	0
Bacteria; Firmicutes; Clostridia; Oscillospirales	0	0	0	0	0	0	0	0	0	0	0	0	0	0	0	0	0	0	0	0	0	0	0	0	0	0	0	0	0	0	0	0	0	0	0	0	0	0	0	0	0	0	0	0	0	0	0	0	0
Bacteria; Firmicutes; Clostridia; Oscillospirales; Oscillospiraceae; uncultured	0	0	0	0	0	0	0	0	0	0	0	0	0	0	0	0	0	0	0	0	0	0	0	0	0	0	0	0	0	0	0	0	0	0	0	0	0	0	0	0	0	0	0	0	0	0	0	0	0
Bacteria; Firmicutes; Clostridia; Lachnospirales; Lachnospiraceae; [Eubacterium]_fissicatena_group; uncultured_bacterium	0	0	0	0	0	0	0	0	0	0	0	0	0	0	0	0	0	0	0	0	0	0	0	0	0	0	0	0	0	0	0	0	0	0	0	0	0	0	0	0	0	0	0	0	0	0	0	0	0
Bacteria; Firmicutes; Bacilli; Erysipelotrichales; Erysipelotrichaceae; Dubosiella; Dubosiella_newyorkensis	0	0	0	0	0	0	0	0	0	0	0	0	0	0	0	0	0	0	0	0	0	0	0	0	0	0	0	0	0	0	0	0	0	0	0	0	0	0	0	0	0	0	0	0	0	0	0	0	0
Bacteria; Proteobacteria; Gammaproteobacteria; Enterobacterales; Enterobacteriaceae	0	0	0	0	0	0	0	0	0	0	0	0	0	0	0	0	0	0	0	0	0	0	0	0	0	0	0	0	0	0	0	0	0	0	0	0	0	0	0	0	0	0	0	0	0	0	0	0	0
Bacteria; Firmicutes; Bacilli; Erysipelotrichales; Erysipelotrichaceae; Dubosiella; Dubosiella_newyorkensis	0	0	0	0	0	0	0	0	0	0	0	0	0	0	0	0	0	0	0	0	0	0	0	0	0	0	0	0	0	0	0	0	0	0	0	0	0	0	0	0	0	0	0	0	0	0	0	0	0
Bacteria; Firmicutes; Bacilli; Staphylococcales; Staphylococcaceae; Staphylococcus	0	0	0	0	0	0	0	0	0	0	0	0	0	0	0	0	0	0	0	0	0	0	0	0	0	0	0	0	0	0	0	0	0	0	0	0	0	0	0	0	0	0	0	0	0	0	0	0	0
Bacteria; Spirochaetota; Spirochaetia; Spirochaetales; Spirochaetaceae; Treponema; unidentified_rumen	0	0	0	0	0	0	0	0	0	0	0	0	0	0	0	0	0	0	0	0	0	0	0	0	0	0	0	0	0	0	0	0	0	0	0	0	0	0	0	0	0	0	0	0	0	0	0	0	0
Bacteria; Firmicutes; Clostridia; Lachnospirales; Lachnospiraceae; Roseburia; uncultured_bacterium	0	0	0	0	0	0	0	0	0	0	0	0	0	0	0	0	0	0	0	0	0	0	0	0	0	0	0	0	0	0	0	0	0	0	0	0	0	0	0	0	0	0	0	0	0	0	0	0	0
Bacteria; Firmicutes; Clostridia; Lachnospirales; Lachnospiraceae; uncultured	0	0	0	0	0	0	0	0	0	0	0	0	0	0	0	0	0	0	0	0	0	0	0	0	0	0	0	0	0	0	0	0	0	0	0	0	0	0	0	0	0	0	0	0	0	0	0	0	0
Bacteria; Firmicutes; Bacilli; Erysipelotrichales; Erysipelotrichaceae; Dubosiella; Dubosiella_newyorkensis	0	0	0	0	0	0	0	0	0	0	0	0	0	0	0	0	0	0	0	0	0	0	0	0	0	0	0	0	0	0	0	0	0	0	0	0	0	0	0	0	0	0	0	0	0	0	0	0	0
Bacteria; Bacteroidota; Bacteroidia; Bacteroidales; Rikenellaceae; Alistipes; uncultured_bacterium	0	0	0	0	0	0	0	0	0	0	0	0	0	0	0	0	0	0	0	0	0	0	0	0	0	0	0	0	0	0	0	0	0	0	0	0	0	0	0	0	0	0	0	0	0	0	0	0	0
Bacteria; Firmicutes; Clostridia; Lachnospirales; Lachnospiraceae	0	0	0	0	0	0	0	0	0	0	0	0	0	0	0	0	0	0	0	0	0	0	0	0	0	0	0	0	0	0	0	0	0	0	0	0	0	0	0	0	0	0	0	0	0	0	0	0	0
Bacteria; Firmicutes; Clostridia; Oscillospirales; Oscillospiraceae; V9D2013_group; uncultured_bacterium	0	0	0	0	0	0	0	0	0	0	0	0	0	0	0	0	0	0	0	0	0	0	0	0	0	0	0	0	0	0	0	0	0	0	0	0	0	0	0	0	0	0	0	0	0	0	0	0	0
Bacteria; Firmicutes; Clostridia; Oscillospirales; Oscillospiraceae; Colidextribacter	0	0	0	0	0	0	0	0	0	0	0	0	0	0	0	0	0	0	0	0	0	0	0	0	0	0	0	0	0	0	0	0	0	0	0	0	0	0	0	0	0	0	0	0	0	0	0	0	0
Bacteria; Firmicutes; Clostridia; Lachnospirales; Lachnospiraceae; Lachnospiraceae_UCG-006; Clostridium_sp.	0	0	0	0	0	0	0	0	0	0	0	0	0	0	0	0	0	0	0	0	0	0	0	0	0	0	0	0	0	0	0	0	0	0	0	0	0	0	0	0	0	0	0	0	0	0	0	0	0
Bacteria; Firmicutes; Bacilli; Erysipelotrichales; Erysipelotrichaceae; Dubosiella; Dubosiella_newyorkensis	0	0	0	0	0	0	0	0	0	0	0	0	0	0	0	0	0	0	0	0	0	0	0	0	0	0	0	0	0	0	0	0	0	0	0	0	0	0	0	0	0	0	0	0	0	0	0	0	0
Bacteria; Firmicutes; Clostridia; Oscillospirales; Ruminococcaceae	0	0	0	0	0	0	0	0	0	0	0	0	0	0	0	0	0	0	0	0	0	0	0	0	0	0	0	0	0	0	0	0	0	0	0	0	0	0	0	0	0	0	0	0	0	0	0	0	0
Bacteria; Firmicutes; Bacilli; Erysipelotrichales; Erysipelotrichaceae; Dubosiella; Dubosiella_newyorkensis	0	0	0	0	0	0	0	0	0	0	0	0	0	0	0	0	0	0	0	0	0	0	0	0	0	0	0	0	0	0	0	0	0	0	0	0	0	0	0	0	0	0	0	0	0	0	0	0	0
Bacteria; Firmicutes; Clostridia; Lachnospirales; Lachnospiraceae	0	0	0	0	0	0	0	0	0	0	0	0	0	0	0	0	0	0	0	0	0	0	0	0	0	0	0	0	0	0	0	0	0	0	0	0	0	0	0	0	0	0	0	0	0	0	0	0	0
Bacteria; Firmicutes; Clostridia; Lachnospirales; Lachnospiraceae	0	0	0	0	0	0	0	0	0	0	0	0	0	0	0	0	0	0	0	0	0	0	0	0	0	0	0	0	0	0	0	0	0	0	0	0	0	0	0	0	0	0	0	0	0	0	0	0	0
Bacteria; Firmicutes; Clostridia; Lachnospirales; Lachnospiraceae; A2; uncultured_bacterium	0	0	0	0	0	0	0	0	0	0	0	0	0	0	0	0	0	0	0	0	0	0	0	0	0	0	0	0	0	0	0	0	0	0	0	0	0	0	0	0	0	0	0	0	0	0	0	0	0
Bacteria; Proteobacteria; Gammaproteobacteria; Burkholderiales; Sutterellaceae; Parasutterella	0	0	0	0	0	0	0	0	0	0	0	0	0	0	0	0	0	0	0	0	0	0	0	0	0	0	0	0	0	0	0	0	0	0	0	0	0	0	0	0	0	0	0	0	0	0	0	0	0
Bacteria; Actinobacteriota; Actinobacteria; Micrococcales; Microbacteriaceae	0	0	0	0	0	0	0	0	0	0	0	0	0	0	0	0	0	0	0	0	0	0	0	0	0	0	0	0	0	0	0	0	0	0	0	0	0	0	0	0	0	0	0	0	0	0	0	0	0
Bacteria; Firmicutes; Bacilli; Erysipelotrichales; Erysipelotrichaceae; Turicibacter	0	0	0	0	0	0	0	0	0	0	0	0	0	0	0	0	0	0	0	0	0	0	0	0	0	0	0	0	0	0	0	0	0	0	0	0	0	0	0	0	0	0	0	0	0	0	0	0	0
Bacteria; Firmicutes; Bacilli; Erysipelotrichales; Erysipelotrichaceae; uncultured; unidentified	0	0	0	0	0	0	0	0	0	0	0	0	0	0	0	0	0	0	0	0	0	0	0	0	0	0	0	0	0	0	0	0	0	0	0	0	0	0	0	0	0	0	0	0	0	0	0	0	0
Bacteria; Firmicutes; Clostridia; Lachnospirales; Lachnospiraceae; Lachnoclostridium	0	0	0	0	0	0	0	0	0	0	0	0	0	0	0	0	0	0	0	0	0	0	0	0	0	0	0	0	0	0	0	0	0	0	0	0	0	0	0	0	0	0	0	0	0	0	0	0	0
Bacteria; Firmicutes; Clostridia; Oscillospirales; Ruminococcaceae; uncultured	0	0	0	0	0	0	0	0	0	0	0	0	0	0	0	0	0	0	0	0	0	0	0	0	0	0	0	0	0	0	0	0	0	0	0	0	0	0	0	0	0	0	0	0	0	0	0	0	0
Bacteria; Firmicutes; Clostridia; Clostridiales; Clostridiaceae; Clostridium_sensu_stricto_1	0	0	0	0	0	0	0	0	0	0	0	0	0	0	0	0	0	0	0	0	0	0	0	0	0	0	0	0	0	0	0	0	0	0	0	0	0	0	0	0	0	0	0	0	0	0	0	0	0
Bacteria; Firmicutes; Bacilli; RF39; RF39; RF39	0	0	0	0	0	0	0	0	0	0	0	0	0	0	0	0	0	0	0	0	0	0	0	0	0	0	0	0	0	0	0	0	0	0	0	0	0	0	0	0	0	0	0	0	0	0	0	0	0
Bacteria; Firmicutes; Clostridia; Lachnospirales; Lachnospiraceae; Tyzzerella; unidentified	0	0	0	0	0	0	0	0	0	0	0	0	0	0	0	0	0	0	0	0	0	0	0	0	0	0	0	0	0	0	0	0	0	0	0	0	0	0	0	0	0	0	0	0	0	0	0	0	0
Bacteria; Firmicutes; Clostridia; Lachnospirales; Lachnospiraceae; Lachnospiraceae_NK4A136_group	0	0	0	0	0	0	0	0	0	0	0	0	0	0	0	0	0	0	0	0	0	0	0	0	0	0	0	0	0	0	0	0	0	0	0	0	0	0	0	0	0	0	0	0	0	0	0	0	0
Bacteria; Firmicutes; Limnochordia; Limnochordia; Limnochordia; Hydrogenispora; uncultured_Firmicutes	0	0	0	0	0	0	0	0	0	0	0	0	0	0	0	0	0	0	0	0	0	0	0	0	0	0	0	0	0	0	0	0	0	0	0	0	0	0	0	0	0	0	0	0	0	0	0	0	0
Bacteria; Firmicutes; Bacilli; Paenibacillales; Paenibacillaceae; Paenibacillus	0	0	0	0	0	0	0	0	0	0	0	0	0	0	0	0	0	0	0	0	0	0	0	0	0	0	0	0	0	0	0	0	0	0	0	0	0	0	0	0	0	0	0	0	0	0	0	0	0
Bacteria; Firmicutes; Clostridia; Lachnospirales; Lachnospiraceae; uncultured	0	0	0	0	0	0	0	0	0	0	0	0	0	0	0	0	0	0	0	0	0	0	0	0	0	0	0	0	0	0	0	0	0	0	0	0	0	0	0	0	0	0	0	0	0	0	0	0	0
Bacteria; Proteobacteria; Alphaproteobacteria; Rhizobiales; Rhizobiaceae	0	0	0	0	0	0	0	0	0	0	0	0	0	0	0	0	0	0	0	0	0	0	0	0	0	0	0	0	0	0	0	0	0	0	0	0	0	0	0	0	0	0	0	0	0	0	0	0	0
Bacteria; Firmicutes; Clostridia; Oscillospirales; Ruminococcaceae; Incertae_Sedis	0	0	0	0	0	0	0	0	0	0	0	0	0	0	0	0	0	0	0	0	0	0	0	0	0	0	0	0	0	0	0	0	0	0	0	0	0	0	0	0	0	0	0	0	0	0	0	0	0
Bacteria; Firmicutes; Clostridia; Oscillospirales; Oscillospiraceae; uncultured	0	0	0	0	0	0	0	0	0	0	0	0	0	0	0	0	0	0	0	0	0	0	0	0	0	0	0	0	0	0	0	0	0	0	0	0	0	0	0	0	0	0	0	0	0	0	0	0	0
Bacteria; Firmicutes; Clostridia; Lachnospirales; Lachnospiraceae	0	0	0	0	0	0	0	0	0	0	0	0	0	0	0	0	0	0	0	0	0	0	0	0	0	0	0	0	0	0	0	0	0	0	0	0	0	0	0	0	0	0	0	0	0	0	0	0	0
Bacteria; Firmicutes; Bacilli; Erysipelotrichales; Erysipelotrichaceae; Dubosiella; Dubosiella_newyorkensis	0	0	0	0	0	0	0	0	0	0	0	0	0	0	0	0	0	0	0	0	0	0	0	0	0	0	0	0	0	0	0	0	0	0	0	0	0	0	0	0	0	0	0	0	0	0	0	0	0
Bacteria; Firmicutes; Bacilli; Lactobacillales; Enterococcaceae; Enterococcus	0	0	0	0	0	0	0	0	0	0	0	0	0	0	0	0	0	0	0	0	0	0	0	0	0	0	0	0	0	0	0	0	0	0	0	0	0	0	0	0	0	0	0	0	0	0	0	0	0
Bacteria; Firmicutes; Clostridia; Eubacteriales; Eubacteriaceae; uncultured; uncultured_bacterium	0	0	0	0	0	0	0	0	0	0	0	0	0	0	0	0	0	0	0	0	0	0	0	0	0	0	0	0	0	0	0	0	0	0	0	0	0	0	0	0	0	0	0	0	0	0	0	0	0
Bacteria; Bacteroidota; Bacteroidia; Bacteroidales; Muribaculaceae; Muribaculaceae; uncultured_bacterium	0	0	0	0	0	0	0	0	0	0	0	0	0	0	0	0	0	0	0	0	0	0	0	0	0	0	0	0	0	0	0	0	0	0	0	0	0	0	0	0	0	0	0	0	0	0	0	0	0
Bacteria; Firmicutes; Clostridia; Eubacteriales; Eubacteriaceae; uncultured; uncultured_bacterium	0	0	0	0	0	0	0	0	0	0	0	0	0	0	0	0	0	0	0	0	0	0	0	0	0	0	0	0	0	0	0	0	0	0	0	0	0	0	0	0	0	0	0	0	0	0	0	0	0
Bacteria; Firmicutes; Clostridia; Peptostreptococcales-Tissierellales; Peptostreptococcaceae	0	0	0	0	0	0	0	0	0	0	0	0	0	0	0	0	0	0	0	0	0	0	0	0	0	0	0	0	0	0	0	0	0	0	0	0	0	0	0	0	0	0	0	0	0	0	0	0	0
Bacteria; Firmicutes; Clostridia; Clostridia_vadinBB60_group; Clostridia_vadinBB60_group; Clostridia_vadinBB60_group	0	0	0	0	0	0	0	0	0	0	0	0	0	0	0	0	0	0	0	0	0	0	0	0	0	0	0	0	0	0	0	0	0	0	0	0	0	0	0	0	0	0	0	0	0	0	0	0	0
Bacteria; Firmicutes; Clostridia; Lachnospirales; Lachnospiraceae	0	0	0	0	0	0	0	0	0	0	0	0	0	0	0	0	0	0	0	0	0	0	0	0	0	0	0	0	0	0	0	0	0	0	0	0	0	0	0	0	0	0	0	0	0	0	0	0	0
Bacteria; Bacteroidota; Bacteroidia; Bacteroidales; Muribaculaceae; Muribaculaceae; uncultured_bacterium	0	0	0	0	0	0	0	0	0	0	0	0	0	0	0	0	0	0	0	0	0	0	0	0	0	0	0	0	0	0	0	0	0	0	0	0	0	0	0	0	0	0	0	0	0	0	0	0	0
Bacteria; Firmicutes; Bacilli; Erysipelotrichales; Erysipelotrichaceae; Dubosiella; Dubosiella_newyorkensis	0	0	0	0	0	0	0	0	0	0	0	0	0	0	0	0	0	0	0	0	0	0	0	0	0	0	0	0	0	0	0	0	0	0	0	0	0	0	0	0	0	0	0	0	0	0	0	0	0
Bacteria; Firmicutes; Clostridia; Clostridia_vadinBB60_group; Clostridia_vadinBB60_group; Clostridia_vadinBB60_group; unidentified	0	0	0	0	0	0	0	0	0	0	0	0	0	0	0	0	0	0	0	0	0	0	0	0	0	0	0	0	0	0	0	0	0	0	0	0	0	0	0	0	0	0	0	0	0	0	0	0	0
Bacteria; Firmicutes; Bacilli; Lactobacillales	0	0	0	0	0	0	0	0	0	0	0	0	0	0	0	0	0	0	0	0	0	0	0	0	0	0	0	0	0	0	0	0	0	0	0	0	0	0	0	0	0	0	0	0	0	0	0	0	0
Bacteria; Firmicutes; Clostridia; Lachnospirales; Lachnospiraceae	0	0	0	0	0	0	0	0	0	0	0	0	0	0	0	0	0	0	0	0	0	0	0	0	0	0	0	0	0	0	0	0	0	0	0	0	0	0	0	0	0	0	0	0	0	0	0	0	0
Bacteria; Firmicutes; Bacilli; Erysipelotrichales; Erysipelotrichaceae; Dubosiella; Dubosiella_newyorkensis	0	0	0	0	0	0	0	0	0	0	0	0	0	0	0	0	0	0	0	0	0	0	0	0	0	0	0	0	0	0	0	0	0	0	0	0	0	0	0	0	0	0	0	0	0	0	0	0	0
Bacteria; Firmicutes; Limnochordia; Limnochordia; Limnochordia; Hydrogenispora; uncultured_Firmicutes	0	0	0	0	0	0	0	0	0	0	0	0	0	0	0	0	0	0	0	0	0	0	0	0	0	0	0	0	0	0	0	0	0	0	0	0	0	0	0	0	0	0	0	0	0	0	0	0	0
Bacteria; Firmicutes; Clostridia; Lachnospirales; Lachnospiraceae; Lachnospiraceae_UCG-006; uncultured_bacterium	0	0	0	0	0	0	0	0	0	0	0	0	0	0	0	0	0	0	0	0	0	0	0	0	0	0	0	0	0	0	0	0	0	0	0	0	0	0	0	0	0	0	0	0	0	0	0	0	0
Bacteria; Firmicutes; Clostridia; Lachnospirales; Lachnospiraceae; Lachnospiraceae_NK4A136_group; uncultured_bacterium	0	0	0	0	0	0	0	0	0	0	0	0	0	0	0	0	0	0	0	0	0	0	0	0	0	0	0	0	0	0	0	0	0	0	0	0	0	0	0	0	0	0	0	0	0	0	0	0	0
Bacteria; Firmicutes; Clostridia; Lachnospirales; Lachnospiraceae; uncultured	0	0	0	0	0	0	0	0	0	0	0	0	0	0	0	0	0	0	0	0	0	0	0	0	0	0	0	0	0	0	0	0	0	0	0	0	0	0	0	0	0	0	0	0	0	0	0	0	0
Bacteria; Actinobacteriota; Actinobacteria; Micrococcales; Brevibacteriaceae; Brevibacterium	0	0	0	0	0	0	0	0	0	0	0	0	0	0	0	0	0	0	0	0	0	0	0	0	0	0	0	0	0	0	0	0	0	0	0	0	0	0	0	0	0	0	0	0	0	0	0	0	0
Bacteria; Firmicutes; Clostridia; Lachnospirales; Lachnospiraceae	0	0	0	0	0	0	0	0	0	0	0	0	0	0	0	0	0	0	0	0	0	0	0	0	0	0	0	0	0	0	0	0	0	0	0	0	0	0	0	0	0	0	0	0	0	0	0	0	0
Bacteria; Proteobacteria; Gammaproteobacteria; Pseudomonadales; Moraxellaceae; Acinetobacter; Acinetobacter_towneri	0	0	0	0	0	0	0	0	0	0	0	0	0	0	0	0	0	0	0	0	0	0	0	0	0	0	0	0	0	0	0	0	0	0	0	0	0	0	0	0	0	0	0	0	0	0	0	0	0
Bacteria; Firmicutes; Clostridia; Lachnospirales; Lachnospiraceae; Blautia	0	0	0	0	0	0	0	0	0	0	0	0	0	0	0	0	0	0	0	0	0	0	0	0	0	0	0	0	0	0	0	0	0	0	0	0	0	0	0	0	0	0	0	0	0	0	0	0	0
Bacteria; Firmicutes; Clostridia; Lachnospirales; Lachnospiraceae; uncultured; uncultured_bacterium	0	0	0	0	0	0	0	0	0	0	0	0	0	0	0	0	0	0	0	0	0	0	0	0	0	0	0	0	0	0	0	0	0	0	0	0	0	0	0	0	0	0	0	0	0	0	0	0	0
Bacteria; Firmicutes; Clostridia; Lachnospirales; Lachnospiraceae	0	0	0	0	0	0	0	0	0	0	0	0	0	0	0	0	0	0	0	0	0	0	0	0	0	0	0	0	0	0	0	0	0	0	0	0	0	0	0	0	0	0	0	0	0	0	0	0	0
Bacteria; Firmicutes; Clostridia; Oscillospirales; Oscillospiraceae; Intestinimonas	0	0	0	0	0	0	0	0	0	0	0	0	0	0	0	0	0	0	0	0	0	0	0	0	0	0	0	0	0	0	0	0	0	0	0	0	0	0	0	0	0	0	0	0	0	0	0	0	0
Bacteria; Firmicutes; Clostridia; Lachnospirales; Lachnospiraceae; Lachnospiraceae_UCG-006; uncultured_bacterium	0	0	0	0	0	0	0	0	0	0	0	0	0	0	0	0	0	0	0	0	0	0	0	0	0	0	0	0	0	0	0	0	0	0	0	0	0	0	0	0	0	0	0	0	0	0	0	0	0
Bacteria; Firmicutes; Clostridia; Lachnospirales; Lachnospiraceae	0	0	0	0	0	0	0	0	0	0	0	0	0	0	0	0	0	0	0	0	0	0	0	0	0	0	0	0	0	0	0	0	0	0	0	0	0	0	0	0	0	0	0	0	0	0	0	0	0
Bacteria; Firmicutes; Clostridia; Oscillospirales; Ruminococcaceae; Incertae_Sedis	0	0	0	0	0	0	0	0	0	0	0	0	0	0	0	0	0	0	0	0	0	0	0	0	0	0	0	0	0	0	0	0	0	0	0	0	0	0	0	0	0	0	0	0	0	0	0	0	0
Bacteria; Firmicutes; Negativicutes; Veillonellales-Selenomonadales; Sporomusaceae; Sporomusa	0	0	0	0	0	0	0	0	0	0	0	0	0	0	0	0	0	0	0	0	0	0	0	0	0	0	0	0	0	0	0	0	0	0	0	0	0	0	0	0	0	0	0	0	0	0	0	0	0
Bacteria; Firmicutes; Bacilli; RF39; RF39; RF39	0	0	0	0	0	0	0	0	0	0	0	0	0	0	0	0	0	0	0	0	0	0	0	0	0	0	0	0	0	0	0	0	0	0	0	0	0	0	0	0	0	0	0	0	0	0	0	0	0
Bacteria; Firmicutes; Clostridia	0	0	0	0	0	0	0	0	0	0	0	0	0	0	0	0	0	0	0	0	0	0	0	0	0	0	0	0	0	0	0	0	0	0	0	0	0	0	0	0	0	0	0	0	0	0	0	0	0
Bacteria; Firmicutes; Syntrophomonadia; Syntrophomonadales; Syntrophomonadaceae; Pelospora; uncultured_bacterium	0	0	0	0	0	0	0	0	0	0	0	0	0	0	0	0	0	0	0	0	0	0	0	0	0	0	0	0	0	0	0	0	0	0	0	0	0	0	0	0	0	0	0	0	0	0	0	0	0
Bacteria; Bacteroidota; Bacteroidia; Bacteroidales; Muribaculaceae; Muribaculaceae; uncultured_bacterium	0	0	0	0	0	0	0	0	0	0	0	0	0	0	0	0	0	0	0	0	0	0	0	0	0	0	0	0	0	0	0	0	0	0	0	0	0	0	0	0	0	0	0	0	0	0	0	0	0
Bacteria; Actinobacteriota; Actinobacteria; Bifidobacteriales; Bifidobacteriaceae; Bifidobacterium	0	0	0	0	0	0	0	0	0	0	0	0	0	0	0	0	0	0	0	0	0	0	0	0	0	0	0	0	0	0	0	0	0	0	0	0	0	0	0	0	0	0	0	0	0	0	0	0	0
Bacteria; Firmicutes; Clostridia; Clostridia_UCG-014; Clostridia_UCG-014; Clostridia_UCG-014	0	0	0	0	0	0	0	0	0	0	0	0	0	0	0	0	0	0	0	0	0	0	0	0	0	0	0	0	0	0	0	0	0	0	0	0	0	0	0	0	0	0	0	0	0	0	0	0	0
Bacteria; Firmicutes; Clostridia; Lachnospirales; Lachnospiraceae; uncultured; unidentified	0	0	0	0	0	0	0	0	0	0	0	0	0	0	0	0	0	0	0	0	0	0	0	0	0	0	0	0	0	0	0	0	0	0	0	0	0	0	0	0	0	0	0	0	0	0	0	0	0
Bacteria; Firmicutes; Clostridia; Oscillospirales; Oscillospiraceae; Oscillibacter	0	0	0	0	0	0	0	0	0	0	0	0	0	0	0	0	0	0	0	0	0	0	0	0	0	0	0	0	0	0	0	0	0	0	0	0	0	0	0	0	0	0	0	0	0	0	0	0	0
Bacteria; Actinobacteriota; Actinobacteria; Corynebacteriales; Corynebacteriaceae; Corynebacterium	0	0	0	0	0	0	0	0	0	0	0	0	0	0	0	0	0	0	0	0	0	0	0	0	0	0	0	0	0	0	0	0	0	0	0	0	0	0	0	0	0	0	0	0	0	0	0	0	0
Bacteria; Firmicutes; Clostridia; Clostridia_vadinBB60_group; Clostridia_vadinBB60_group; Clostridia_vadinBB60_group; unidentified	0	0	0	0	0	0	0	0	0	0	0	0	0	0	0	0	0	0	0	0	0	0	0	0	0	0	0	0	0	0	0	0	0	0	0	0	0	0	0	0	0	0	0	0	0	0	0	0	0
Bacteria; Firmicutes; Clostridia; Lachnospirales; Lachnospiraceae; Blautia; Lachnospiraceae_bacterium	0	0	0	0	0	0	0	0	0	0	0	0	0	0	0	0	0	0	0	0	0	0	0	0	0	0	0	0	0	0	0	0	0	0	0	0	0	0	0	0	0	0	0	0	0	0	0	0	0
Bacteria; Actinobacteriota; Actinobacteria; Micrococcales; Promicromonosporaceae; Cellulosimicrobium	0	0	0	0	0	0	0	0	0	0	0	0	0	0	0	0	0	0	0	0	0	0	0	0	0	0	0	0	0	0	0	0	0	0	0	0	0	0	0	0	0	0	0	0	0	0	0	0	0
Bacteria; Firmicutes; Clostridia; Lachnospirales; Lachnospiraceae	0	0	0	0	0	0	0	0	0	0	0	0	0	0	0	0	0	0	0	0	0	0	0	0	0	0	0	0	0	0	0	0	0	0	0	0	0	0	0	0	0	0	0	0	0	0	0	0	0
Bacteria; Firmicutes; Clostridia; Peptostreptococcales-Tissierellales; Anaerovoracaceae; Family_XIII_UCG-001; uncultured_bacterium	0	0	0	0	0	0	0	0	0	0	0	0	0	0	0	0	0	0	0	0	0	0	0	0	0	0	0	0	0	0	0	0	0	0	0	0	0	0	0	0	0	0	0	0	0	0	0	0	0
Bacteria; Firmicutes; Clostridia; Lachnospirales; Lachnospiraceae	0	0	0	0	0	0	0	0	0	0	0	0	0	0	0	0	0	0	0	0	0	0	0	0	0	0	0	0	0	0	0	0	0	0	0	0	0	0	0	0	0	0	0	0	0	0	0	0	0
Bacteria; Firmicutes; Clostridia; Clostridiales; Clostridiaceae; Clostridium_sensu_stricto_1	0	0	0	0	0	0	0	0	0	0	0	0	0	0	0	0	0	0	0	0	0	0	0	0	0	0	0	0	0	0	0	0	0	0	0	0	0	0	0	0	0	0	0	0	0	0	0	0	0
Bacteria; Firmicutes; Clostridia; Lachnospirales; Lachnospiraceae; [Eubacterium]_ventriosum_group; uncultured_Clostridiales	0	0	0	0	0	0	0	0	0	0	0	0	0	0	0	0	0	0	0	0	0	0	0	0	0	0	0	0	0	0	0	0	0	0	0	0	0	0	0	0	0	0	0	0	0	0	0	0	0
Bacteria; Firmicutes; Clostridia; Clostridia_vadinBB60_group; Clostridia_vadinBB60_group; Clostridia_vadinBB60_group; uncultured_bacterium	0	0	0	0	0	0	0	0	0	0	0	0	0	0	0	0	0	0	0	0	0	0	0	0	0	0	0	0	0	0	0	0	0	0	0	0	0	0	0	0	0	0	0	0	0	0	0	0	0
Bacteria; Proteobacteria; Gammaproteobacteria; Pseudomonadales; Pseudomonadaceae; Pseudomonas	0	0	0	0	0	0	0	0	0	0	0	0	0	0	0	0	0	0	0	0	0	0	0	0	0	0	0	0	0	0	0	0	0	0	0	0	0	0	0	0	0	0	0	0	0	0	0	0	0
Bacteria; Firmicutes	0	0	0	0	0	0	0	0	0	0	0	0	0	0	0	0	0	0	0	0	0	0	0	0	0	0	0	0	0	0	0	0	0	0	0	0	0	0	0	0	0	0	0	0	0	0	0	0	0
Bacteria; Firmicutes; Clostridia; Lachnospirales; Lachnospiraceae	0	0	0	0	0	0	0	0	0	0	0	0	0	0	0	0	0	0	0	0	0	0	0	0	0	0	0	0	0	0	0	0	0	0	0	0	0	0	0	0	0	0	0	0	0	0	0	0	0
Bacteria; Firmicutes; Bacilli; Erysipelotrichales; Erysipelotrichaceae; Turicibacter	0	0	0	0	0	0	0	0	0	0	0	0	0	0	0	0	0	0	0	0	0	0	0	0	0	0	0	0	0	0	0	0	0	0	0	0	0	0	0	0	0	0	0	0	0	0	0	0	0
Bacteria; Firmicutes; Clostridia; Clostridia_vadinBB60_group; Clostridia_vadinBB60_group; Clostridia_vadinBB60_group; uncultured_bacterium	0	0	0	0	0	0	0	0	0	0	0	0	0	0	0	0	0	0	0	0	0	0	0	0	0	0	0	0	0	0	0	0	0	0	0	0	0	0	0	0	0	0	0	0	0	0	0	0	0
Bacteria; Firmicutes; Clostridia; Lachnospirales; Lachnospiraceae; uncultured; uncultured_bacterium	0	0	0	0	0	0	0	0	0	0	0	0	0	0	0	0	0	0	0	0	0	0	0	0	0	0	0	0	0	0	0	0	0	0	0	0	0	0	0	0	0	0	0	0	0	0	0	0	0
Bacteria; Firmicutes; Clostridia	0	0	0	0	0	0	0	0	0	0	0	0	0	0	0	0	0	0	0	0	0	0	0	0	0	0	0	0	0	0	0	0	0	0	0	0	0	0	0	0	0	0	0	0	0	0	0	0	0
Bacteria; Firmicutes; Clostridia; Clostridia_UCG-014; Clostridia_UCG-014; Clostridia_UCG-014; uncultured_bacterium	0	0	0	0	0	0	0	0	0	0	0	0	0	0	0	0	0	0	0	0	0	0	0	0	0	0	0	0	0	0	0	0	0	0	0	0	0	0	0	0	0	0	0	0	0	0	0	0	0
Bacteria; Firmicutes; Clostridia; Oscillospirales; Ruminococcaceae; Incertae_Sedis	0	0	0	0	0	0	0	0	0	0	0	0	0	0	0	0	0	0	0	0	0	0	0	0	0	0	0	0	0	0	0	0	0	0	0	0	0	0	0	0	0	0	0	0	0	0	0	0	0
Bacteria; Bacteroidota; Bacteroidia; Bacteroidales; Rikenellaceae; Alistipes; uncultured_bacterium	0	0	0	0	0	0	0	0	0	0	0	0	0	0	0	0	0	0	0	0	0	0	0	0	0	0	0	0	0	0	0	0	0	0	0	0	0	0	0	0	0	0	0	0	0	0	0	0	0
Bacteria; Firmicutes; Bacilli; Erysipelotrichales; Erysipelatoclostridiaceae; Erysipelatoclostridium	0	0	0	0	0	0	0	0	0	0	0	0	0	0	0	0	0	0	0	0	0	0	0	0	0	0	0	0	0	0	0	0	0	0	0	0	0	0	0	0	0	0	0	0	0	0	0	0	0
Bacteria; Firmicutes; Bacilli; Lactobacillales; Lactobacillaceae; Lactobacillus	0	0	0	0	0	0	0	0	0	0	0	0	0	0	0	0	0	0	0	0	0	0	0	0	0	0	0	0	0	0	0	0	0	0	0	0	0	0	0	0	0	0	0	0	0	0	0	0	0
Bacteria; Firmicutes; Clostridia; Lachnospirales; Lachnospiraceae	0	0	0	0	0	0	0	0	0	0	0	0	0	0	0	0	0	0	0	0	0	0	0	0	0	0	0	0	0	0	0	0	0	0	0	0	0	0	0	0	0	0	0	0	0	0	0	0	0
Bacteria; Bacteroidota; Bacteroidia; Bacteroidales; Muribaculaceae	0	0	0	0	0	0	0	0	0	0	0	0	0	0	0	0	0	0	0	0	0	0	0	0	0	0	0	0	0	0	0	0	0	0	0	0	0	0	0	0	0	0	0	0	0	0	0	0	0
Bacteria; Bacteroidota; Bacteroidia; Bacteroidales; Bacteroidaceae; Bacteroides	0	0	0	0	0	0	0	0	0	0	0	0	0	0	0	0	0	0	0	0	0	0	0	0	0	0	0	0	0	0	0	0	0	0	0	0	0	0	0	0	0	0	0	0	0	0	0	0	0
Bacteria; Firmicutes; Bacilli; Paenibacillales; Paenibacillaceae; Thermobacillus; uncultured_Thermobacillus	0	0	0	0	0	0	0	0	0	0	0	0	0	0	0	0	0	0	0	0	0	0	0	0	0	0	0	0	0	0	0	0	0	0	0	0	0	0	0	0	0	0	0	0	0	0	0	0	0
Bacteria; Actinobacteriota; Actinobacteria; Micrococcales; Cellulomonadaceae; Cellulomonas	0	0	0	0	0	0	0	0	0	0	0	0	0	0	0	0	0	0	0	0	0	0	0	0	0	0	0	0	0	0	0	0	0	0	0	0	0	0	0	0	0	0	0	0	0	0	0	0	0
Bacteria; Firmicutes; Clostridia; Lachnospirales; Lachnospiraceae	0	0	0	0	0	0	0	0	0	0	0	0	0	0	0	0	0	0	0	0	0	0	0	0	0	0	0	0	0	0	0	0	0	0	0	0	0	0	0	0	0	0	0	0	0	0	0	0	0
Bacteria; Firmicutes; Clostridia; Oscillospirales; Oscillospiraceae; uncultured	0	0	0	0	0	0	0	0	0	0	0	0	0	0	0	0	0	0	0	0	0	0	0	0	0	0	0	0	0	0	0	0	0	0	0	0	0	0	0	0	0	0	0	0	0	0	0	0	0
Bacteria; Firmicutes; Bacilli; Bacillales; Bacillaceae; Bacillus; Bacillus_thermoamylovorans	0	0	0	0	0	0	0	0	0	0	0	0	0	0	0	0	0	0	0	0	0	0	0	0	0	0	0	0	0	0	0	0	0	0	0	0	0	0	0	0	0	0	0	0	0	0	0	0	0
Bacteria; Firmicutes; Bacilli; Lactobacillales	0	0	0	0	0	0	0	0	0	0	0	0	0	0	0	0	0	0	0	0	0	0	0	0	0	0	0	0	0	0	0	0	0	0	0	0	0	0	0	0	0	0	0	0	0	0	0	0	0
Bacteria; Bacteroidota; Bacteroidia; Bacteroidales; Muribaculaceae; Muribaculaceae; uncultured_bacterium	0	0	0	0	0	0	0	0	0	0	0	0	0	0	0	0	0	0	0	0	0	0	0	0	0	0	0	0	0	0	0	0	0	0	0	0	0	0	0	0	0	0	0	0	0	0	0	0	0
Bacteria; Firmicutes; Clostridia; Lachnospirales; Lachnospiraceae; Tuzzerella; uncultured_bacterium	0	0	0	0	0	0	0	0	0	0	0	0	0	0	0	0	0	0	0	0	0	0	0	0	0	0	0	0	0	0	0	0	0	0	0	0	0	0	0	0	0	0	0	0	0	0	0	0	0
Bacteria; Firmicutes; Clostridia; Lachnospirales; Lachnospiraceae; Roseburia; uncultured_bacterium	0	0	0	0	0	0	0	0	0	0	0	0	0	0	0	0	0	0	0	0	0	0	0	0	0	0	0	0	0	0	0	0	0	0	0	0	0	0	0	0	0	0	0	0	0	0	0	0	0
Bacteria; Firmicutes; Clostridia; Lachnospirales; Lachnospiraceae; Lachnospiraceae_NK4A136_group; uncultured_bacterium	0	0	0	0	0	0	0	0	0	0	0	0	0	0	0	0	0	0	0	0	0	0	0	0	0	0	0	0	0	0	0	0	0	0	0	0	0	0	0	0	0	0	0	0	0	0	0	0	0
Bacteria; Firmicutes; Bacilli; Erysipelotrichales; Erysipelatoclostridiaceae; Erysipelatoclostridiaceae; uncultured_bacterium	0	0	0	0	0	0	0	0	0	0	0	0	0	0	0	0	0	0	0	0	0	0	0	0	0	0	0	0	0	0	0	0	0	0	0	0	0	0	0	0	0	0	0	0	0	0	0	0	0
Bacteria; Firmicutes; Clostridia; Lachnospirales; Lachnospiraceae; uncultured; uncultured_bacterium	0	0	0	0	0	0	0	0	0	0	0	0	0	0	0	0	0	0	0	0	0	0	0	0	0	0	0	0	0	0	0	0	0	0	0	0	0	0	0	0	0	0	0	0	0	0	0	0	0
Bacteria; Firmicutes; Clostridia; Lachnospirales; Lachnospiraceae; uncultured; unidentified	0	0	0	0	0	0	0	0	0	0	0	0	0	0	0	0	0	0	0	0	0	0	0	0	0	0	0	0	0	0	0	0	0	0	0	0	0	0	0	0	0	0	0	0	0	0	0	0	0
Bacteria; Firmicutes	0	0	0	0	0	0	0	0	0	0	0	0	0	0	0	0	0	0	0	0	0	0	0	0	0	0	0	0	0	0	0	0	0	0	0	0	0	0	0	0	0	0	0	0	0	0	0	0	0
Bacteria; Firmicutes; Clostridia; Clostridia_UCG-014; Clostridia_UCG-014; Clostridia_UCG-014; uncultured_bacterium	0	0	0	0	0	0	0	0	0	0	0	0	0	0	0	0	0	0	0	0	0	0	0	0	0	0	0	0	0	0	0	0	0	0	0	0	0	0	0	0	0	0	0	0	0	0	0	0	0
Bacteria; Firmicutes; Bacilli; Erysipelotrichales; Erysipelotrichaceae; Erysipelotrichaceae; uncultured_bacterium	5	0	0	0	0	0	0	0	0	0	0	0	0	0	0	0	0	0	0	0	0	0	0	0	0	0	0	0	0	0	0	0	0	0	0	0	0	0	0	0	0	0	0	0	0	0	0	0	0
Bacteria; Firmicutes; Clostridia; Lachnospirales; Lachnospiraceae; Tuzzerella; uncultured_organism	0	0	0	0	0	0	5	0	0	0	0	0	0	0	0	0	0	0	0	0	0	0	0	0	0	0	0	0	0	0	0	0	0	0	0	0	0	0	0	0	0	0	0	0	0	0	0	0	0
Bacteria; Firmicutes; Clostridia; Lachnospirales; Lachnospiraceae	0	0	0	0	0	0	0	5	0	0	0	0	0	0	0	0	0	0	0	0	0	0	0	0	0	0	0	0	0	0	0	0	0	0	0	0	0	0	0	0	0	0	0	0	0	0	0	0	0
Bacteria; Proteobacteria; Gammaproteobacteria; Pseudomonadales; Pseudomonadaceae; Pseudomonas	0	0	0	0	0	0	0	5	0	0	0	0	0	0	0	0	0	0	0	0	0	0	0	0	0	0	0	0	0	0	0	0	0	0	0	0	0	0	0	0	0	0	0	0	0	0	0	0	0
Bacteria; Firmicutes; Clostridia; Lachnospirales; Lachnospiraceae; ASF356	0	0	0	0	0	0	0	0	5	0	0	0	0	0	0	0	0	0	0	0	0	0	0	0	0	0	0	0	0	0	0	0	0	0	0	0	0	0	0	0	0	0	0	0	0	0	0	0	0
Bacteria; Firmicutes; Clostridia; Monoglobales; Monoglobaceae; Monoglobus; uncultured_rumen	0	0	0	0	0	0	0	0	0	0	5	0	0	0	0	0	0	0	0	0	0	0	0	0	0	0	0	0	0	0	0	0	0	0	0	0	0	0	0	0	0	0	0	0	0	0	0	0	0
Bacteria; Firmicutes; Clostridia; Oscillospirales; Ruminococcaceae; Incertae_Sedis	0	0	0	0	0	0	0	0	0	0	0	0	0	0	5	0	0	0	0	0	0	0	0	0	0	0	0	0	0	0	0	0	0	0	0	0	0	0	0	0	0	0	0	0	0	0	0	0	0
Bacteria; Firmicutes; Clostridia; Lachnospirales; Lachnospiraceae; uncultured; uncultured_bacterium	0	0	0	0	0	0	0	0	0	0	0	0	0	0	0	5	0	0	0	0	0	0	0	0	0	0	0	0	0	0	0	0	0	0	0	0	0	0	0	0	0	0	0	0	0	0	0	0	0
Bacteria; Firmicutes; Clostridia; Lachnospirales; Lachnospiraceae	0	0	0	0	0	0	0	0	0	0	0	0	0	0	0	5	0	0	0	0	0	0	0	0	0	0	0	0	0	0	0	0	0	0	0	0	0	0	0	0	0	0	0	0	0	0	0	0	0
Bacteria; Firmicutes; Clostridia; Clostridia_vadinBB60_group; Clostridia_vadinBB60_group; Clostridia_vadinBB60_group; unidentified	0	0	0	0	0	0	0	0	0	0	0	0	0	0	0	0	0	0	0	5	0	0	0	0	0	0	0	0	0	0	0	0	0	0	0	0	0	0	0	0	0	0	0	0	0	0	0	0	0
Bacteria; Firmicutes; Clostridia; Monoglobales; Monoglobaceae; Monoglobus	0	0	0	0	0	0	0	0	0	0	0	0	0	0	0	0	0	0	0	0	0	0	5	0	0	0	0	0	0	0	0	0	0	0	0	0	0	0	0	0	0	0	0	0	0	0	0	0	0
Bacteria; Bacteroidota; Bacteroidia; Bacteroidales; Bacteroidaceae; Bacteroides	0	0	0	0	0	0	0	0	0	0	0	0	0	0	0	0	0	0	0	0	0	0	3	0	0	0	0	0	0	0	0	2	0	0	0	0	0	0	0	0	0	0	0	0	0	0	0	0	0
Bacteria; Firmicutes; Clostridia; Peptostreptococcales-Tissierellales; Anaerovoracaceae; Family_XIII_UCG-001; uncultured_bacterium	0	0	0	0	0	0	0	0	0	0	0	0	0	0	0	0	0	0	0	0	0	0	0	0	5	0	0	0	0	0	0	0	0	0	0	0	0	0	0	0	0	0	0	0	0	0	0	0	0
Bacteria; Firmicutes; Bacilli; Erysipelotrichales; Erysipelotrichaceae; Dubosiella; Dubosiella_newyorkensis	0	0	0	0	0	0	0	0	0	0	0	0	0	0	0	0	0	0	0	0	0	0	0	0	0	5	0	0	0	0	0	0	0	0	0	0	0	0	0	0	0	0	0	0	0	0	0	0	0
Bacteria; Firmicutes; Bacilli; Staphylococcales; Staphylococcaceae; Staphylococcus	0	0	0	0	0	0	0	0	0	0	0	0	0	0	0	0	0	0	0	0	0	0	0	0	0	0	0	5	0	0	0	0	0	0	0	0	0	0	0	0	0	0	0	0	0	0	0	0	0
Bacteria; Proteobacteria; Gammaproteobacteria; Burkholderiales; Sutterellaceae; Parasutterella; Parasutterella_excrementihominis	0	0	0	0	0	0	0	0	0	0	0	0	0	0	0	0	0	0	0	0	0	0	0	0	0	0	0	2	0	0	3	0	0	0	0	0	0	0	0	0	0	0	0	0	0	0	0	0	0
Bacteria; Firmicutes; Bacilli; Erysipelotrichales; Erysipelotrichaceae; Dubosiella; Dubosiella_newyorkensis	0	0	0	0	0	0	0	0	0	0	0	0	0	0	0	0	0	0	0	0	0	0	0	0	0	0	0	0	5	0	0	0	0	0	0	0	0	0	0	0	0	0	0	0	0	0	0	0	0
Bacteria; Firmicutes; Bacilli; Lactobacillales; Streptococcaceae; Lactococcus	0	0	0	0	0	0	0	0	0	0	0	0	0	0	0	0	0	0	0	0	0	0	0	0	0	0	0	0	0	5	0	0	0	0	0	0	0	0	0	0	0	0	0	0	0	0	0	0	0
Bacteria; Firmicutes; Bacilli; Paenibacillales; Paenibacillaceae; Paenibacillus	0	0	0	0	0	0	0	0	0	0	0	0	0	0	0	0	0	0	0	0	0	0	0	0	0	0	0	0	0	0	2	0	0	0	0	0	0	0	0	0	0	0	0	0	0	0	0	0	0
Bacteria; Firmicutes; Clostridia; Oscillospirales; Ruminococcaceae; Incertae_Sedis	0	0	0	0	0	0	0	0	0	0	0	0	0	0	0	0	0	0	0	0	0	0	0	0	0	0	0	0	0	0	0	0	0	0	5	0	0	0	0	0	0	0	0	0	0	0	0	0	0
Bacteria; Firmicutes; Clostridia; Oscillospirales; Ruminococcaceae; UBA1819	0	0	0	0	0	0	0	0	0	0	0	0	0	0	0	0	0	0	0	0	0	0	0	0	0	0	0	0	0	0	0	0	0	0	0	0	5	0	0	0	0	0	0	0	0	0	0	0	0
Bacteria; Firmicutes; Bacilli; Erysipelotrichales; Erysipelotrichaceae; Dubosiella; Dubosiella_newyorkensis	0	0	0	0	0	0	0	0	0	0	0	0	0	0	0	0	0	0	0	0	0	0	0	0	0	0	0	0	0	0	0	0	0	0	0	0	5	0	0	0	0	0	0	0	0	0	0	0	0
Bacteria; Firmicutes; Clostridia; Oscillospirales; Ruminococcaceae; uncultured; uncultured_bacterium	0	0	0	0	0	0	0	0	0	0	0	0	0	0	0	0	0	0	0	0	0	0	0	0	0	0	0	0	0	0	0	0	0	0	0	0	0	0	0	0	5	0	0	0	0	0	0	0	0
Bacteria; Firmicutes; Bacilli; Erysipelotrichales; Erysipelotrichaceae; Dubosiella; Dubosiella_newyorkensis	0	0	0	0	0	0	0	0	0	0	0	0	0	0	0	0	0	0	0	0	0	0	0	0	0	0	0	0	0	0	0	0	0	0	0	0	0	0	0	0	0	5	0	0	0	0	0	0	0
Bacteria; Firmicutes; Clostridia; Lachnospirales; Lachnospiraceae; Blautia; Lachnospiraceae_bacterium	0	0	0	0	0	0	0	0	0	0	0	0	0	0	0	0	0	0	0	0	0	0	0	0	0	0	0	0	0	0	0	0	0	0	0	0	0	0	0	0	0	0	0	0	5	0	0	0	0
Bacteria; Firmicutes; Clostridia; Oscillospirales; Ruminococcaceae; Incertae_Sedis	0	0	0	0	0	0	0	0	0	0	0	0	0	0	0	0	0	0	0	0	0	0	0	0	0	0	0	0	0	0	0	0	0	0	0	0	0	0	0	0	0	0	0	0	5	0	0	0	0
Bacteria; Firmicutes; Clostridia; Lachnospirales; Lachnospiraceae; Lachnospiraceae_UCG-006; uncultured_bacterium	0	0	0	0	0	0	0	0	0	0	0	0	0	0	0	0	0	0	0	0	0	0	0	0	0	0	0	0	0	0	0	0	0	0	0	0	0	0	0	0	0	0	0	0	0	0	0	0	5
Bacteria; Firmicutes; Bacilli; Lactobacillales; Streptococcaceae; Lactococcus	0	0	0	0	0	0	0	0	0	0	0	0	0	0	0	0	0	0	0	0	0	0	0	0	0	0	0	0	0	0	0	0	0	0	0	0	0	0	0	0	0	0	0	0	0	0	0	0	0
Bacteria; Firmicutes; Bacilli; Erysipelotrichales; Erysipelotrichaceae; Dubosiella; Dubosiella_newyorkensis	0	0	0	0	0	0	0	0	0	0	0	0	0	0	0	0	0	0	0	0	0	0	0	0	0	0	0	0	0	0	0	0	0	0	0	0	0	0	0	0	0	0	0	0	0	0	0	0	0
Bacteria; Firmicutes; Clostridia; Oscillospirales; Ruminococcaceae; uncultured; uncultured_Clostridium	0	0	0	0	0	0	0	0	0	0	0	0	0	0	0	0	0	0	0	0	0	0	0	0	0	0	0	0	0	0	0	0	0	0	0	0	0	0	0	0	0	0	0	0	0	0	0	0	0
Bacteria; Firmicutes; Desulfotomaculia; Desulfotomaculales; Desulfotomaculales; Pelotomaculum	0	0	0	0	0	0	0	0	0	0	0	0	0	0	0	0	0	0	0	0	0	0	0	0	0	0	0	0	0	0	0	0	0	0	0	0	0	0	0	0	0	0	0	0	0	0	0	0	0
Bacteria; Firmicutes; Clostridia; Clostridia_vadinBB60_group; Clostridia_vadinBB60_group; Clostridia_vadinBB60_group; uncultured_bacterium	0	0	0	0	0	0	0	0	0	0	0	0	0	0	0	0	0	0	0	0	0	0	0	0	0	0	0	0	0	0	0	0	0	0	0	0	0	0	0	0	0	0	0	0	0	0	0	0	0
Bacteria; Proteobacteria; Gammaproteobacteria; Pseudomonadales; Pseudomonadaceae; Pseudomonas	0	0	0	0	0	0	0	0	0	0	0	0	0	0	0	0	0	0	0	0	0	0	0	0	0	0	0	0	0	0	0	0	0	0	0	0	0	0	0	0	0	0	0	0	0	0	0	0	0
Bacteria; Bacteroidota; Bacteroidia; Bacteroidales; Bacteroidaceae; Bacteroides; Bacteroides_vulgatus	0	0	0	0	0	0	0	0	0	0	0	0	0	0	0	0	0	0	0	0	0	0	0	0	0	0	0	0	0	0	0	0	0	0	0	0	0	0	0	0	0	0	0	0	0	0	0	0	0
Bacteria; Firmicutes; Clostridia; Peptostreptococcales-Tissierellales; Anaerovoracaceae; [Eubacterium]_nodatum_group; uncultured_bacterium	0	0	0	0	0	0	0	0	0	0	0	0	0	0	0	0	0	0	0	0	0	0	0	0	0	0	0	0	0	0	0	0	0	0	0	0	0	0	0	0	0	0	0	0	0	0	0	0	0
Bacteria; Firmicutes; Clostridia; Peptostreptococcales-Tissierellales; Peptostreptococcales-Tissierellales; Anaerococcus; uncultured_organism	0	0	0	0	0	0	0	0	0	0	0	0	0	0	0	0	0	0	0	0	0	0	0	0	0	0	0	0	0	0	0	0	0	0	0	0	0	0	0	0	0	0	0	0	0	0	0	0	0
Bacteria; Firmicutes; Bacilli; Lactobacillales; Lactobacillaceae; Lactobacillus	0	0	0	0	0	0	0	0	0	0	0	0	0	0	0	0	0	0	0	0	0	0	0	0	0	0	0	0	0	0	0	0	0	0	0	0	0	0	0	0	0	0	0	0	0	0	0	0	0
Bacteria; Firmicutes; Clostridia; Peptostreptococcales-Tissierellales; Peptostreptococcaceae	0	0	0	0	0	0	0	0	0	0	0	0	0	0	0	0	0	0	0	0	0	0	0	0	0	0	0	0	0	0	0	0	0	0	0	0	0	0	0	0	0	0	0	0	0	0	0	0	0
Bacteria; Firmicutes; Clostridia; Lachnospirales; Lachnospiraceae	0	0	0	0	0	0	0	0	0	0	0	0	0	0	0	0	0	0	0	0	0	0	0	0	0	0	0	0	0	0	0	0	0	0	0	0	0	0	0	0	0	0	0	0	0	0	0	0	0
Bacteria; Firmicutes; Bacilli; RF39; RF39; RF39	0	0	0	0	0	0	0	0	0	0	0	0	0	0	0	0	0	0	0	0	0	0	0	0	0	0	0	0	0	0	0	0	0	0	0	0	0	0	0	0	0	0	0	0	0	0	0	0	0
Bacteria; Firmicutes; Clostridia; Lachnospirales; Lachnospiraceae; GCA-900066575; uncultured_bacterium	0	0	0	0	0	0	0	0	0	0	0	0	0	0	0	0	0	0	0	0	0	0	0	0	0	0	0	0	0	0	0	0	0	0	0	0	0	0	0	0	0	0	0	0	0	0	0	0	0
Bacteria; Firmicutes; Bacilli; Lactobacillales; Streptococcaceae; Lactococcus	0	0	0	0	0	0	0	0	0	0	0	0	0	0	0	0	0	0	0	0	0	0	0	0	0	0	0	0	0	0	0	0	0	0	0	0	0	0	0	0	0	0	0	0	0	0	0	0	0
Bacteria; Proteobacteria; Gammaproteobacteria; Pseudomonadales; Pseudomonadaceae; Pseudomonas	0	0	0	0	0	0	0	0	0	0	0	0	0	0	0	0	0	0	0	0	0	0	0	0	0	0	0	0	0	0	0	0	0	0	0	0	0	0	0	0	0	0	0	0	0	0	0	0	0
Bacteria; Firmicutes; Bacilli; Erysipelotrichales; Erysipelotrichaceae; Dubosiella; Dubosiella_newyorkensis	0	0	0	0	0	0	0	0	0	0	0	0	0	0	0	0	0	0	0	0	0	0	0	0	0	0	0	0	0	0	0	0	0	0	0	0	0	0	0	0	0	0	0	0	0	0	0	0	0
Bacteria; Firmicutes; Clostridia; Lachnospirales; Lachnospiraceae	0	0	0	0	0	0	0	0	0	0	0	0	0	0	0	0	0	0	0	0	0	0	0	0	0	0	0	0	0	0	0	0	0	0	0	0	0	0	0	0	0	0	0	0	0	0	0	0	0
Bacteria; Firmicutes; Clostridia; Lachnospirales; Lachnospiraceae	0	0	0	0	0	0	0	0	0	0	0	0	0	0	0	0	0	0	0	0	0	0	0	0	0	0	0	0	0	0	0	0	0	0	0	0	0	0	0	0	0	0	0	0	0	0	0	0	0
Bacteria; Actinobacteriota; Actinobacteria; Bifidobacteriales; Bifidobacteriaceae; Bifidobacterium	0	0	0	0	0	0	0	0	0	0	0	0	0	0	0	0	0	0	0	0	0	0	0	0	0	0	0	0	0	0	0	0	0	0	0	0	0	0	0	0	0	0	0	0	0	0	0	0	0
Unassigned	0	0	0	0	0	0	0	0	0	0	0	0	0	0	0	0	0	0	0	0	0	0	0	0	0	0	0	0	0	0	0	0	0	0	0	0	0	0	0	0	0	0	0	0	0	0	0	0	0
Bacteria; Firmicutes; Clostridia; Lachnospirales; Lachnospiraceae	0	0	0	0	0	0	0	0	0	0	0	0	0	0	0	0	0	0	0	0	0	0	0	0	0	0	0	0	0	0	0	0	0	0	0	0	0	0	0	0	0	0	0	0	0	0	0	0	0
Bacteria; Firmicutes; Bacilli; Erysipelotrichales; Erysipelotrichaceae; Dubosiella; Dubosiella_newyorkensis	0	0	0	0	0	0	0	0	0	0	0	0	0	0	0	0	0	0	0	0	0	0	0	0	0	0	0	0	0	0	0	0	0	0	0	0	0	0	0	0	0	0	0	0	0	0	0	0	0
Bacteria; Firmicutes; Clostridia; Lachnospirales; Lachnospiraceae; Lachnospiraceae_NK4A136_group; uncultured_Clostridiales	0	0	0	0	0	0	0	0	0	0	0	0	0	0	0	0	0	0	0	0	0	0	0	0	0	0	0	0	0	0	0	0	0	0	0	0	0	0	0	0	0	0	0	0	0	0	0	0	0
Bacteria; Firmicutes; Clostridia; Lachnospirales; Lachnospiraceae; uncultured; unidentified	0	0	0	0	0	0	0	0	0	0	0	0	0	0	0	0	0	0	0	0	0	0	0	0	0	0	0	0	0	0	0	0	0	0	0	0	0	0	0	0	0	0	0	0	0	0	0	0	0
Bacteria; Spirochaetota; Spirochaetia; Spirochaetales; Spirochaetaceae; Treponema	0	0	0	0	0	0	0	0	0	0	0	0	0	0	0	0	0	0	0	0	0	0	0	0	0	0	0	0	0	0	0	0	0	0	0	0	0	0	0	0	0	0	0	0	0	0	0	0	0
Bacteria; Bacteroidota; Bacteroidia; Bacteroidales; Rikenellaceae; Alistipes; uncultured_bacterium	0	0	0	0	0	0	0	0	0	0	0	0	0	0	0	0	0	0	0	0	0	0	0	0	0	0	0	0	0	0	0	0	0	0	0	0	0	0	0	0	0	0	0	0	0	0	0	0	0
Bacteria; Firmicutes; Bacilli; Paenibacillales; Paenibacillaceae; Cohnella; uncultured_bacterium	0	0	0	0	0	0	0	0	0	0	0	0	0	0	0	0	0	0	0	0	0	0	0	0	0	0	0	0	0	0	0	0	0	0	0	0	0	0	0	0	0	0	0	0	0	0	0	0	0
Bacteria; Bacteroidota; Bacteroidia; Bacteroidales; Prevotellaceae; Prevotella; uncultured_rumen	0	0	0	0	0	0	0	0	0	0	0	0	0	0	0	0	0	0	0	0	0	0	0	0	0	0	0	0	0	0	0	0	0	0	0	0	0	0	0	0	0	0	0	0	0	0	0	0	0
Bacteria; Firmicutes; Clostridia; Lachnospirales; Lachnospiraceae	0	0	0	0	0	0	0	0	0	0	0	0	0	0	0	0	0	0	0	0	0	0	0	0	0	0	0	0	0	0	0	0	0	0	0	0	0	0	0	0	0	0	0	0	0	0	0	0	0
Bacteria; Firmicutes; Clostridia; Oscillospirales; [Eubacterium]_coprostanoligenes_group; [Eubacterium]_coprostanoligenes_group	0	0	0	0	0	0	0	0	0	0	0	0	0	0	0	0	0	0	0	0	0	0	0	0	0	0	0	0	0	0	0	0	0	0	0	0	0	0	0	0	0	0	0	0	0	0	0	0	0
Bacteria; Firmicutes; Clostridia; Lachnospirales; Lachnospiraceae; Lachnospiraceae_UCG-006; uncultured_bacterium	0	0	0	0	0	0	0	0	0	0	0	0	0	0	0	0	0	0	0	0	0	0	0	0	0	0	0	0	0	0	0	0	0	0	0	0	0	0	0	0	0	0	0	0	0	0	0	0	0
Bacteria; Firmicutes; Clostridia; Lachnospirales; Lachnospiraceae	0	0	0	0	0	0	0	0	0	0	0	0	0	0	0	0	0	0	0	0	0	0	0	0	0	0	0	0	0	0	0	0	0	0	0	0	0	0	0	0	0	0	0	0	0	0	0	0	0
Bacteria; Firmicutes; Clostridia; Lachnospirales; Lachnospiraceae	0	0	0	0	0	0	0	0	0	0	0	0	0	0	0	0	0	0	0	0	0	0	0	0	0	0	0	0	0	0	0	0	0	0	0	0	0	0	0	0	0	0	0	0	0	0	0	0	0
Bacteria; Firmicutes; Clostridia; Oscillospirales; Oscillospiraceae; uncultured; uncultured_bacterium	0	0	0	0	0	0	0	0	0	0	0	0	0	0	0	0	0	0	0	0	0	0	0	0	0	0	0	0	0	0	0	0	0	0	0	0	0	0	0	0	0	0	0	0	0	0	0	0	0
Bacteria; Firmicutes; Bacilli; Bacillales; Planococcaceae; Sporosarcina	0	0	0	0	0	0	0	0	0	0	0	0	0	0	0	0	0	0	0	0	0	0	0	0	0	0	0	0	0	0	0	0	0	0	0	0	0	0	0	0	0	0	0	0	0	0	0	0	0
Bacteria	0	0	0	0	0	0	0	0	0	0	0	0	0	0	0	0	0	0	0	0	0	0	0	0	0	0	0	0	0	0	0	0	0	0	0	0	0	0	0	0	0	0	0	0	0	0	0	0	0
Bacteria; Bacteroidota; Bacteroidia; Bacteroidales; Muribaculaceae; Muribaculaceae; uncultured_bacterium	0	0	0	0	0	0	0	0	0	0	0	0	0	0	0	0	0	0	0	0	0	0	0	0	0	0	0	0	0	0	0	0	0	0	0	0	0	0	0	0	0	0	0	0	0	0	0	0	0
Bacteria; Firmicutes; Clostridia; Lachnospirales; Lachnospiraceae; uncultured; Clostridium_sp.	0	0	0	0	0	0	0	0	0	0	0	0	0	0	0	0	0	0	0	0	0	0	0	0	0	0	0	0	0	0	0	0	0	0	0	0	0	0	0	0	0	0	0	0	0	0	0	0	0
Bacteria; Firmicutes; Clostridia; Lachnospirales; Lachnospiraceae	0	0	0	0	0	0	0	0	0	0	0	0	0	0	0	0	0	0	0	0	0	0	0	0	0	0	0	0	0	0	0	0	0	0	0	0	0	0	0	0	0	0	0	0	0	0	0	0	0
Bacteria; Bacteroidota; Bacteroidia; Bacteroidales; Prevotellaceae; Prevotella; Prevotella_bryantii	0	0	0	0	0	0	0	0	0	0	0	0	0	0	0	0	0	0	0	0	0	0	0	0	0	0	0	0	0	0	0	0	0	0	0	0	0	0	0	0	0	0	0	0	0	0	0	0	0
Bacteria; Firmicutes; Clostridia; Lachnospirales; Lachnospiraceae	0	0	0	0	0	0	0	0	0	0	0	0	0	0	0	0	0	0	0	0	0	0	0	0	0	0	0	0	0	0	0	0	0	0	0	0	0	0	0	0	0	0	0	0	0	0	0	0	0
Bacteria; Proteobacteria; Gammaproteobacteria; Aeromonadales; Succinivibrionaceae; Ruminobacter	0	0	0	0	0	0	0	0	0	0	0	0	0	0	0	0	0	0	0	0	0	0	0	0	0	0	0	0	0	0	0	0	0	0	0	0	0	0	0	0	0	0	0	0	0	0	0	0	0
Bacteria; Proteobacteria; Alphaproteobacteria; Rhizobiales; Rhizobiaceae; Mesorhizobium; Mesorhizobium_plurifarium	0	0	0	0	0	0	0	0	0	0	0	0	0	0	0	0	0	0	0	0	0	0	0	0	0	0	0	0	0	0	0	0	0	0	0	0	0	0	0	0	0	0	0	0	0	0	0	0	0
Bacteria; Firmicutes; Clostridia; Lachnospirales; Lachnospiraceae; uncultured; uncultured_bacterium	0	0	0	0	0	0	0	0	0	0	0	0	0	0	0	0	0	0	0	0	0	0	0	0	0	0	0	0	0	0	0	0	0	0	0	0	0	0	0	0	0	0	0	0	0	0	0	0	0
Bacteria; Firmicutes; Clostridia; Lachnospirales; Lachnospiraceae; Lachnospiraceae_NK4A136_group; uncultured_bacterium	0	0	0	0	0	0	0	0	0	0	0	0	0	0	0	0	0	0	0	0	0	0	0	0	0	0	0	0	0	0	0	0	0	0	0	0	0	0	0	0	0	0	0	0	0	0	0	0	0
Bacteria; Firmicutes; Clostridia; Lachnospirales; Lachnospiraceae; [Eubacterium]_oxidoreducens_group; uncultured_bacterium	0	0	0	0	0	0	0	0	0	0	0	0	0	0	0	0	0	0	0	0	0	0	0	0	0	0	0	0	0	0	0	0	0	0	0	0	0	0	0	0	0	0	0	0	0	0	0	0	0
Bacteria; Proteobacteria; Gammaproteobacteria; Aeromonadales; Succinivibrionaceae; Succinivibrionaceae_UCG-002; uncultured_bacterium	0	0	0	0	0	0	0	0	0	0	0	0	0	0	0	0	0	0	0	0	0	0	0	0	0	0	0	0	0	0	0	0	0	0	0	0	0	0	0	0	0	0	0	0	0	0	0	0	0
Bacteria; Firmicutes; Clostridia; Lachnospirales; Lachnospiraceae	0	0	0	0	0	0	0	0	0	0	0	0	0	0	0	0	0	0	0	0	0	0	0	0	0	0	0	0	0	0	0	0	0	0	0	0	0	0	0	0	0	0	0	0	0	0	0	0	0
Bacteria; Firmicutes; Clostridia; Lachnospirales; Lachnospiraceae	0	0	0	0	0	0	0	0	0	0	0	0	0	0	0	0	0	0	0	0	0	0	0	0	0	0	0	0	0	0	0	0	0	0	0	0	0	0	0	0	0	0	0	0	0	0	0	0	0
Bacteria; Firmicutes; Clostridia; Lachnospirales; Lachnospiraceae; Lachnospiraceae_UCG-006; Clostridium_sp.	0	0	0	0	0	0	0	0	0	0	0	0	0	0	0	0	0	0	0	0	0	0	0	0	0	0	0	0	0	0	0	0	0	0	0	0	0	0	0	0	0	0	0	0	0	0	0	0	0
Bacteria; Firmicutes; Clostridia	0	0	0	0	0	0	0	0	0	0	0	0	0	0	0	0	0	0	0	0	0	0	0	0	0	0	0	0	0	0	0	0	0	0	0	0	0	0	0	0	0	0	0	0	0	0	0	0	0
Bacteria; Firmicutes; Clostridia; Clostridiales; Clostridiaceae; Clostridium_sensu_stricto_1	0	0	0	0	0	0	0	0	0	0	0	0	0	0	0	0	0	0	0	0	0	0	0	0	0	0	0	0	0	0	0	0	0	0	0	0	0	0	0	0	0	0	0	0	0	0	0	0	0
Bacteria; Firmicutes; Clostridia; Lachnospirales; Lachnospiraceae	0	0	0	0	0	0	0	0	0	0	0	0	0	0	0	0	0	0	0	0	0	0	0	0	0	0	0	0	0	0	0	0	0	0	0	0	0	0	0	0	0	0	0	0	0	0	0	0	0
Bacteria; Firmicutes; Clostridia; Lachnospirales; Lachnospiraceae; uncultured; unidentified	0	0	0	0	0	0	0	0	0	0	0	0	0	0	0	0	0	0	0	0	0	0	0	0	0	0	0	0	0	0	0	0	0	0	0	0	0	0	0	0	0	0	0	0	0	0	0	0	0
Bacteria; Firmicutes; Clostridia; Lachnospirales; Lachnospiraceae	0	0	0	0	0	0	0	0	0	0	0	0	0	0	0	0	0	0	0	0	0	0	0	0	0	0	0	0	0	0	0	0	0	0	0	0	0	0	0	0	0	0	0	0	0	0	0	0	0
Bacteria; Firmicutes; Clostridia; Lachnospirales; Lachnospiraceae; [Eubacterium]_ruminantium_group; uncultured_bacterium	0	0	0	0	0	0	0	0	0	0	0	0	0	0	0	0	0	0	0	0	0	0	0	0	0	0	0	0	0	0	0	0	0	0	0	0	0	0	0	0	0	0	0	0	0	0	0	0	0
Bacteria; Firmicutes; Clostridia; Lachnospirales; Lachnospiraceae	0	0	0	0	0	0	0	0	0	0	0	0	0	0	0	0	0	0	0	0	0	0	0	0	0	0	0	0	0	0	0	0	0	0	0	0	0	0	0	0	0	0	0	0	0	0	0	0	0
Bacteria; Firmicutes; Clostridia; Oscillospirales; Oscillospiraceae; V9D2013_group; uncultured_bacterium	0	0	0	0	0	0	0	0	0	0	0	0	0	0	0	0	0	0	0	0	0	0	0	0	0	0	0	0	0	0	0	0	0	0	0	0	0	0	0	0	0	0	0	0	0	0	0	0	0
Bacteria; Bacteroidota; Bacteroidia; Bacteroidales; Muribaculaceae; Muribaculaceae	0	0	0	0	0	0	0	0	0	0	0	0	0	0	0	0	0	0	0	0	0	0	0	0	0	0	0	0	0	0	0	0	0	0	0	0	0	0	0	0	0	0	0	0	0	0	0	0	0
Bacteria; Firmicutes; Clostridia; Lachnospirales; Lachnospiraceae; Roseburia; uncultured_bacterium	0	0	0	0	0	0	0	0	0	0	0	0	0	0	0	0	0	0	0	0	0	0	0	0	0	0	0	0	0	0	0	0	0	0	0	0	0	0	0	0	0	0	0	0	0	0	0	0	0
Bacteria; Firmicutes; Bacilli; Erysipelotrichales; Erysipelotrichaceae; uncultured; unidentified	0	0	0	0	0	0	0	0	0	0	0	0	0	0	0	0	0	0	0	0	0	0	0	0	0	0	0	0	0	0	0	0	0	0	0	0	0	0	0	0	0	0	0	0	0	0	0	0	0
Bacteria; Firmicutes; Clostridia; Oscillospirales; Oscillospiraceae; uncultured; uncultured_bacterium	0	0	0	0	0	0	0	0	0	0	0	0	0	0	0	0	0	0	0	0	0	0	0	0	0	0	0	0	0	0	0	0	0	0	0	0	0	0	0	0	0	0	0	0	0	0	0	0	0
Bacteria; Firmicutes; Clostridia; Eubacteriales; Eubacteriaceae; uncultured; uncultured_bacterium	0	0	0	0	0	0	0	0	0	0	0	0	0	0	0	0	0	0	0	0	0	0	0	0	0	0	0	0	0	0	0	0	0	0	0	0	0	0	0	0	0	0	0	0	0	0	0	0	0
Bacteria; Firmicutes; Bacilli; Erysipelotrichales; Erysipelotrichaceae; Erysipelotrichaceae; uncultured_bacterium	0	0	0	0	0	0	0	0	0	0	0	0	0	0	0	0	0	0	0	0	0	0	0	0	0	0	0	0	0	0	0	0	0	0	0	0	0	0	0	0	0	0	0	0	0	0	0	0	0
Bacteria; Actinobacteriota; Coriobacteriia; Coriobacteriales; Eggerthellaceae; Enterorhabdus; uncultured_bacterium	0	0	0	0	0	0	0	0	0	0	0	0	0	0	0	0	0	0	0	0	0	0	0	0	0	0	0	0	0	0	0	0	0	0	0	0	0	0	0	0	0	0	0	0	0	0	0	0	0
Bacteria; Firmicutes; Bacilli; Bacillales; Planococcaceae; Sporosarcina	0	0	0	0	0	0	0	0	0	0	0	0	0	0	0	0	0	0	0	0	0	0	0	0	0	0	0	0	0	0	0	0	0	0	0	0	0	0	0	0	0	0	0	0	0	0	0	0	0
Bacteria; Firmicutes; Clostridia; Oscillospirales; Ruminococcaceae; Anaerotruncus; uncultured_organism	0	0	0	0	0	0	0	0	0	0	0	0	0	0	0	0	0	0	0	0	0	0	0	0	0	0	0	0	0	0	0	0	0	0	0	0	0	0	0	0	0	0	0	0	0	0	0	0	0
Bacteria; Firmicutes; Clostridia; Lachnospirales; Lachnospiraceae; Lachnospiraceae_NK4A136_group; uncultured_bacterium	0	0	0	0	0	0	0	0	0	0	0	0	0	0	0	0	0	0	0	0	0	0	0	0	0	0	0	0	0	0	0	0	0	0	0	0	0	0	0	0	0	0	0	0	0	0	0	0	0
Bacteria; Firmicutes; Bacilli	0	0	0	0	0	0	0	0	0	0	0	0	0	0	0	0	0	0	0	0	0	0	0	0	0	0	0	0	0	0	0	0	0	0	0	0	0	0	0	0	0	0	0	0	0	0	0	0	0
Bacteria; Firmicutes; Bacilli; Erysipelotrichales; Erysipelotrichaceae; Erysipelotrichaceae; uncultured_bacterium	0	0	0	0	0	0	0	0	0	0	0	0	0	0	0	0	0	0	0	0	0	0	0	0	0	0	0	0	0	0	0	0	0	0	0	0	0	0	0	0	0	0	0	0	0	0	0	0	0
Bacteria; Firmicutes; Clostridia; Clostridia_vadinBB60_group; Clostridia_vadinBB60_group; Clostridia_vadinBB60_group; unidentified	0	0	0	0	0	0	0	0	0	0	0	0	0	0	0	0	0	0	0	0	0	0	0	0	0	0	0	0	0	0	0	0	0	0	0	0	0	0	0	0	0	0	0	0	0	0	0	0	0
Bacteria; Firmicutes; Clostridia; Peptostreptococcales-Tissierellales; Anaerovoracaceae; Family_XIII_AD3011_group	0	0	0	0	0	0	0	0	0	0	0	0	0	0	0	0	0	0	0	0	0	0	0	0	0	0	0	0	0	0	0	0	0	0	0	0	0	0	0	0	0	0	0	0	0	0	0	0	0
Bacteria; Actinobacteriota; Actinobacteria; Pseudonocardiales; Pseudonocardiaceae	0	0	0	0	0	0	0	0	0	0	0	0	0	0	0	0	0	0	0	0	0	0	0	0	0	0	0	0	0	0	0	0	0	0	0	0	0	0	0	0	0	0	0	0	0	0	0	0	0
Bacteria; Firmicutes; Clostridia; Lachnospirales; Lachnospiraceae	0	0	0	0	0	0	0	0	0	0	0	0	0	0	0	0	0	0	0	0	0	0	0	0	0	0	0	0	0	0	0	0	0	0	0	0	0	0	0	0	0	0	0	0	0	0	0	0	0
Bacteria; Actinobacteriota; Actinobacteria; Micrococcales; Promicromonosporaceae; Promicromonospora	0	0	0	0	0	0	0	0	0	0	0	0	0	0	0	0	0	0	0	0	0	0	0	0	0	0	0	0	0	0	0	0	0	0	0	0	0	0	0	0	0	0	0	0	0	0	0	0	0
Bacteria; Firmicutes; Clostridia; Lachnospirales; Lachnospiraceae	0	0	0	0	0	0	0	0	0	0	0	0	0	0	0	0	0	0	0	0	0	0	0	0	0	0	0	0	0	0	0	0	0	0	0	0	0	0	0	0	0	0	0	0	0	0	0	0	0
Bacteria; Firmicutes; Clostridia; Clostridia_vadinBB60_group; Clostridia_vadinBB60_group; Clostridia_vadinBB60_group; unidentified	0	0	0	0	0	0	0	0	0	0	0	0	0	0	0	0	0	0	0	0	0	0	0	0	0	0	0	0	0	0	0	0	0	0	0	0	0	0	0	0	0	0	0	0	0	0	0	0	0
Bacteria; Firmicutes; Clostridia; Lachnospirales; Lachnospiraceae	0	0	0	0	0	0	0	0	0	0	0	0	0	0	0	0	0	0	0	0	0	0	0	0	0	0	0	0	0	0	0	0	0	0	0	0	0	0	0	0	0	0	0	0	0	0	0	0	0
Bacteria; Firmicutes; Clostridia; Clostridia_UCG-014; Clostridia_UCG-014; Clostridia_UCG-014	0	0	0	0	0	0	0	0	0	0	0	0	0	0	0	0	0	0	0	0	0	0	0	0	0	0	0	0	0	0	0	0	0	0	0	0	0	0	0	0	0	0	0	0	0	0	0	0	0
Bacteria; Firmicutes; Bacilli; Lactobacillales; Streptococcaceae; Lactococcus	0	0	0	0	0	0	0	0	0	0	0	0	0	0	0	0	0	0	0	0	0	0	0	0	0	0	0	0	0	0	0	0	0	0	0	0	0	0	0	0	0	0	0	0	0	0	0	0	0
Bacteria; Firmicutes; Clostridia; Lachnospirales; Lachnospiraceae	0	0	0	0	0	0	0	0	0	0	0	0	0	0	0	0	0	0	0	0	0	0	0	0	0	0	0	0	0	0	0	0	0	0	0	0	0	0	0	0	0	0	0	0	0	0	0	0	0
Bacteria; Firmicutes; Clostridia; Lachnospirales; Lachnospiraceae; Lachnospiraceae_NK4A136_group	0	0	0	0	0	0	0	0	0	0	0	0	0	0	0	0	0	0	0	0	0	0	0	0	0	0	0	0	0	0	0	0	0	0	0	0	0	0	0	0	0	0	0	0	0	0	0	0	0
Bacteria; Firmicutes; Clostridia; Lachnospirales; Lachnospiraceae	0	0	0	0	0	0	0	0	0	0	0	0	0	0	0	0	0	0	0	0	0	0	0	0	0	0	0	0	0	0	0	0	0	0	0	0	0	0	0	0	0	0	0	0	0	0	0	0	0
Bacteria; Firmicutes; Clostridia; Lachnospirales; Lachnospiraceae	0	0	0	0	0	0	0	0	0	0	0	0	0	0	0	0	0	0	0	0	0	0	0	0	0	0	0	0	0	0	0	0	0	0	0	0	0	0	0	0	0	0	0	0	0	0	0	0	0
Bacteria; Firmicutes; Bacilli; Bacillales; Bacillaceae; Geobacillus	0	0	0	0	0	0	0	0	0	0	0	0	0	0	0	0	0	0	0	0	0	0	0	0	0	0	0	0	0	0	0	0	0	0	0	0	0	0	0	0	0	0	0	0	0	0	0	0	0
Bacteria; Firmicutes; Clostridia; Lachnospirales; Lachnospiraceae; uncultured; uncultured_bacterium	0	0	0	0	0	0	0	0	0	0	0	0	0	0	0	0	0	0	0	0	0	0	0	0	0	0	0	0	0	0	0	0	0	0	0	0	0	0	0	0	0	0	0	0	0	0	0	0	0
Bacteria; Firmicutes; Clostridia; Clostridia_vadinBB60_group; Clostridia_vadinBB60_group; Clostridia_vadinBB60_group; uncultured_bacterium	0	0	0	0	0	0	0	0	0	0	0	0	0	0	0	0	0	0	0	0	0	0	0	0	0	0	0	0	0	0	0	0	0	0	0	0	0	0	0	0	0	0	0	0	0	0	0	0	0
Bacteria; Firmicutes; Clostridia; Lachnospirales; Lachnospiraceae; Roseburia; uncultured_bacterium	0	0	0	0	0	0	0	0	0	0	0	0	0	0	0	0	0	0	0	0	0	0	0	0	0	0	0	0	0	0	0	0	0	0	0	0	0	0	0	0	0	0	0	0	0	0	0	0	0
Bacteria; Firmicutes; Clostridia; Oscillospirales; Ruminococcaceae; Incertae_Sedis	0	0	0	0	0	0	0	0	0	0	0	0	0	0	0	0	0	0	0	0	0	0	0	0	0	0	0	0	0	0	0	0	0	0	0	0	0	0	0	0	0	0	0	0	0	0	0	0	0
Bacteria; Firmicutes; Clostridia; Clostridia_UCG-014; Clostridia_UCG-014; Clostridia_UCG-014	0	0	0	0	0	0	0	0	0	0	0	0	0	0	0	0	0	0	0	0	0	0	0	0	0	0	0	0	0	0	0	0	0	0	0	0	0	0	0	0	0	0	0	0	0	0	0	0	0
Bacteria; Firmicutes; Clostridia; Lachnospirales; Lachnospiraceae; Lachnospiraceae_UCG-006; Clostridium_sp.	0	0	0	0	0	0	0	0	0	0	0	0	0	0	0	0	0	0	0	0	0	0	0	0	0	0	0	0	0	0	0	0	0	0	0	0	0	0	0	0	0	0	0	0	0	0	0	0	0
Bacteria; Firmicutes; Clostridia; Lachnospirales; Lachnospiraceae; Lachnoclostridium	0	0	0	0	0	0	0	0	0	0	0	0	0	0	0	0	0	0	0	0	0	0	0	0	0	0	0	0	0	0	0	0	0	0	0	0	0	0	0	0	0	0	0	0	0	0	0	0	0
Bacteria; Firmicutes; Clostridia; Oscillospirales; Oscillospiraceae; uncultured; uncultured_bacterium	0	0	0	0	0	0	0	0	0	0	0	0	0	0	0	0	0	0	0	0	0	0	0	0	0	0	0	0	0	0	0	0	0	0	0	0	0	0	0	0	0	0	0	0	0	0	0	0	0
Bacteria; Firmicutes; Clostridia; Oscillospirales; Ruminococcaceae; [Eubacterium]_siraeum_group; uncultured_bacterium	0	0	0	0	0	0	0	0	0	0	0	0	0	0	0	0	0	0	0	0	0	0	0	0	0	0	0	0	0	0	0	0	0	0	0	0	0	0	0	0	0	0	0	0	0	0	0	0	0
Bacteria; Firmicutes; Clostridia; Lachnospirales; Defluviitaleaceae; Defluviitaleaceae_UCG-011; uncultured_organism	0	0	0	0	0	0	0	0	0	0	0	0	0	0	0	0	0	0	0	0	0	0	0	0	0	0	0	0	0	0	0	0	0	0	0	0	0	0	0	0	0	0	0	0	0	0	0	0	0
Bacteria; Myxococcota; Polyangia; Polyangiales; Polyangiaceae; Pajaroellobacter	0	0	0	0	0	0	0	0	0	0	0	0	0	0	0	0	0	0	0	0	0	0	0	0	0	0	0	0	0	0	0	0	0	0	0	0	0	0	0	0	0	0	0	0	0	0	0	0	0
Bacteria; Firmicutes; Clostridia; Eubacteriales; Eubacteriaceae; uncultured; uncultured_bacterium	0	0	0	0	0	0	0	0	0	0	0	0	0	0	0	0	0	0	0	0	0	0	0	0	0	0	0	0	0	0	0	0	0	0	0	0	0	0	0	0	0	0	0	0	0	0	0	0	0
Bacteria; Firmicutes; Clostridia; Peptostreptococcales-Tissierellales; Anaerovoracaceae; [Eubacterium]_brachy_group; uncultured_bacterium	0	0	0	0	0	0	0	0	0	0	0	0	0	0	0	0	0	0	0	0	0	0	0	0	0	0	0	0	0	0	0	0	0	0	0	0	0	0	0	0	0	0	0	0	0	0	0	0	0
Bacteria; Firmicutes; Bacilli; Erysipelotrichales; Erysipelotrichaceae; Turicibacter	0	0	0	0	0	0	0	0	0	0	0	0	0	0	0	0	0	0	0	0	0	0	0	0	0	0	0	0	0	0	0	0	0	0	0	0	0	0	0	0	0	0	0	0	0	0	0	0	0
Bacteria; Firmicutes; Bacilli; Lactobacillales; Enterococcaceae; Enterococcus	0	0	0	0	0	0	0	0	0	0	0	0	0	0	0	0	0	0	0	0	0	0	0	0	0	0	0	0	0	0	0	0	0	0	0	0	0	0	0	0	0	0	0	0	0	0	0	0	0
Bacteria; Firmicutes; Bacilli; RF39; RF39; RF39	0	0	0	0	0	0	0	0	0	0	0	0	0	0	0	0	0	0	0	0	0	0	0	0	0	0	0	0	0	0	0	0	0	0	0	0	0	0	0	0	0	0	0	0	0	0	0	0	0
Bacteria; Firmicutes; Clostridia; Lachnospirales; Lachnospiraceae; GCA-900066575; uncultured_bacterium	0	0	0	0	0	0	0	0	0	0	0	0	0	0	0	0	0	0	0	0	0	0	0	0	0	0	0	0	0	0	0	0	0	0	0	0	0	0	0	0	0	0	0	0	0	0	0	0	0
Bacteria; Firmicutes; Bacilli; Erysipelotrichales; Erysipelotrichaceae; Dubosiella; Dubosiella_newyorkensis	0	0	0	0	0	0	0	0	0	0	0	0	0	0	0	0	0	0	0	0	0	0	0	0	0	0	0	0	0	0	0	0	0	0	0	0	0	0	0	0	0	0	0	0	0	0	0	0	0
Bacteria; Proteobacteria; Alphaproteobacteria; Caulobacterales; Caulobacteraceae; Brevundimonas	0	0	0	0	0	0	0	0	0	0	0	0	0	0	0	0	0	0	0	0	0	0	0	0	0	0	0	0	0	0	0	0	0	0	0	0	0	0	0	0	0	0	0	0	0	0	0	0	0
Bacteria; Firmicutes; Clostridia; Clostridia_vadinBB60_group; Clostridia_vadinBB60_group; Clostridia_vadinBB60_group; unidentified	0	0	0	0	0	0	0	0	0	0	0	0	0	0	0	0	0	0	0	0	0	0	0	0	0	0	0	0	0	0	0	0	0	0	0	0	0	0	0	0	0	0	0	0	0	0	0	0	0
Bacteria; Actinobacteriota; Coriobacteriia; Coriobacteriales; Eggerthellaceae; Enterorhabdus; uncultured_bacterium	0	0	0	0	0	0	0	0	0	0	0	0	0	0	0	0	0	0	0	0	0	0	0	0	0	0	0	0	0	0	0	0	0	0	0	0	0	0	0	0	0	0	0	0	0	0	0	0	0
Bacteria; Firmicutes; Bacilli	0	0	0	0	0	0	0	0	0	0	0	0	0	0	0	0	0	0	0	0	0	0	0	0	0	0	0	0	0	0	0	0	0	0	0	0	0	0	0	0	0	0	0	0	0	0	0	0	0
Bacteria; Firmicutes; Bacilli; Erysipelotrichales; Erysipelotrichaceae; uncultured; unidentified	0	0	0	0	0	0	0	0	0	0	0	0	0	0	0	0	0	0	0	0	0	0	0	0	0	0	0	0	0	0	0	0	0	0	0	0	0	0	0	0	0	0	0	0	0	0	0	0	0
Bacteria; Firmicutes; Clostridia; Lachnospirales; Lachnospiraceae	0	0	0	0	0	0	0	0	0	0	0	0	0	0	0	0	0	0	0	0	0	0	0	0	0	0	0	0	0	0	0	0	0	0	0	0	0	0	0	0	0	0	0	0	0	0	0	0	0
Bacteria; Firmicutes; Clostridia; Lachnospirales; Lachnospiraceae; A2; uncultured_bacterium	0	0	0	0	0	0	0	0	0	0	0	0	0	0	0	0	0	0	0	0	0	0	0	0	0	0	0	0	0	0	0	0	0	0	0	0	0	0	0	0	0	0	0	0	0	0	0	0	0
Bacteria; Firmicutes; Clostridia; Lachnospirales; Lachnospiraceae; GCA-900066575	0	0	0	0	0	0	0	0	0	0	0	0	0	0	0	0	0	0	0	0	0	0	0	0	0	0	0	0	0	0	0	0	0	0	0	0	0	0	0	0	0	0	0	0	0	0	0	0	0
Bacteria; Firmicutes; Clostridia; Clostridia_vadinBB60_group; Clostridia_vadinBB60_group; Clostridia_vadinBB60_group	0	0	0	0	0	0	0	0	0	0	0	0	0	0	0	0	0	0	0	0	0	0	0	0	0	0	0	0	0	0	0	0	0	0	0	0	0	0	0	0	0	0	0	0	0	0	0	0	0
Bacteria; Firmicutes; Clostridia; Lachnospirales; Lachnospiraceae; GCA-900066575; uncultured_bacterium	0	0	0	0	0	0	0	0	0	0	0	0	0	0	0	0	0	0	0	0	0	0	0	0	0	0	0	0	0	0	0	0	0	0	0	0	0	0	0	0	0	0	0	0	0	0	0	0	0
Bacteria; Firmicutes; Clostridia; Lachnospirales; Lachnospiraceae	0	0	0	0	0	0	0	0	0	0	0	0	0	0	0	0	0	0	0	0	0	0	0	0	0	0	0	0	0	0	0	0	0	0	0	0	0	0	0	0	0	0	0	0	0	0	0	0	0
Bacteria; Firmicutes; Clostridia; Oscillospirales; Ruminococcaceae; uncultured	0	0	0	0	0	0	0	0	0	0	0	0	0	0	0	0	0	0	0	0	0	0	0	0	0	0	0	0	0	0	0	0	0	0	0	0	0	0	0	0	0	0	0	0	0	0	0	0	0
Bacteria; Firmicutes; Clostridia; Lachnospirales; Lachnospiraceae	0	0	0	0	0	0	0	0	0	0	0	0	0	0	0	0	0	0	0	0	0	0	0	0	0	0	0	0	0	0	0	0	0	0	0	0	0	0	0	0	0	0	0	0	0	0	0	0	0
Bacteria; Firmicutes; Clostridia; Lachnospirales; Lachnospiraceae	0	0	0	0	0	0	0	0	0	0	0	0	0	0	0	0	0	0	0	0	0	0	0	0	0	0	0	0	0	0	0	0	0	0	0	0	0	0	0	0	0	0	0	0	0	0	0	0	0
Bacteria; Firmicutes; Clostridia; Clostridiales; Clostridiaceae; Clostridium_sensu_stricto_1	0	0	0	0	0	0	0	0	0	0	0	0	0	0	0	0	0	0	0	0	0	0	0	0	0	0	0	0	0	0	0	0	0	0	0	0	0	0	0	0	0	0	0	0	0	0	0	0	0
Bacteria; Firmicutes; Clostridia; Lachnospirales; Lachnospiraceae; Lachnospiraceae_NK4A136_group	0	0	0	0	0	0	0	0	0	0	0	0	0	0	0	0	0	0	0	0	0	0	0	0	0	0	0	0	0	0	0	0	0	0	0	0	0	0	0	0	0	0	0	0	0	0	0	0	0
Bacteria; Firmicutes; Clostridia; Lachnospirales; Lachnospiraceae; uncultured; uncultured_bacterium	0	0	0	0	0	0	0	0	0	0	0	0	0	0	0	0	0	0	0	0	0	0	0	0	0	0	0	0	0	0	0	0	0	0	0	0	0	0	0	0	0	0	0	0	0	0	0	0	0
Bacteria; Firmicutes; Clostridia; Clostridia_vadinBB60_group; Clostridia_vadinBB60_group; Clostridia_vadinBB60_group; uncultured_bacterium	0	0	0	0	0	0	0	0	0	0	0	0	0	0	0	0	0	0	0	0	0	0	0	0	0	0	0	0	0	0	0	0	0	0	0	0	0	0	0	0	0	0	0	0	0	0	0	0	0
Bacteria; Firmicutes; Clostridia; Clostridia_UCG-014; Clostridia_UCG-014; Clostridia_UCG-014; unidentified	0	0	0	0	0	0	0	0	0	0	0	0	0	0	0	0	0	0	0	0	0	0	0	0	0	0	0	0	0	0	0	0	0	0	0	0	0	0	0	0	0	0	0	0	0	0	0	0	0
Bacteria; Firmicutes; Bacilli; Lactobacillales; Streptococcaceae; Lactococcus	0	0	0	0	0	0	0	0	0	0	0	0	0	0	0	0	0	0	0	0	0	0	0	0	0	0	0	0	0	0	0	0	0	0	0	0	0	0	0	0	0	0	0	0	0	0	0	0	0
Bacteria; Firmicutes; Bacilli; Erysipelotrichales; Erysipelotrichaceae; uncultured; unidentified	0	0	0	0	0	0	0	0	0	0	0	0	0	0	0	0	0	0	0	0	0	0	0	0	0	0	0	0	0	0	0	0	0	0	0	0	0	0	0	0	0	0	0	0	0	0	0	0	0
Bacteria; Firmicutes; Bacilli; RF39; RF39; RF39; uncultured_Erysipelotrichia	0	0	0	0	0	0	0	0	0	0	0	0	0	0	0	0	0	0	0	0	0	0	0	0	0	0	0	0	0	0	0	0	0	0	0	0	0	0	0	0	0	0	0	0	0	0	0	0	0
Bacteria; Firmicutes; Bacilli; RF39; RF39; RF39	0	0	0	0	0	0	0	0	0	0	0	0	0	0	0	0	0	0	0	0	0	0	0	0	0	0	0	0	0	0	0	0	0	0	0	0	0	0	0	0	0	0	0	0	0	0	0	0	0
Bacteria; Firmicutes; Clostridia; Lachnospirales; Lachnospiraceae; uncultured; uncultured_bacterium	0	0	0	0	0	0	0	0	0	0	0	0	0	0	0	0	0	0	0	0	0	0	0	0	0	0	0	0	0	0	0	0	0	0	0	0	0	0	0	0	0	0	0	0	0	0	0	0	0
Bacteria; Firmicutes; Bacilli; Erysipelotrichales; Erysipelotrichaceae; Faecalibaculum	0	0	0	0	0	0	0	0	0	0	0	0	0	0	0	0	0	0	0	0	0	0	0	0	0	0	0	0	0	0	0	0	0	0	0	0	0	0	0	0	0	0	0	0	0	0	0	0	0
Bacteria; Firmicutes; Bacilli; Acholeplasmatales; Acholeplasmataceae; Anaeroplasma; uncultured_bacterium	0	0	0	0	0	0	0	0	0	0	0	0	0	0	0	0	0	0	0	0	0	0	0	0	0	0	0	0	0	0	0	0	0	0	0	0	0	0	0	0	0	0	0	0	0	0	0	0	0
Bacteria; Firmicutes; Clostridia; Lachnospirales; Lachnospiraceae; uncultured; uncultured_bacterium	0	0	0	0	0	0	0	0	0	0	0	0	0	0	0	0	0	0	0	0	0	0	0	0	0	0	0	0	0	0	0	0	0	0	0	0	0	0	0	0	0	0	0	0	0	0	0	0	0
Bacteria; Firmicutes; Clostridia; Lachnospirales; Lachnospiraceae; Lachnospiraceae_FCS020_group; metagenome	0	0	0	0	0	0	0	0	0	0	0	0	0	0	0	0	0	0	0	0	0	0	0	0	0	0	0	0	0	0	0	0	0	0	0	0	0	0	0	0	0	0	0	0	0	0	0	0	0
Bacteria; Firmicutes; Clostridia; Oscillospirales; [Eubacterium]_coprostanoligenes_group; [Eubacterium]_coprostanoligenes_group; gut_metagenome	0	0	0	0	0	0	0	0	0	0	0	0	0	0	0	0	0	0	0	0	0	0	0	0	0	0	0	0	0	0	0	0	0	0	0	0	0	0	0	0	0	0	0	0	0	0	0	0	0
Bacteria; Firmicutes; Clostridia; Peptococcales; Peptococcaceae; uncultured; uncultured_bacterium	0	0	0	0	0	0	0	0	0	0	0	0	0	0	0	0	0	0	0	0	0	0	0	0	0	0	0	0	0	0	0	0	0	0	0	0	0	0	0	0	0	0	0	0	0	0	0	0	0
Bacteria; Firmicutes; Bacilli; Bacillales; Bacillaceae; uncultured; uncultured_Geobacillus	0	0	0	0	0	0	0	0	0	0	0	0	0	0	0	0	0	0	0	0	0	0	0	0	0	0	0	0	0	0	0	0	0	0	0	0	0	0	0	0	0	0	0	0	0	0	0	0	0
Bacteria; Firmicutes; Bacilli; Erysipelotrichales; Erysipelotrichaceae; uncultured; unidentified	0	0	0	0	0	0	0	0	0	0	0	0	0	0	0	0	0	0	0	0	0	0	0	0	0	0	0	0	0	0	0	0	0	0	0	0	0	0	0	0	0	0	0	0	0	0	0	0	0
Bacteria; Firmicutes; Clostridia; Oscillospirales; Oscillospiraceae; Oscillibacter	0	0	0	0	0	0	0	0	0	0	0	0	0	0	0	0	0	0	0	0	0	0	0	0	0	0	0	0	0	0	0	0	0	0	0	0	0	0	0	0	0	0	0	0	0	0	0	0	0
Bacteria; Firmicutes; Clostridia; Clostridia_vadinBB60_group; Clostridia_vadinBB60_group; Clostridia_vadinBB60_group; unidentified	0	0	0	0	0	0	0	0	0	0	0	0	0	0	0	0	0	0	0	0	0	0	0	0	0	0	0	0	0	0	0	0	0	0	0	0	0	0	0	0	0	0	0	0	0	0	0	0	0
Bacteria; Firmicutes; Clostridia; Clostridia_UCG-014; Clostridia_UCG-014; Clostridia_UCG-014; uncultured_bacterium	0	0	0	0	0	0	0	0	0	0	0	0	0	0	0	0	0	0	0	0	0	0	0	0	0	0	0	0	0	0	0	0	0	0	0	0	0	0	0	0	0	0	0	0	0	0	0	0	0
Bacteria; Firmicutes; Clostridia; Lachnospirales; Lachnospiraceae; uncultured; uncultured_bacterium	0	0	0	0	0	0	0	0	0	0	0	0	0	0	0	0	0	0	0	0	0	0	0	0	0	0	0	0	0	0	0	0	0	0	0	0	0	0	0	0	0	0	0	0	0	0	0	0	0
Bacteria; Firmicutes; Bacilli; Erysipelotrichales; Erysipelotrichaceae; Dubosiella; Dubosiella_newyorkensis	0	0	0	0	0	0	0	0	0	0	0	0	0	0	0	0	0	0	0	0	0	0	0	0	0	0	0	0	0	0	0	0	0	0	0	0	0	0	0	0	0	0	0	0	0	0	0	0	0
Bacteria; Firmicutes; Clostridia; Lachnospirales; Lachnospiraceae	0	0	0	0	0	0	0	0	0	0	0	0	0	0	0	0	0	0	0	0	0	0	0	0	0	0	0	0	0	0	0	0	0	0	0	0	0	0	0	0	0	0	0	0	0	0	0	0	0
Bacteria; Firmicutes; Clostridia; Peptostreptococcales-Tissierellales; Anaerovoracaceae; [Eubacterium]_nodatum_group; uncultured_organism	0	0	0	0	0	0	0	0	0	0	0	0	0	0	0	0	0	0	0	0	0	0	0	0	0	0	0	0	0	0	0	0	0	0	0	0	0	0	0	0	0	0	0	0	0	0	0	0	0
Bacteria; Proteobacteria; Gammaproteobacteria; Pseudomonadales; Moraxellaceae; Acinetobacter	0	0	0	0	0	0	0	0	0	0	0	0	0	0	0	0	0	0	0	0	0	0	0	0	0	0	0	0	0	0	0	0	0	0	0	0	0	0	0	0	0	0	0	0	0	0	0	0	0
Bacteria; Firmicutes; Bacilli; Erysipelotrichales; Erysipelotrichaceae; Dubosiella; Dubosiella_newyorkensis	0	0	0	0	0	0	0	0	0	0	0	0	0	0	0	0	0	0	0	0	0	0	0	0	0	0	0	0	0	0	0	0	0	0	0	0	0	0	0	0	0	0	0	0	0	0	0	0	0
Bacteria; Actinobacteriota; Actinobacteria; Pseudonocardiales; Pseudonocardiaceae; Saccharopolyspora	0	0	0	0	0	0	0	0	0	0	0	0	0	0	0	0	0	0	0	0	0	0	0	0	0	0	0	0	0	0	0	0	0	0	0	0	0	0	0	0	0	0	0	0	0	0	0	0	0
Bacteria; Firmicutes; Clostridia; Peptostreptococcales-Tissierellales; Anaerovoracaceae; [Eubacterium]_brachy_group; uncultured_bacterium	0	0	0	0	0	0	0	0	0	0	0	0	0	0	0	0	0	0	0	0	0	0	0	0	0	0	0	0	0	0	0	0	0	0	0	0	0	0	0	0	0	0	0	0	0	0	0	0	0
Bacteria; Firmicutes	0	0	0	0	0	0	0	0	0	0	0	0	0	0	0	0	0	0	0	0	0	0	0	0	0	0	0	0	0	0	0	0	0	0	0	0	0	0	0	0	0	0	0	0	0	0	0	0	0
Bacteria; Firmicutes; Clostridia; Lachnospirales; Lachnospiraceae; Lachnospiraceae_UCG-001	0	0	0	0	0	0	0	0	0	0	0	0	0	0	0	0	0	0	0	0	0	0	0	0	0	0	0	0	0	0	0	0	0	0	0	0	0	0	0	0	0	0	0	0	0	0	0	0	0
Bacteria; Bacteroidota; Bacteroidia; Bacteroidales; Rikenellaceae; Alistipes; uncultured_bacterium	0	0	0	0	0	0	0	0	0	0	0	0	0	0	0	0	0	0	0	0	0	0	0	0	0	0	0	0	0	0	0	0	0	0	0	0	0	0	0	0	0	0	0	0	0	0	0	0	0
Bacteria; Firmicutes; Clostridia; Lachnospirales; Lachnospiraceae; [Eubacterium]_fissicatena_group; uncultured_bacterium	0	0	0	0	0	0	0	0	0	0	0	0	0	0	0	0	0	0	0	0	0	0	0	0	0	0	0	0	0	0	0	0	0	0	0	0	0	0	0	0	0	0	0	0	0	0	0	0	0
Bacteria; Firmicutes; Bacilli; Lactobacillales; Streptococcaceae; Lactococcus	0	0	0	0	0	0	0	0	0	0	0	0	0	0	0	0	0	0	0	0	0	0	0	0	0	0	0	0	0	0	0	0	0	0	0	0	0	0	0	0	0	0	0	0	0	0	0	0	0
Bacteria; Firmicutes; Clostridia; Lachnospirales; Defluviitaleaceae; Defluviitaleaceae_UCG-011; uncultured_organism	0	0	0	0	0	0	0	0	0	0	0	0	0	0	0	0	0	0	0	0	0	0	0	0	0	0	0	0	0	0	0	0	0	0	0	0	0	0	0	0	0	0	0	0	0	0	0	0	0
Bacteria; Firmicutes; Bacilli; Erysipelotrichales; Erysipelotrichaceae; Dubosiella; Dubosiella_newyorkensis	0	0	0	0	0	0	0	0	0	0	0	0	0	0	0	0	0	0	0	0	0	0	0	0	0	0	0	0	0	0	0	0	0	0	0	0	0	0	0	0	0	0	0	0	0	0	0	0	0
Bacteria; Firmicutes; Clostridia; Oscillospirales; Ruminococcaceae; Incertae_Sedis	0	0	0	0	0	0	0	0	0	0	0	0	0	0	0	0	0	0	0	0	0	0	0	0	0	0	0	0	0	0	0	0	0	0	0	0	0	0	0	0	0	0	0	0	0	0	0	0	0
Bacteria; Firmicutes; Clostridia; Lachnospirales; Lachnospiraceae; uncultured; uncultured_bacterium	0	0	0	0	0	0	0	0	0	0	0	0	0	0	0	0	0	0	0	0	0	0	0	0	0	0	0	0	0	0	0	0	0	0	0	0	0	0	0	0	0	0	0	0	0	0	0	0	0
Bacteria; Firmicutes; Clostridia; Lachnospirales; Lachnospiraceae	0	0	0	0	0	0	0	0	0	0	0	0	0	0	0	0	0	0	0	0	0	0	0	0	0	0	0	0	0	0	0	0	0	0	0	0	0	0	0	0	0	0	0	0	0	0	0	0	0
Bacteria; Firmicutes; Clostridia; Oscillospirales; UCG-010; UCG-010; uncultured_organism	0	0	0	0	0	0	0	0	0	0	0	0	0	0	0	0	0	0	0	0	0	0	0	0	0	0	0	0	0	0	0	0	0	0	0	0	0	0	0	0	0	0	0	0	0	0	0	0	0
Bacteria; Firmicutes; Bacilli; Erysipelotrichales; Erysipelotrichaceae; Turicibacter	0	0	0	0	0	0	0	0	0	0	0	0	0	0	0	0	0	0	0	0	0	0	0	0	0	0	0	0	0	0	0	0	0	0	0	0	0	0	0	0	0	0	0	0	0	0	0	0	0
Bacteria; Firmicutes; Clostridia; Clostridia_UCG-014; Clostridia_UCG-014; Clostridia_UCG-014	0	0	0	0	0	0	0	0	0	0	0	0	0	0	0	0	0	0	0	0	0	0	0	0	0	0	0	0	0	0	0	0	0	0	0	0	0	0	0	0	0	0	0	0	0	0	0	0	0
Bacteria; Firmicutes; Bacilli; Lactobacillales; Lactobacillaceae; Lactobacillus	0	0	0	0	0	0	0	0	0	0	0	0	0	0	0	0	0	0	0	0	0	0	0	0	0	0	0	0	0	0	0	0	0	0	0	0	0	0	0	0	0	0	0	0	0	0	0	0	0
Bacteria; Firmicutes; Bacilli; Lactobacillales; Streptococcaceae; Lactococcus	0	0	0	0	0	0	0	0	0	0	0	0	0	0	0	0	0	0	0	0	0	0	0	0	0	0	0	0	0	0	0	0	0	0	0	0	0	0	0	0	0	0	0	0	0	0	0	0	0
Bacteria; Firmicutes; Clostridia; Lachnospirales; Lachnospiraceae; A2	0	0	0	0	0	0	0	0	0	0	0	0	0	0	0	0	0	0	0	0	0	0	0	0	0	0	0	0	0	0	0	0	0	0	0	0	0	0	0	0	0	0	0	0	0	0	0	0	0
Bacteria; Firmicutes; Clostridia; Clostridia_vadinBB60_group; Clostridia_vadinBB60_group; Clostridia_vadinBB60_group; unidentified	0	0	0	0	0	0	0	0	0	0	0	0	0	0	0	0	0	0	0	0	0	0	0	0	0	0	0	0	0	0	0	0	0	0	0	0	0	0	0	0	0	0	0	0	0	0	0	0	0
Bacteria; Firmicutes; Clostridia; Peptostreptococcales-Tissierellales; Anaerovoracaceae; [Eubacterium]_brachy_group; uncultured_bacterium	0	0	0	0	0	0	0	0	0	0	0	0	0	0	0	0	0	0	0	0	0	0	0	0	0	0	0	0	0	0	0	0	0	0	0	0	0	0	0	0	0	0	0	0	0	0	0	0	0
Bacteria; Firmicutes; Clostridia; Clostridia_UCG-014; Clostridia_UCG-014; Clostridia_UCG-014	0	0	0	0	0	0	0	0	0	0	0	0	0	0	0	0	0	0	0	0	0	0	0	0	0	0	0	0	0	0	0	0	0	0	0	0	0	0	0	0	0	0	0	0	0	0	0	0	0
Bacteria; Firmicutes; Clostridia; Oscillospirales; Ruminococcaceae; Incertae_Sedis	0	0	0	0	0	0	0	0	0	0	0	0	0	0	0	0	0	0	0	0	0	0	0	0	0	0	0	0	0	0	0	0	0	0	0	0	0	0	0	0	0	0	0	0	0	0	0	0	0
Bacteria; Firmicutes; Clostridia; Lachnospirales; Lachnospiraceae	0	0	0	0	0	0	0	0	0	0	0	0	0	0	0	0	0	0	0	0	0	0	0	0	0	0	0	0	0	0	0	0	0	0	0	0	0	0	0	0	0	0	0	0	0	0	0	0	0
Bacteria; Firmicutes; Bacilli; RF39; RF39; RF39; human_gut	0	0	0	0	0	0	0	0	0	0	0	0	0	0	0	0	0	0	0	0	0	0	0	0	0	0	0	0	0	0	0	0	0	0	0	0	0	0	0	0	0	0	0	0	0	0	0	0	0
Bacteria; Firmicutes; Clostridia; Lachnospirales; Lachnospiraceae; Marvinbryantia; Clostridiales_bacterium	0	0	0	0	0	0	0	0	0	0	0	0	0	0	0	0	0	0	0	0	0	0	0	0	0	0	0	0	0	0	0	0	0	0	0	0	0	0	0	0	0	0	0	0	0	0	0	0	0
Bacteria; Firmicutes; Clostridia; Lachnospirales; Lachnospiraceae	0	0	0	0	0	0	0	0	0	0	0	0	0	0	0	0	0	0	0	0	0	0	0	0	0	0	0	0	0	0	0	0	0	0	0	0	0	0	0	0	0	0	0	0	0	0	0	0	0
Bacteria; Proteobacteria; Gammaproteobacteria; Burkholderiales; Oxalobacteraceae	4	0	0	0	0	0	0	0	0	0	0	0	0	0	0	0	0	0	0	0	0	0	0	0	0	0	0	0	0	0	0	0	0	0	0	0	0	0	0	0	0	0	0	0	0	0	0	0	0
Bacteria; Bacteroidota; Bacteroidia; Flavobacteriales; Flavobacteriaceae; Flavobacterium; Flavobacterium_columnare	4	0	0	0	0	0	0	0	0	0	0	0	0	0	0	0	0	0	0	0	0	0	0	0	0	0	0	0	0	0	0	0	0	0	0	0	0	0	0	0	0	0	0	0	0	0	0	0	0
Bacteria; Firmicutes; Clostridia; Clostridia_vadinBB60_group; Clostridia_vadinBB60_group; Clostridia_vadinBB60_group; uncultured_Clostridia	0	0	4	0	0	0	0	0	0	0	0	0	0	0	0	0	0	0	0	0	0	0	0	0	0	0	0	0	0	0	0	0	0	0	0	0	0	0	0	0	0	0	0	0	0	0	0	0	0
Bacteria; Actinobacteriota; Actinobacteria; Bifidobacteriales; Bifidobacteriaceae; Bifidobacterium	0	0	4	0	0	0	0	0	0	0	0	0	0	0	0	0	0	0	0	0	0	0	0	0	0	0	0	0	0	0	0	0	0	0	0	0	0	0	0	0	0	0	0	0	0	0	0	0	0
Bacteria; Bacteroidota; Bacteroidia; Bacteroidales; Bacteroidaceae; Bacteroides	0	0	4	0	0	0	0	0	0	0	0	0	0	0	0	0	0	0	0	0	0	0	0	0	0	0	0	0	0	0	0	0	0	0	0	0	0	0	0	0	0	0	0	0	0	0	0	0	0
Bacteria; Bacteroidota; Bacteroidia; Bacteroidales; Bacteroidaceae; Bacteroides	0	0	0	0	0	4	0	0	0	0	0	0	0	0	0	0	0	0	0	0	0	0	0	0	0	0	0	0	0	0	0	0	0	0	0	0	0	0	0	0	0	0	0	0	0	0	0	0	0
Bacteria; Firmicutes; Clostridia; Lachnospirales; Lachnospiraceae; Roseburia; uncultured_bacterium	0	0	0	0	0	0	4	0	0	0	0	0	0	0	0	0	0	0	0	0	0	0	0	0	0	0	0	0	0	0	0	0	0	0	0	0	0	0	0	0	0	0	0	0	0	0	0	0	0
Bacteria; Firmicutes; Bacilli; Paenibacillales; Paenibacillaceae; Paenibacillus	0	0	0	0	0	0	0	4	0	0	0	0	0	0	0	0	0	0	0	0	0	0	0	0	0	0	0	0	0	0	0	0	0	0	0	0	0	0	0	0	0	0	0	0	0	0	0	0	0
Bacteria; Verrucomicrobiota; Verrucomicrobiae; Verrucomicrobiales; Akkermansiaceae; Akkermansia; Akkermansia_muciniphila	0	0	0	0	0	0	0	4	0	0	0	0	0	0	0	0	0	0	0	0	0	0	0	0	0	0	0	0	0	0	0	0	0	0	0	0	0	0	0	0	0	0	0	0	0	0	0	0	0
Bacteria; Bacteroidota; Bacteroidia; Bacteroidales; Rikenellaceae; Alistipes; uncultured_bacterium	0	0	0	0	0	0	0	0	0	0	0	4	0	0	0	0	0	0	0	0	0	0	0	0	0	0	0	0	0	0	0	0	0	0	0	0	0	0	0	0	0	0	0	0	0	0	0	0	0
Bacteria; Firmicutes; Bacilli; Erysipelotrichales; Erysipelotrichaceae; Turicibacter; Turicibacter_sp.	0	0	0	0	0	0	0	0	0	0	0	4	0	0	0	0	0	0	0	0	0	0	0	0	0	0	0	0	0	0	0	0	0	0	0	0	0	0	0	0	0	0	0	0	0	0	0	0	0
Bacteria; Firmicutes; Bacilli; Paenibacillales; Paenibacillaceae; Paenibacillus	0	0	0	0	0	0	0	0	0	0	0	4	0	0	0	0	0	0	0	0	0	0	0	0	0	0	0	0	0	0	0	0	0	0	0	0	0	0	0	0	0	0	0	0	0	0	0	0	0
Bacteria; Firmicutes; Clostridia; Lachnospirales; Lachnospiraceae	0	0	0	0	0	0	0	0	0	0	0	0	0	4	0	0	0	0	0	0	0	0	0	0	0	0	0	0	0	0	0	0	0	0	0	0	0	0	0	0	0	0	0	0	0	0	0	0	0
Bacteria; Firmicutes; Clostridia; Lachnospirales; Lachnospiraceae	0	0	0	0	0	0	0	0	0	0	0	0	0	4	0	0	0	0	0	0	0	0	0	0	0	0	0	0	0	0	0	0	0	0	0	0	0	0	0	0	0	0	0	0	0	0	0	0	0
Bacteria; Firmicutes; Clostridia; Lachnospirales; Lachnospiraceae; uncultured; uncultured_bacterium	0	0	0	0	0	0	0	0	0	0	0	0	0	0	4	0	0	0	0	0	0	0	0	0	0	0	0	0	0	0	0	0	0	0	0	0	0	0	0	0	0	0	0	0	0	0	0	0	0
Bacteria; Firmicutes; Clostridia; Clostridia_vadinBB60_group; Clostridia_vadinBB60_group; Clostridia_vadinBB60_group; uncultured_bacterium	0	0	0	0	0	0	0	0	0	0	0	0	0	0	0	0	0	4	0	0	0	0	0	0	0	0	0	0	0	0	0	0	0	0	0	0	0	0	0	0	0	0	0	0	0	0	0	0	0
Bacteria; Bacteroidota; Bacteroidia; Bacteroidales; Rikenellaceae; Alistipes; uncultured_bacterium	0	0	0	0	0	0	0	0	0	0	0	0	0	0	0	0	0	0	0	0	0	4	0	0	0	0	0	0	0	0	0	0	0	0	0	0	0	0	0	0	0	0	0	0	0	0	0	0	0
Bacteria; Firmicutes; Clostridia; Clostridia_vadinBB60_group; Clostridia_vadinBB60_group; Clostridia_vadinBB60_group	0	0	0	0	0	0	0	0	0	0	0	0	0	0	0	0	0	0	0	0	0	0	0	4	0	0	0	0	0	0	0	0	0	0	0	0	0	0	0	0	0	0	0	0	0	0	0	0	0
Bacteria; Proteobacteria; Alphaproteobacteria; Rhodobacterales; Rhodobacteraceae; Paracoccus	0	0	0	0	0	0	0	0	0	0	0	0	0	0	0	0	0	0	0	0	0	0	0	0	0	4	0	0	0	0	0	0	0	0	0	0	0	0	0	0	0	0	0	0	0	0	0	0	0
Bacteria; Firmicutes; Clostridia; Clostridiales; Clostridiaceae; Clostridium_sensu_stricto_1	0	0	0	0	0	0	0	0	0	0	0	0	0	0	0	0	0	0	0	0	0	0	0	0	0	0	4	0	0	0	0	0	0	0	0	0	0	0	0	0	0	0	0	0	0	0	0	0	0
Bacteria; Firmicutes; Clostridia; Lachnospirales; Lachnospiraceae	0	0	0	0	0	0	0	0	0	0	0	0	0	0	0	0	0	0	0	0	0	0	0	0	0	0	0	4	0	0	0	0	0	0	0	0	0	0	0	0	0	0	0	0	0	0	0	0	0
Bacteria; Firmicutes; Clostridia; Oscillospirales; Ruminococcaceae; Incertae_Sedis; Clostridium_sp.	0	0	0	0	0	0	0	0	0	0	0	0	0	0	0	0	0	0	0	0	0	0	0	0	0	0	0	0	0	4	0	0	0	0	0	0	0	0	0	0	0	0	0	0	0	0	0	0	0
Bacteria; Firmicutes; Bacilli; Erysipelotrichales; Erysipelotrichaceae; Dubosiella; Dubosiella_newyorkensis	0	0	0	0	0	0	0	0	0	0	0	0	0	0	0	0	0	0	0	0	0	0	0	0	0	0	0	0	0	0	0	4	0	0	0	0	0	0	0	0	0	0	0	0	0	0	0	0	0
Bacteria; Bacteroidota; Bacteroidia; Bacteroidales; Bacteroidaceae; Bacteroides	0	0	0	0	0	0	0	0	0	0	0	0	0	0	0	0	0	0	0	0	0	0	0	0	0	0	0	0	0	0	0	0	0	0	0	0	0	0	4	0	0	0	0	0	0	0	0	0	0
Bacteria; Firmicutes; Bacilli; Erysipelotrichales; Erysipelotrichaceae; Dubosiella; Dubosiella_newyorkensis	0	0	0	0	0	0	0	0	0	0	0	0	0	0	0	0	0	0	0	0	0	0	0	0	0	0	0	0	0	0	0	0	0	0	0	0	0	0	0	4	0	0	0	0	0	0	0	0	0
Bacteria; Proteobacteria; Gammaproteobacteria; Xanthomonadales; Xanthomonadaceae; Pseudoxanthomonas; Pseudoxanthomonas_taiwanensis	0	0	0	0	0	0	0	0	0	0	0	0	0	0	0	0	0	0	0	0	0	0	0	0	0	0	0	0	0	0	0	0	0	0	0	0	0	0	0	0	4	0	0	0	0	0	0	0	0
Bacteria; Actinobacteriota; Actinobacteria; Micrococcales; Micrococcaceae; Micrococcus	0	0	0	0	0	0	0	0	0	0	0	0	0	0	0	0	0	0	0	0	0	0	0	0	0	0	0	0	0	0	0	0	0	0	0	0	0	0	0	0	4	0	0	0	0	0	0	0	0
Bacteria; Firmicutes; Clostridia; Christensenellales; Christensenellaceae; Christensenellaceae_R-7_group; Blattella_germanica	0	0	0	0	0	0	0	0	0	0	0	0	0	0	0	0	0	0	0	0	0	0	0	0	0	0	0	0	0	0	0	0	0	0	0	0	0	0	0	0	4	0	0	0	0	0	0	0	0
Bacteria; Firmicutes; Bacilli; Erysipelotrichales; Erysipelotrichaceae; Dubosiella; Dubosiella_newyorkensis	0	0	0	0	0	0	0	0	0	0	0	0	0	0	0	0	0	0	0	0	0	0	0	0	0	0	0	0	0	0	0	0	0	0	0	0	0	0	0	0	4	0	0	0	0	0	0	0	0
Bacteria; Bacteroidota; Bacteroidia; Bacteroidales; Bacteroidaceae; Bacteroides	0	0	0	0	0	0	0	0	0	0	0	0	0	0	0	0	0	0	0	0	0	0	0	0	0	0	0	0	0	0	0	0	0	0	0	0	0	0	0	0	4	0	0	0	0	0	0	0	0
Bacteria; Firmicutes; Clostridia; Clostridia_vadinBB60_group; Clostridia_vadinBB60_group; Clostridia_vadinBB60_group	0	0	0	0	0	0	0	0	0	0	0	0	0	0	0	0	0	0	0	0	0	0	0	0	0	0	0	0	0	0	0	0	0	0	0	0	0	0	0	0	4	0	0	0	0	0	0	0	0
Bacteria; Firmicutes; Clostridia; Lachnospirales; Lachnospiraceae	0	0	0	0	0	0	0	0	0	0	0	0	0	0	0	0	0	0	0	0	0	0	0	0	0	0	0	0	0	0	0	0	0	0	0	0	0	0	0	0	0	0	4	0	0	0	0	0	0
Bacteria; Bacteroidota; Bacteroidia; Bacteroidales; Bacteroidaceae; Bacteroides	0	0	0	0	0	0	0	0	0	0	0	0	0	0	0	0	0	0	0	0	0	0	0	0	0	0	0	0	0	0	0	0	0	0	0	0	0	0	0	0	0	0	4	0	0	0	0	0	0
Bacteria; Firmicutes; Bacilli; RF39; RF39; RF39; gut_metagenome	0	0	0	0	0	0	0	0	0	0	0	0	0	0	0	0	0	0	0	0	0	0	0	0	0	0	0	0	0	0	0	0	0	0	0	0	0	0	0	0	0	0	4	0	0	0	0	0	0
Bacteria; Firmicutes; Bacilli; Erysipelotrichales; Erysipelotrichaceae; Erysipelotrichaceae; uncultured_bacterium	0	0	0	0	0	0	0	0	0	0	0	0	0	0	0	0	0	0	0	0	0	0	0	0	0	0	0	0	0	0	0	0	0	0	0	0	0	0	0	0	0	0	0	0	0	4	0	0	0
Bacteria; Firmicutes; Bacilli; Erysipelotrichales; Erysipelatoclostridiaceae; Erysipelatoclostridium	0	0	0	0	0	0	0	0	0	0	0	0	0	0	0	0	0	0	0	0	0	0	0	0	0	0	0	0	0	0	0	0	0	0	0	0	0	0	0	0	0	0	0	0	0	0	0	0	4
Bacteria; Firmicutes; Bacilli; Lactobacillales; Streptococcaceae; Lactococcus	0	0	0	0	0	0	0	0	0	0	0	0	0	0	0	0	0	0	0	0	0	0	0	0	0	0	0	0	0	0	0	0	0	0	0	0	0	0	0	0	0	0	0	0	0	0	0	0	0
Bacteria; Verrucomicrobiota; Verrucomicrobiae; Verrucomicrobiales; Akkermansiaceae; Akkermansia; Akkermansia_muciniphila	0	0	0	0	0	0	0	0	0	0	0	0	0	0	0	0	0	0	0	0	0	0	0	0	0	0	0	0	0	0	0	0	0	0	0	0	0	0	0	0	0	0	0	0	0	0	0	0	0
Bacteria; Firmicutes; Clostridia; Lachnospirales; Lachnospiraceae	0	0	0	0	0	0	0	0	0	0	0	0	0	0	0	0	0	0	0	0	0	0	0	0	0	0	0	0	0	0	0	0	0	0	0	0	0	0	0	0	0	0	0	0	0	0	0	0	0
Bacteria; Firmicutes; Clostridia; Lachnospirales; Lachnospiraceae	0	0	0	0	0	0	0	0	0	0	0	0	0	0	0	0	0	0	0	0	0	0	0	0	0	0	0	0	0	0	0	0	0	0	0	0	0	0	0	0	0	0	0	0	0	0	0	0	0
Bacteria; Firmicutes; Clostridia; Clostridia_vadinBB60_group; Clostridia_vadinBB60_group; Clostridia_vadinBB60_group; uncultured_bacterium	0	0	0	0	0	0	0	0	0	0	0	0	0	0	0	0	0	0	0	0	0	0	0	0	0	0	0	0	0	0	0	0	0	0	0	0	0	0	0	0	0	0	0	0	0	0	0	0	0
Bacteria; Firmicutes; Limnochordia; Limnochordia; Limnochordia; Hydrogenispora; uncultured_bacterium	0	0	0	0	0	0	0	0	0	0	0	0	0	0	0	0	0	0	0	0	0	0	0	0	0	0	0	0	0	0	0	0	0	0	0	0	0	0	0	0	0	0	0	0	0	0	0	0	0
Bacteria; Actinobacteriota; Actinobacteria; Frankiales; uncultured; uncultured; Actinomycetales_bacterium	0	0	0	0	0	0	0	0	0	0	0	0	0	0	0	0	0	0	0	0	0	0	0	0	0	0	0	0	0	0	0	0	0	0	0	0	0	0	0	0	0	0	0	0	0	0	0	0	0
Bacteria; Firmicutes; Clostridia; Lachnospirales; Lachnospiraceae	0	0	0	0	0	0	0	0	0	0	0	0	0	0	0	0	0	0	0	0	0	0	0	0	0	0	0	0	0	0	0	0	0	0	0	0	0	0	0	0	0	0	0	0	0	0	0	0	0
Bacteria; Firmicutes; Bacilli; Bacillales; Planococcaceae; Sporosarcina; uncultured_bacterium	0	0	0	0	0	0	0	0	0	0	0	0	0	0	0	0	0	0	0	0	0	0	0	0	0	0	0	0	0	0	0	0	0	0	0	0	0	0	0	0	0	0	0	0	0	0	0	0	0
Bacteria; Firmicutes; Clostridia; Clostridia_UCG-014; Clostridia_UCG-014; Clostridia_UCG-014	0	0	0	0	0	0	0	0	0	0	0	0	0	0	0	0	0	0	0	0	0	0	0	0	0	0	0	0	0	0	0	0	0	0	0	0	0	0	0	0	0	0	0	0	0	0	0	0	0
Unassigned	0	0	0	0	0	0	0	0	0	0	0	0	0	0	0	0	0	0	0	0	0	0	0	0	0	0	0	0	0	0	0	0	0	0	0	0	0	0	0	0	0	0	0	0	0	0	0	0	0
Bacteria; Firmicutes; Clostridia; Lachnospirales; Lachnospiraceae	0	0	0	0	0	0	0	0	0	0	0	0	0	0	0	0	0	0	0	0	0	0	0	0	0	0	0	0	0	0	0	0	0	0	0	0	0	0	0	0	0	0	0	0	0	0	0	0	0
Unassigned	0	0	0	0	0	0	0	0	0	0	0	0	0	0	0	0	0	0	0	0	0	0	0	0	0	0	0	0	0	0	0	0	0	0	0	0	0	0	0	0	0	0	0	0	0	0	0	0	0
Bacteria; Firmicutes; Clostridia; Lachnospirales; Lachnospiraceae	0	0	0	0	0	0	0	0	0	0	0	0	0	0	0	0	0	0	0	0	0	0	0	0	0	0	0	0	0	0	0	0	0	0	0	0	0	0	0	0	0	0	0	0	0	0	0	0	0
Bacteria; Proteobacteria; Gammaproteobacteria; Burkholderiales; Comamonadaceae	0	0	0	0	0	0	0	0	0	0	0	0	0	0	0	0	0	0	0	0	0	0	0	0	0	0	0	0	0	0	0	0	0	0	0	0	0	0	0	0	0	0	0	0	0	0	0	0	0
Bacteria; Firmicutes; Clostridia; Lachnospirales; Lachnospiraceae; A2; Lachnospiraceae_bacterium	0	0	0	0	0	0	0	0	0	0	0	0	0	0	0	0	0	0	0	0	0	0	0	0	0	0	0	0	0	0	0	0	0	0	0	0	0	0	0	0	0	0	0	0	0	0	0	0	0
Bacteria; Firmicutes; Bacilli; Erysipelotrichales; Erysipelotrichaceae; Dubosiella; Dubosiella_newyorkensis	0	0	0	0	0	0	0	0	0	0	0	0	0	0	0	0	0	0	0	0	0	0	0	0	0	0	0	0	0	0	0	0	0	0	0	0	0	0	0	0	0	0	0	0	0	0	0	0	0
Bacteria; Firmicutes; Clostridia; Peptostreptococcales-Tissierellales; Anaerovoracaceae; [Eubacterium]_brachy_group; uncultured_bacterium	0	0	0	0	0	0	0	0	0	0	0	0	0	0	0	0	0	0	0	0	0	0	0	0	0	0	0	0	0	0	0	0	0	0	0	0	0	0	0	0	0	0	0	0	0	0	0	0	0
Bacteria; Firmicutes; Bacilli; Lactobacillales; Lactobacillaceae; Lactobacillus	0	0	0	0	0	0	0	0	0	0	0	0	0	0	0	0	0	0	0	0	0	0	0	0	0	0	0	0	0	0	0	0	0	0	0	0	0	0	0	0	0	0	0	0	0	0	0	0	0
Bacteria; Firmicutes; Clostridia; Lachnospirales; Lachnospiraceae; uncultured; uncultured_bacterium	0	0	0	0	0	0	0	0	0	0	0	0	0	0	0	0	0	0	0	0	0	0	0	0	0	0	0	0	0	0	0	0	0	0	0	0	0	0	0	0	0	0	0	0	0	0	0	0	0
Bacteria; Firmicutes; Clostridia; Lachnospirales; Lachnospiraceae; Lachnospiraceae_FCS020_group	0	0	0	0	0	0	0	0	0	0	0	0	0	0	0	0	0	0	0	0	0	0	0	0	0	0	0	0	0	0	0	0	0	0	0	0	0	0	0	0	0	0	0	0	0	0	0	0	0
Bacteria; Firmicutes; Clostridia; Clostridia_vadinBB60_group; Clostridia_vadinBB60_group; Clostridia_vadinBB60_group; uncultured_Clostridiales	0	0	0	0	0	0	0	0	0	0	0	0	0	0	0	0	0	0	0	0	0	0	0	0	0	0	0	0	0	0	0	0	0	0	0	0	0	0	0	0	0	0	0	0	0	0	0	0	0
Bacteria; Firmicutes; Clostridia; Lachnospirales; Lachnospiraceae	0	0	0	0	0	0	0	0	0	0	0	0	0	0	0	0	0	0	0	0	0	0	0	0	0	0	0	0	0	0	0	0	0	0	0	0	0	0	0	0	0	0	0	0	0	0	0	0	0
Bacteria; Firmicutes; Clostridia; Oscillospirales; Oscillospiraceae; Colidextribacter	0	0	0	0	0	0	0	0	0	0	0	0	0	0	0	0	0	0	0	0	0	0	0	0	0	0	0	0	0	0	0	0	0	0	0	0	0	0	0	0	0	0	0	0	0	0	0	0	0
Bacteria; Firmicutes; Bacilli; Erysipelotrichales; Erysipelotrichaceae; Erysipelotrichaceae; uncultured_bacterium	0	0	0	0	0	0	0	0	0	0	0	0	0	0	0	0	0	0	0	0	0	0	0	0	0	0	0	0	0	0	0	0	0	0	0	0	0	0	0	0	0	0	0	0	0	0	0	0	0
Bacteria; Firmicutes; Clostridia; Christensenellales; Christensenellaceae; Christensenellaceae_R-7_group	0	0	0	0	0	0	0	0	0	0	0	0	0	0	0	0	0	0	0	0	0	0	0	0	0	0	0	0	0	0	0	0	0	0	0	0	0	0	0	0	0	0	0	0	0	0	0	0	0
Bacteria; Cyanobacteria; Cyanobacteriia; Cyanobacteriales; Phormidiaceae; Tychonema_CCAP_1459-11B	0	0	0	0	0	0	0	0	0	0	0	0	0	0	0	0	0	0	0	0	0	0	0	0	0	0	0	0	0	0	0	0	0	0	0	0	0	0	0	0	0	0	0	0	0	0	0	0	0
Bacteria; Actinobacteriota; Actinobacteria; Bifidobacteriales; Bifidobacteriaceae; Bifidobacterium	0	0	0	0	0	0	0	0	0	0	0	0	0	0	0	0	0	0	0	0	0	0	0	0	0	0	0	0	0	0	0	0	0	0	0	0	0	0	0	0	0	0	0	0	0	0	0	0	0
Bacteria; Firmicutes; Clostridia; Clostridia_vadinBB60_group; Clostridia_vadinBB60_group; Clostridia_vadinBB60_group; uncultured_bacterium	0	0	0	0	0	0	0	0	0	0	0	0	0	0	0	0	0	0	0	0	0	0	0	0	0	0	0	0	0	0	0	0	0	0	0	0	0	0	0	0	0	0	0	0	0	0	0	0	0
Bacteria; Firmicutes; Clostridia; Monoglobales; Monoglobaceae; Monoglobus; uncultured_rumen	0	0	0	0	0	0	0	0	0	0	0	0	0	0	0	0	0	0	0	0	0	0	0	0	0	0	0	0	0	0	0	0	0	0	0	0	0	0	0	0	0	0	0	0	0	0	0	0	0
Bacteria; Firmicutes; Bacilli; Lactobacillales; Streptococcaceae; Lactococcus	0	0	0	0	0	0	0	0	0	0	0	0	0	0	0	0	0	0	0	0	0	0	0	0	0	0	0	0	0	0	0	0	0	0	0	0	0	0	0	0	0	0	0	0	0	0	0	0	0
Bacteria; Firmicutes; Clostridia; Lachnospirales; Lachnospiraceae	0	0	0	0	0	0	0	0	0	0	0	0	0	0	0	0	0	0	0	0	0	0	0	0	0	0	0	0	0	0	0	0	0	0	0	0	0	0	0	0	0	0	0	0	0	0	0	0	0
Bacteria; Firmicutes; Clostridia; Lachnospirales; Lachnospiraceae	0	0	0	0	0	0	0	0	0	0	0	0	0	0	0	0	0	0	0	0	0	0	0	0	0	0	0	0	0	0	0	0	0	0	0	0	0	0	0	0	0	0	0	0	0	0	0	0	0
Bacteria; Actinobacteriota; Actinobacteria; Bifidobacteriales; Bifidobacteriaceae; Bifidobacterium	0	0	0	0	0	0	0	0	0	0	0	0	0	0	0	0	0	0	0	0	0	0	0	0	0	0	0	0	0	0	0	0	0	0	0	0	0	0	0	0	0	0	0	0	0	0	0	0	0
Bacteria; Proteobacteria; Gammaproteobacteria; Enterobacterales; Enterobacteriaceae	0	0	0	0	0	0	0	0	0	0	0	0	0	0	0	0	0	0	0	0	0	0	0	0	0	0	0	0	0	0	0	0	0	0	0	0	0	0	0	0	0	0	0	0	0	0	0	0	0
Bacteria; Firmicutes; Clostridia; Lachnospirales; Lachnospiraceae	0	0	0	0	0	0	0	0	0	0	0	0	0	0	0	0	0	0	0	0	0	0	0	0	0	0	0	0	0	0	0	0	0	0	0	0	0	0	0	0	0	0	0	0	0	0	0	0	0
Bacteria; Bacteroidota; Bacteroidia; Bacteroidales; Bacteroidaceae; Bacteroides	0	0	0	0	0	0	0	0	0	0	0	0	0	0	0	0	0	0	0	0	0	0	0	0	0	0	0	0	0	0	0	0	0	0	0	0	0	0	0	0	0	0	0	0	0	0	0	0	0
Bacteria; Firmicutes; Clostridia; Oscillospirales; Ruminococcaceae; Incertae_Sedis	0	0	0	0	0	0	0	0	0	0	0	0	0	0	0	0	0	0	0	0	0	0	0	0	0	0	0	0	0	0	0	0	0	0	0	0	0	0	0	0	0	0	0	0	0	0	0	0	0
Bacteria; Firmicutes; Bacilli; Erysipelotrichales; Erysipelotrichaceae; Dubosiella; Dubosiella_newyorkensis	0	0	0	0	0	0	0	0	0	0	0	0	0	0	0	0	0	0	0	0	0	0	0	0	0	0	0	0	0	0	0	0	0	0	0	0	0	0	0	0	0	0	0	0	0	0	0	0	0
Bacteria; Firmicutes; Bacilli; Erysipelotrichales; Erysipelotrichaceae; Turicibacter	0	0	0	0	0	0	0	0	0	0	0	0	0	0	0	0	0	0	0	0	0	0	0	0	0	0	0	0	0	0	0	0	0	0	0	0	0	0	0	0	0	0	0	0	0	0	0	0	0
Bacteria; Firmicutes; Clostridia; Lachnospirales; Lachnospiraceae; Roseburia	0	0	0	0	0	0	0	0	0	0	0	0	0	0	0	0	0	0	0	0	0	0	0	0	0	0	0	0	0	0	0	0	0	0	0	0	0	0	0	0	0	0	0	0	0	0	0	0	0
Bacteria; Firmicutes; Bacilli; Lactobacillales; Lactobacillaceae; Lactobacillus; mouse_gut	0	0	0	0	0	0	0	0	0	0	0	0	0	0	0	0	0	0	0	0	0	0	0	0	0	0	0	0	0	0	0	0	0	0	0	0	0	0	0	0	0	0	0	0	0	0	0	0	0
Bacteria; Firmicutes; Bacilli; Erysipelotrichales; Erysipelatoclostridiaceae; Erysipelatoclostridium	0	0	0	0	0	0	0	0	0	0	0	0	0	0	0	0	0	0	0	0	0	0	0	0	0	0	0	0	0	0	0	0	0	0	0	0	0	0	0	0	0	0	0	0	0	0	0	0	0
Bacteria; Firmicutes; Clostridia; Lachnospirales; Lachnospiraceae; uncultured; uncultured_bacterium	0	0	0	0	0	0	0	0	0	0	0	0	0	0	0	0	0	0	0	0	0	0	0	0	0	0	0	0	0	0	0	0	0	0	0	0	0	0	0	0	0	0	0	0	0	0	0	0	0
Bacteria; Firmicutes; Clostridia; Lachnospirales; Lachnospiraceae	0	0	0	0	0	0	0	0	0	0	0	0	0	0	0	0	0	0	0	0	0	0	0	0	0	0	0	0	0	0	0	0	0	0	0	0	0	0	0	0	0	0	0	0	0	0	0	0	0
Bacteria; Firmicutes; Clostridia; Clostridia_UCG-014; Clostridia_UCG-014; Clostridia_UCG-014; uncultured_bacterium	0	0	0	0	0	0	0	0	0	0	0	0	0	0	0	0	0	0	0	0	0	0	0	0	0	0	0	0	0	0	0	0	0	0	0	0	0	0	0	0	0	0	0	0	0	0	0	0	0
Bacteria; Firmicutes; Clostridia; Oscillospirales; Oscillospiraceae; Colidextribacter; uncultured_bacterium	0	0	0	0	0	0	0	0	0	0	0	0	0	0	0	0	0	0	0	0	0	0	0	0	0	0	0	0	0	0	0	0	0	0	0	0	0	0	0	0	0	0	0	0	0	0	0	0	0
Bacteria; Firmicutes; Clostridia; Lachnospirales; Lachnospiraceae; Lachnoclostridium	0	0	0	0	0	0	0	0	0	0	0	0	0	0	0	0	0	0	0	0	0	0	0	0	0	0	0	0	0	0	0	0	0	0	0	0	0	0	0	0	0	0	0	0	0	0	0	0	0
Bacteria; Firmicutes; Clostridia; Lachnospirales; Lachnospiraceae; Lachnospiraceae_NK4A136_group; uncultured_bacterium	0	0	0	0	0	0	0	0	0	0	0	0	0	0	0	0	0	0	0	0	0	0	0	0	0	0	0	0	0	0	0	0	0	0	0	0	0	0	0	0	0	0	0	0	0	0	0	0	0
Bacteria; Firmicutes; Clostridia; Clostridia_UCG-014; Clostridia_UCG-014; Clostridia_UCG-014	0	0	0	0	0	0	0	0	0	0	0	0	0	0	0	0	0	0	0	0	0	0	0	0	0	0	0	0	0	0	0	0	0	0	0	0	0	0	0	0	0	0	0	0	0	0	0	0	0
Bacteria; Firmicutes; Clostridia; Clostridia; Hungateiclostridiaceae; Saccharofermentans; Clostridiales_bacterium	0	0	0	0	0	0	0	0	0	0	0	0	0	0	0	0	0	0	0	0	0	0	0	0	0	0	0	0	0	0	0	0	0	0	0	0	0	0	0	0	0	0	0	0	0	0	0	0	0
Bacteria; Firmicutes; Bacilli; Paenibacillales; Paenibacillaceae; Paenibacillus; Paenibacillus_phoenicis	0	0	0	0	0	0	0	0	0	0	0	0	0	0	0	0	0	0	0	0	0	0	0	0	0	0	0	0	0	0	0	0	0	0	0	0	0	0	0	0	0	0	0	0	0	0	0	0	0
Bacteria; Firmicutes; Clostridia; Oscillospirales; [Eubacterium]_coprostanoligenes_group; [Eubacterium]_coprostanoligenes_group; uncultured_bacterium	0	0	0	0	0	0	0	0	0	0	0	0	0	0	0	0	0	0	0	0	0	0	0	0	0	0	0	0	0	0	0	0	0	0	0	0	0	0	0	0	0	0	0	0	0	0	0	0	0
Bacteria; Firmicutes; Clostridia; Lachnospirales; Lachnospiraceae	0	0	0	0	0	0	0	0	0	0	0	0	0	0	0	0	0	0	0	0	0	0	0	0	0	0	0	0	0	0	0	0	0	0	0	0	0	0	0	0	0	0	0	0	0	0	0	0	0
Bacteria; Bacteroidota; Bacteroidia; Bacteroidales; Prevotellaceae; Prevotella; Prevotella_ruminicola	0	0	0	0	0	0	0	0	0	0	0	0	0	0	0	0	0	0	0	0	0	0	0	0	0	0	0	0	0	0	0	0	0	0	0	0	0	0	0	0	0	0	0	0	0	0	0	0	0
Bacteria; Firmicutes; Bacilli; Erysipelotrichales; Erysipelotrichaceae; Dubosiella; Dubosiella_newyorkensis	0	0	0	0	0	0	0	0	0	0	0	0	0	0	0	0	0	0	0	0	0	0	0	0	0	0	0	0	0	0	0	0	0	0	0	0	0	0	0	0	0	0	0	0	0	0	0	0	0
Bacteria; Verrucomicrobiota; Verrucomicrobiae; Verrucomicrobiales; Akkermansiaceae; Akkermansia; Akkermansia_muciniphila	0	0	0	0	0	0	0	0	0	0	0	0	0	0	0	0	0	0	0	0	0	0	0	0	0	0	0	0	0	0	0	0	0	0	0	0	0	0	0	0	0	0	0	0	0	0	0	0	0
Bacteria; Firmicutes; Clostridia; Lachnospirales; Lachnospiraceae; [Eubacterium]_ruminantium_group; uncultured_bacterium	0	0	0	0	0	0	0	0	0	0	0	0	0	0	0	0	0	0	0	0	0	0	0	0	0	0	0	0	0	0	0	0	0	0	0	0	0	0	0	0	0	0	0	0	0	0	0	0	0
Bacteria; Firmicutes; Clostridia; Peptostreptococcales-Tissierellales; Anaerovoracaceae; [Eubacterium]_brachy_group; uncultured_bacterium	0	0	0	0	0	0	0	0	0	0	0	0	0	0	0	0	0	0	0	0	0	0	0	0	0	0	0	0	0	0	0	0	0	0	0	0	0	0	0	0	0	0	0	0	0	0	0	0	0
Bacteria; Firmicutes; Clostridia; Lachnospirales; Lachnospiraceae	0	0	0	0	0	0	0	0	0	0	0	0	0	0	0	0	0	0	0	0	0	0	0	0	0	0	0	0	0	0	0	0	0	0	0	0	0	0	0	0	0	0	0	0	0	0	0	0	0
Bacteria; Firmicutes; Clostridia; Clostridia_UCG-014; Clostridia_UCG-014; Clostridia_UCG-014; unidentified	0	0	0	0	0	0	0	0	0	0	0	0	0	0	0	0	0	0	0	0	0	0	0	0	0	0	0	0	0	0	0	0	0	0	0	0	0	0	0	0	0	0	0	0	0	0	0	0	0
Bacteria; Firmicutes; Clostridia; Clostridia_vadinBB60_group; Clostridia_vadinBB60_group; Clostridia_vadinBB60_group; uncultured_bacterium	0	0	0	0	0	0	0	0	0	0	0	0	0	0	0	0	0	0	0	0	0	0	0	0	0	0	0	0	0	0	0	0	0	0	0	0	0	0	0	0	0	0	0	0	0	0	0	0	0
Bacteria; Firmicutes; Bacilli; Erysipelotrichales; Erysipelotrichaceae; Dubosiella; Dubosiella_newyorkensis	0	0	0	0	0	0	0	0	0	0	0	0	0	0	0	0	0	0	0	0	0	0	0	0	0	0	0	0	0	0	0	0	0	0	0	0	0	0	0	0	0	0	0	0	0	0	0	0	0
Bacteria; Firmicutes; Clostridia; Oscillospirales; Oscillospiraceae; V9D2013_group; uncultured_bacterium	0	0	0	0	0	0	0	0	0	0	0	0	0	0	0	0	0	0	0	0	0	0	0	0	0	0	0	0	0	0	0	0	0	0	0	0	0	0	0	0	0	0	0	0	0	0	0	0	0
Bacteria; Firmicutes; Clostridia; Oscillospirales; Ruminococcaceae; Ruminococcus	0	0	0	0	0	0	0	0	0	0	0	0	0	0	0	0	0	0	0	0	0	0	0	0	0	0	0	0	0	0	0	0	0	0	0	0	0	0	0	0	0	0	0	0	0	0	0	0	0
Bacteria; Firmicutes; Clostridia; Clostridia_vadinBB60_group; Clostridia_vadinBB60_group; Clostridia_vadinBB60_group; unidentified	0	0	0	0	0	0	0	0	0	0	0	0	0	0	0	0	0	0	0	0	0	0	0	0	0	0	0	0	0	0	0	0	0	0	0	0	0	0	0	0	0	0	0	0	0	0	0	0	0
Bacteria; Firmicutes; Clostridia; Oscillospirales; [Eubacterium]_coprostanoligenes_group; [Eubacterium]_coprostanoligenes_group	0	0	0	0	0	0	0	0	0	0	0	0	0	0	0	0	0	0	0	0	0	0	0	0	0	0	0	0	0	0	0	0	0	0	0	0	0	0	0	0	0	0	0	0	0	0	0	0	0
Bacteria; Firmicutes; Bacilli; Erysipelotrichales; Erysipelotrichaceae; Turicibacter	0	0	0	0	0	0	0	0	0	0	0	0	0	0	0	0	0	0	0	0	0	0	0	0	0	0	0	0	0	0	0	0	0	0	0	0	0	0	0	0	0	0	0	0	0	0	0	0	0
Bacteria; Proteobacteria; Gammaproteobacteria; Burkholderiales; Burkholderiaceae; Cupriavidus	0	0	0	0	0	0	0	0	0	0	0	0	0	0	0	0	0	0	0	0	0	0	0	0	0	0	0	0	0	0	0	0	0	0	0	0	0	0	0	0	0	0	0	0	0	0	0	0	0
Bacteria	0	0	0	0	0	0	0	0	0	0	0	0	0	0	0	0	0	0	0	0	0	0	0	0	0	0	0	0	0	0	0	0	0	0	0	0	0	0	0	0	0	0	0	0	0	0	0	0	0
Bacteria; Firmicutes; Clostridia; Lachnospirales; Lachnospiraceae; Blautia; Lachnospiraceae_bacterium	0	0	0	0	0	0	0	0	0	0	0	0	0	0	0	0	0	0	0	0	0	0	0	0	0	0	0	0	0	0	0	0	0	0	0	0	0	0	0	0	0	0	0	0	0	0	0	0	0
Bacteria; Firmicutes; Clostridia; Clostridia_vadinBB60_group; Clostridia_vadinBB60_group; Clostridia_vadinBB60_group; uncultured_bacterium	0	0	0	0	0	0	0	0	0	0	0	0	0	0	0	0	0	0	0	0	0	0	0	0	0	0	0	0	0	0	0	0	0	0	0	0	0	0	0	0	0	0	0	0	0	0	0	0	0
Bacteria; Firmicutes; Clostridia; Oscillospirales; Ruminococcaceae; uncultured; uncultured_bacterium	0	0	0	0	0	0	0	0	0	0	0	0	0	0	0	0	0	0	0	0	0	0	0	0	0	0	0	0	0	0	0	0	0	0	0	0	0	0	0	0	0	0	0	0	0	0	0	0	0
Bacteria; Firmicutes; Bacilli; Lactobacillales; Enterococcaceae; Enterococcus	0	0	0	0	0	0	0	0	0	0	0	0	0	0	0	0	0	0	0	0	0	0	0	0	0	0	0	0	0	0	0	0	0	0	0	0	0	0	0	0	0	0	0	0	0	0	0	0	0
Bacteria; Firmicutes; Clostridia; Lachnospirales; Lachnospiraceae	0	0	0	0	0	0	0	0	0	0	0	0	0	0	0	0	0	0	0	0	0	0	0	0	0	0	0	0	0	0	0	0	0	0	0	0	0	0	0	0	0	0	0	0	0	0	0	0	0
Bacteria; Firmicutes; Clostridia; Peptostreptococcales-Tissierellales; Peptostreptococcaceae; Paeniclostridium	0	0	0	0	0	0	0	0	0	0	0	0	0	0	0	0	0	0	0	0	0	0	0	0	0	0	0	0	0	0	0	0	0	0	0	0	0	0	0	0	0	0	0	0	0	0	0	0	0
Bacteria; Firmicutes; Clostridia; Lachnospirales; Lachnospiraceae	0	0	0	0	0	0	0	0	0	0	0	0	0	0	0	0	0	0	0	0	0	0	0	0	0	0	0	0	0	0	0	0	0	0	0	0	0	0	0	0	0	0	0	0	0	0	0	0	0
Bacteria; Firmicutes; Clostridia; Lachnospirales; Lachnospiraceae; Lachnospiraceae_UCG-008; uncultured_bacterium	0	0	0	0	0	0	0	0	0	0	0	0	0	0	0	0	0	0	0	0	0	0	0	0	0	0	0	0	0	0	0	0	0	0	0	0	0	0	0	0	0	0	0	0	0	0	0	0	0
Bacteria; Firmicutes; Clostridia; Monoglobales; Monoglobaceae; Monoglobus; uncultured_rumen	0	0	0	0	0	0	0	0	0	0	0	0	0	0	0	0	0	0	0	0	0	0	0	0	0	0	0	0	0	0	0	0	0	0	0	0	0	0	0	0	0	0	0	0	0	0	0	0	0
Bacteria; Actinobacteriota; Coriobacteriia; Coriobacteriales; Eggerthellaceae; Enterorhabdus; uncultured_bacterium	0	0	0	0	0	0	0	0	0	0	0	0	0	0	0	0	0	0	0	0	0	0	0	0	0	0	0	0	0	0	0	0	0	0	0	0	0	0	0	0	0	0	0	0	0	0	0	0	0
Bacteria; Firmicutes; Clostridia; Oscillospirales; Ruminococcaceae; Incertae_Sedis	0	0	0	0	0	0	0	0	0	0	0	0	0	0	0	0	0	0	0	0	0	0	0	0	0	0	0	0	0	0	0	0	0	0	0	0	0	0	0	0	0	0	0	0	0	0	0	0	0
Bacteria; Firmicutes; Clostridia; Oscillospirales; Butyricicoccaceae; UCG-009; [Clostridium]_leptum	0	0	0	0	0	0	0	0	0	0	0	0	0	0	0	0	0	0	0	0	0	0	0	0	0	0	0	0	0	0	0	0	0	0	0	0	0	0	0	0	0	0	0	0	0	0	0	0	0
Bacteria; Firmicutes; Clostridia; Clostridiales; Clostridiaceae; Clostridium_sensu_stricto_1	0	0	0	0	0	0	0	0	0	0	0	0	0	0	0	0	0	0	0	0	0	0	0	0	0	0	0	0	0	0	0	0	0	0	0	0	0	0	0	0	0	0	0	0	0	0	0	0	0
Bacteria; Firmicutes; Clostridia; Oscillospirales; Oscillospiraceae; uncultured; Clostridiales_bacterium	0	0	0	0	0	0	0	0	0	0	0	0	0	0	0	0	0	0	0	0	0	0	0	0	0	0	0	0	0	0	0	0	0	0	0	0	0	0	0	0	0	0	0	0	0	0	0	0	0
Bacteria; Firmicutes	0	0	0	0	0	0	0	0	0	0	0	0	0	0	0	0	0	0	0	0	0	0	0	0	0	0	0	0	0	0	0	0	0	0	0	0	0	0	0	0	0	0	0	0	0	0	0	0	0
Bacteria; Actinobacteriota; Actinobacteria; Streptosporangiales; Nocardiopsaceae; Nocardiopsis	0	0	0	0	0	0	0	0	0	0	0	0	0	0	0	0	0	0	0	0	0	0	0	0	0	0	0	0	0	0	0	0	0	0	0	0	0	0	0	0	0	0	0	0	0	0	0	0	0
Bacteria; Firmicutes; Clostridia; Oscillospirales; Ruminococcaceae; uncultured; uncultured_bacterium	0	0	0	0	0	0	0	0	0	0	0	0	0	0	0	0	0	0	0	0	0	0	0	0	0	0	0	0	0	0	0	0	0	0	0	0	0	0	0	0	0	0	0	0	0	0	0	0	0
Bacteria; Firmicutes; Clostridia; Lachnospirales; Lachnospiraceae	0	0	0	0	0	0	0	0	0	0	0	0	0	0	0	0	0	0	0	0	0	0	0	0	0	0	0	0	0	0	0	0	0	0	0	0	0	0	0	0	0	0	0	0	0	0	0	0	0
Bacteria; Firmicutes; Bacilli; Lactobacillales; Lactobacillaceae; Lactobacillus	0	0	0	0	0	0	0	0	0	0	0	0	0	0	0	0	0	0	0	0	0	0	0	0	0	0	0	0	0	0	0	0	0	0	0	0	0	0	0	0	0	0	0	0	0	0	0	0	0
Bacteria; Firmicutes; Bacilli; Erysipelotrichales; Erysipelotrichaceae; Turicibacter	0	0	0	0	0	0	0	0	0	0	0	0	0	0	0	0	0	0	0	0	0	0	0	0	0	0	0	0	0	0	0	0	0	0	0	0	0	0	0	0	0	0	0	0	0	0	0	0	0
Bacteria; Firmicutes; Clostridia; Peptostreptococcales-Tissierellales; Anaerovoracaceae	0	0	0	0	0	0	0	0	0	0	0	0	0	0	0	0	0	0	0	0	0	0	0	0	0	0	0	0	0	0	0	0	0	0	0	0	0	0	0	0	0	0	0	0	0	0	0	0	0
Bacteria; Firmicutes; Bacilli; Lactobacillales; Streptococcaceae; Lactococcus	0	0	0	0	0	0	0	0	0	0	0	0	0	0	0	0	0	0	0	0	0	0	0	0	0	0	0	0	0	0	0	0	0	0	0	0	0	0	0	0	0	0	0	0	0	0	0	0	0
Bacteria; Firmicutes; Clostridia; Oscillospirales; Oscillospiraceae	0	0	0	0	0	0	0	0	0	0	0	0	0	0	0	0	0	0	0	0	0	0	0	0	0	0	0	0	0	0	0	0	0	0	0	0	0	0	0	0	0	0	0	0	0	0	0	0	0
Bacteria; Firmicutes; Bacilli; Acholeplasmatales; Acholeplasmataceae; Anaeroplasma; uncultured_bacterium	0	0	0	0	0	0	0	0	0	0	0	0	0	0	0	0	0	0	0	0	0	0	0	0	0	0	0	0	0	0	0	0	0	0	0	0	0	0	0	0	0	0	0	0	0	0	0	0	0
Bacteria; Firmicutes; Clostridia; Lachnospirales; Lachnospiraceae; Acetatifactor; Acetatifactor_muris	0	0	0	0	0	0	0	0	0	0	0	0	0	0	0	0	0	0	0	0	0	0	0	0	0	0	0	0	0	0	0	0	0	0	0	0	0	0	0	0	0	0	0	0	0	0	0	0	0
Bacteria; Firmicutes; Bacilli; Paenibacillales; Paenibacillaceae; Paenibacillus	0	0	0	0	0	0	0	0	0	0	0	0	0	0	0	0	0	0	0	0	0	0	0	0	0	0	0	0	0	0	0	0	0	0	0	0	0	0	0	0	0	0	0	0	0	0	0	0	0
Bacteria; Firmicutes; Clostridia; Peptostreptococcales-Tissierellales; Peptostreptococcaceae	0	0	0	0	0	0	0	0	0	0	0	0	0	0	0	0	0	0	0	0	0	0	0	0	0	0	0	0	0	0	0	0	0	0	0	0	0	0	0	0	0	0	0	0	0	0	0	0	0
Bacteria; Firmicutes; Clostridia; Oscillospirales	0	0	0	0	0	0	0	0	0	0	0	0	0	0	0	0	0	0	0	0	0	0	0	0	0	0	0	0	0	0	0	0	0	0	0	0	0	0	0	0	0	0	0	0	0	0	0	0	0
Bacteria; Firmicutes; Clostridia; Oscillospirales; Ruminococcaceae; uncultured; uncultured_bacterium	0	0	0	0	0	0	0	0	0	0	0	0	0	0	0	0	0	0	0	0	0	0	0	0	0	0	0	0	0	0	0	0	0	0	0	0	0	0	0	0	0	0	0	0	0	0	0	0	0
Bacteria; Firmicutes; Clostridia; Christensenellales; Christensenellaceae; Christensenellaceae_R-7_group; uncultured_Clostridium	0	0	0	0	0	0	0	0	0	0	0	0	0	0	0	0	0	0	0	0	0	0	0	0	0	0	0	0	0	0	0	0	0	0	0	0	0	0	0	0	0	0	0	0	0	0	0	0	0
Bacteria; Firmicutes; Clostridia; Lachnospirales; Lachnospiraceae	0	0	0	0	0	0	0	0	0	0	0	0	0	0	0	0	0	0	0	0	0	0	0	0	0	0	0	0	0	0	0	0	0	0	0	0	0	0	0	0	0	0	0	0	0	0	0	0	0
Bacteria; Firmicutes; Clostridia; Christensenellales; Christensenellaceae; Christensenellaceae_R-7_group	0	0	0	0	0	0	0	0	0	0	0	0	0	0	0	0	0	0	0	0	0	0	0	0	0	0	0	0	0	0	0	0	0	0	0	0	0	0	0	0	0	0	0	0	0	0	0	0	0
Bacteria; Firmicutes; Clostridia; Lachnospirales; Lachnospiraceae; Lachnospiraceae_NK4A136_group; uncultured_bacterium	0	0	0	0	0	0	0	0	0	0	0	0	0	0	0	0	0	0	0	0	0	0	0	0	0	0	0	0	0	0	0	0	0	0	0	0	0	0	0	0	0	0	0	0	0	0	0	0	0
Bacteria; Bacteroidota; Bacteroidia; Bacteroidales; Bacteroidaceae; Bacteroides	0	0	0	0	0	0	0	0	0	0	0	0	0	0	0	0	0	0	0	0	0	0	0	0	0	0	0	0	0	0	0	0	0	0	0	0	0	0	0	0	0	0	0	0	0	0	0	0	0
Bacteria; Firmicutes; Bacilli; Erysipelotrichales; Erysipelotrichaceae; Faecalibaculum; uncultured_bacterium	0	0	0	0	0	0	0	0	0	0	0	0	0	0	0	0	0	0	0	0	0	0	0	0	0	0	0	0	0	0	0	0	0	0	0	0	0	0	0	0	0	0	0	0	0	0	0	0	0
Bacteria; Firmicutes; Clostridia; Lachnospirales; Lachnospiraceae	0	0	0	0	0	0	0	0	0	0	0	0	0	0	0	0	0	0	0	0	0	0	0	0	0	0	0	0	0	0	0	0	0	0	0	0	0	0	0	0	0	0	0	0	0	0	0	0	0
Bacteria; Firmicutes; Clostridia; Lachnospirales; Lachnospiraceae; uncultured; Clostridium_sp.	0	0	0	0	0	0	0	0	0	0	0	0	0	0	0	0	0	0	0	0	0	0	0	0	0	0	0	0	0	0	0	0	0	0	0	0	0	0	0	0	0	0	0	0	0	0	0	0	0
Bacteria; Firmicutes	0	0	0	0	0	0	0	0	0	0	0	0	0	0	0	0	0	0	0	0	0	0	0	0	0	0	0	0	0	0	0	0	0	0	0	0	0	0	0	0	0	0	0	0	0	0	0	0	0
Bacteria; Firmicutes; Bacilli; Paenibacillales; Paenibacillaceae; Paenibacillus	0	0	0	0	0	0	0	0	0	0	0	0	0	0	0	0	0	0	0	0	0	0	0	0	0	0	0	0	0	0	0	0	0	0	0	0	0	0	0	0	0	0	0	0	0	0	0	0	0
Bacteria; Firmicutes; Clostridia; Lachnospirales; Lachnospiraceae	0	0	0	0	0	0	0	0	0	0	0	0	0	0	0	0	0	0	0	0	0	0	0	0	0	0	0	0	0	0	0	0	0	0	0	0	0	0	0	0	0	0	0	0	0	0	0	0	0
Bacteria; Firmicutes; Clostridia; Lachnospirales; Lachnospiraceae	0	0	0	0	0	0	0	0	0	0	0	0	0	0	0	0	0	0	0	0	0	0	0	0	0	0	0	0	0	0	0	0	0	0	0	0	0	0	0	0	0	0	0	0	0	0	0	0	0
Bacteria; Firmicutes; Clostridia; Lachnospirales; Lachnospiraceae	0	0	0	0	0	0	0	0	0	0	0	0	0	0	0	0	0	0	0	0	0	0	0	0	0	0	0	0	0	0	0	0	0	0	0	0	0	0	0	0	0	0	0	0	0	0	0	0	0
Bacteria; Bacteroidota; Bacteroidia; Bacteroidales; Muribaculaceae; Muribaculaceae; uncultured_bacterium	0	0	0	0	0	0	0	0	0	0	0	0	0	0	0	0	0	0	0	0	0	0	0	0	0	0	0	0	0	0	0	0	0	0	0	0	0	0	0	0	0	0	0	0	0	0	0	0	0
Bacteria; Verrucomicrobiota; Verrucomicrobiae; Verrucomicrobiales; Akkermansiaceae; Akkermansia; Akkermansia_muciniphila	0	0	0	0	0	0	0	0	0	0	0	0	0	0	0	0	0	0	0	0	0	0	0	0	0	0	0	0	0	0	0	0	0	0	0	0	0	0	0	0	0	0	0	0	0	0	0	0	0
Bacteria; Firmicutes; Clostridia; Lachnospirales; Lachnospiraceae; GCA-900066575; uncultured_Clostridium	0	0	0	0	0	0	0	0	0	0	0	0	0	0	0	0	0	0	0	0	0	0	0	0	0	0	0	0	0	0	0	0	0	0	0	0	0	0	0	0	0	0	0	0	0	0	0	0	0
Bacteria; Firmicutes; Clostridia; Lachnospirales; Lachnospiraceae; Acetatifactor	0	0	0	0	0	0	0	0	0	0	0	0	0	0	0	0	0	0	0	0	0	0	0	0	0	0	0	0	0	0	0	0	0	0	0	0	0	0	0	0	0	0	0	0	0	0	0	0	0
Bacteria; Firmicutes; Clostridia; Lachnospirales; Lachnospiraceae	0	0	0	0	0	0	0	0	0	0	0	0	0	0	0	0	0	0	0	0	0	0	0	0	0	0	0	0	0	0	0	0	0	0	0	0	0	0	0	0	0	0	0	0	0	0	0	0	0
Bacteria; Firmicutes; Bacilli; Erysipelotrichales; Erysipelotrichaceae; Dubosiella; Dubosiella_newyorkensis	0	0	0	0	0	0	0	0	0	0	0	0	0	0	0	0	0	0	0	0	0	0	0	0	0	0	0	0	0	0	0	0	0	0	0	0	0	0	0	0	0	0	0	0	0	0	0	0	0
Bacteria; Firmicutes; Clostridia; Peptostreptococcales-Tissierellales; Peptostreptococcaceae	0	0	0	0	0	0	0	0	0	0	0	0	0	0	0	0	0	0	0	0	0	0	0	0	0	0	0	0	0	0	0	0	0	0	0	0	0	0	0	0	0	0	0	0	0	0	0	0	0
Bacteria; Proteobacteria; Alphaproteobacteria; Rickettsiales; Mitochondria; Mitochondria	0	0	0	0	0	0	0	0	0	0	0	0	0	0	0	0	0	0	0	0	0	0	0	0	0	0	0	0	0	0	0	0	0	0	0	0	0	0	0	0	0	0	0	0	0	0	0	0	0
Bacteria; Actinobacteriota; Actinobacteria; Micrococcales; Promicromonosporaceae; Cellulosimicrobium	0	0	0	0	0	0	0	0	0	0	0	0	0	0	0	0	0	0	0	0	0	0	0	0	0	0	0	0	0	0	0	0	0	0	0	0	0	0	0	0	0	0	0	0	0	0	0	0	0
Bacteria; Firmicutes; Clostridia; Lachnospirales; Lachnospiraceae; Tuzzerella	0	0	0	0	0	0	0	0	0	0	0	0	0	0	0	0	0	0	0	0	0	0	0	0	0	0	0	0	0	0	0	0	0	0	0	0	0	0	0	0	0	0	0	0	0	0	0	0	0
Bacteria; Proteobacteria; Alphaproteobacteria; Sphingomonadales; Sphingomonadaceae; Sphingomonas; alpha_proteobacterium	0	0	0	0	0	0	0	0	0	0	0	0	0	0	0	0	0	0	0	0	0	0	0	0	0	0	0	0	0	0	0	0	0	0	0	0	0	0	0	0	0	0	0	0	0	0	0	0	0
Bacteria; Firmicutes; Clostridia; Clostridia_UCG-014; Clostridia_UCG-014; Clostridia_UCG-014	0	0	0	0	0	0	0	0	0	0	0	0	0	0	0	0	0	0	0	0	0	0	0	0	0	0	0	0	0	0	0	0	0	0	0	0	0	0	0	0	0	0	0	0	0	0	0	0	0
Bacteria; Firmicutes; Clostridia; Lachnospirales; Lachnospiraceae; Marvinbryantia; Clostridiales_bacterium	0	0	0	0	0	0	0	0	0	0	0	0	0	0	0	0	0	0	0	0	0	0	0	0	0	0	0	0	0	0	0	0	0	0	0	0	0	0	0	0	0	0	0	0	0	0	0	0	0
Bacteria; Firmicutes; Clostridia; Lachnospirales; Lachnospiraceae; A2; uncultured_bacterium	0	0	0	0	0	0	0	0	0	0	0	0	0	0	0	0	0	0	0	0	0	0	0	0	0	0	0	0	0	0	0	0	0	0	0	0	0	0	0	0	0	0	0	0	0	0	0	0	0
Bacteria; Firmicutes; Bacilli; Erysipelotrichales; Erysipelotrichaceae; Dubosiella; Dubosiella_newyorkensis	0	0	0	0	0	0	0	0	0	0	0	0	0	0	0	0	0	0	0	0	0	0	0	0	0	0	0	0	0	0	0	0	0	0	0	0	0	0	0	0	0	0	0	0	0	0	0	0	0
Bacteria; Firmicutes; Clostridia; Peptostreptococcales-Tissierellales; Peptostreptococcaceae	0	0	0	0	0	0	0	0	0	0	0	0	0	0	0	0	0	0	0	0	0	0	0	0	0	0	0	0	0	0	0	0	0	0	0	0	0	0	0	0	0	0	0	0	0	0	0	0	0
Bacteria; Firmicutes; Clostridia; Oscillospirales; Ruminococcaceae; Incertae_Sedis	0	0	0	0	0	0	0	0	0	0	0	0	0	0	0	0	0	0	0	0	0	0	0	0	0	0	0	0	0	0	0	0	0	0	0	0	0	0	0	0	0	0	0	0	0	0	0	0	0
Bacteria; Actinobacteriota; Actinobacteria; Bifidobacteriales; Bifidobacteriaceae; Bifidobacterium	0	0	0	0	0	0	0	0	0	0	0	0	0	0	0	0	0	0	0	0	0	0	0	0	0	0	0	0	0	0	0	0	0	0	0	0	0	0	0	0	0	0	0	0	0	0	0	0	0
Bacteria; Firmicutes; Clostridia; Lachnospirales; Lachnospiraceae; Lachnospiraceae_NK4A136_group; uncultured_bacterium	0	0	0	0	0	0	0	0	0	0	0	0	0	0	0	0	0	0	0	0	0	0	0	0	0	0	0	0	0	0	0	0	0	0	0	0	0	0	0	0	0	0	0	0	0	0	0	0	0
Bacteria; Actinobacteriota; Actinobacteria; Micrococcales; Cellulomonadaceae; Cellulomonas	0	0	0	0	0	0	0	0	0	0	0	0	0	0	0	0	0	0	0	0	0	0	0	0	0	0	0	0	0	0	0	0	0	0	0	0	0	0	0	0	0	0	0	0	0	0	0	0	0
Bacteria; Firmicutes; Clostridia	0	0	0	0	0	0	0	0	0	0	0	0	0	0	0	0	0	0	0	0	0	0	0	0	0	0	0	0	0	0	0	0	0	0	0	0	0	0	0	0	0	0	0	0	0	0	0	0	0
Bacteria; Firmicutes; Clostridia; Lachnospirales; Lachnospiraceae	0	0	0	0	0	0	0	0	0	0	0	0	0	0	0	0	0	0	0	0	0	0	0	0	0	0	0	0	0	0	0	0	0	0	0	0	0	0	0	0	0	0	0	0	0	0	0	0	0
Bacteria; Firmicutes; Clostridia; Oscillospirales; Oscillospiraceae; Colidextribacter; uncultured_bacterium	0	0	0	0	0	0	0	0	0	0	0	0	0	0	0	0	0	0	0	0	0	0	0	0	0	0	0	0	0	0	0	0	0	0	0	0	0	0	0	0	0	0	0	0	0	0	0	0	0
Bacteria; Firmicutes; Clostridia; Peptostreptococcales-Tissierellales; Anaerovoracaceae; [Eubacterium]_nodatum_group; uncultured_organism	0	0	0	0	0	0	0	0	0	0	0	0	0	0	0	0	0	0	0	0	0	0	0	0	0	0	0	0	0	0	0	0	0	0	0	0	0	0	0	0	0	0	0	0	0	0	0	0	0
Bacteria; Proteobacteria; Gammaproteobacteria; Pseudomonadales; Pseudomonadaceae; Pseudomonas	0	0	0	0	0	0	0	0	0	0	0	0	0	0	0	0	0	0	0	0	0	0	0	0	0	0	0	0	0	0	0	0	0	0	0	0	0	0	0	0	0	0	0	0	0	0	0	0	0
Bacteria; Firmicutes; Clostridia; Lachnospirales; Lachnospiraceae	0	0	0	0	0	0	0	0	0	0	0	0	0	0	0	0	0	0	0	0	0	0	0	0	0	0	0	0	0	0	0	0	0	0	0	0	0	0	0	0	0	0	0	0	0	0	0	0	0
Bacteria; Firmicutes; Clostridia; Lachnospirales; Lachnospiraceae	0	0	0	0	0	0	0	0	0	0	0	0	0	0	0	0	0	0	0	0	0	0	0	0	0	0	0	0	0	0	0	0	0	0	0	0	0	0	0	0	0	0	0	0	0	0	0	0	0
Bacteria; Firmicutes; Clostridia; Oscillospirales; Oscillospiraceae; uncultured	0	0	0	0	0	0	0	0	0	0	0	0	0	0	0	0	0	0	0	0	0	0	0	0	0	0	0	0	0	0	0	0	0	0	0	0	0	0	0	0	0	0	0	0	0	0	0	0	0
Bacteria; Firmicutes; Clostridia; Lachnospirales; Lachnospiraceae; Marvinbryantia; Clostridiales_bacterium	0	0	0	0	0	0	0	0	0	0	0	0	0	0	0	0	0	0	0	0	0	0	0	0	0	0	0	0	0	0	0	0	0	0	0	0	0	0	0	0	0	0	0	0	0	0	0	0	0
Bacteria; Myxococcota; Polyangia; Polyangiales; Polyangiaceae; Minicystis; metagenome	0	0	0	0	0	0	0	0	0	0	0	0	0	0	0	0	0	0	0	0	0	0	0	0	0	0	0	0	0	0	0	0	0	0	0	0	0	0	0	0	0	0	0	0	0	0	0	0	0
Bacteria; Firmicutes; Clostridia; Lachnospirales; Lachnospiraceae; Lachnospiraceae_NK4A136_group; uncultured_Clostridiales	0	0	0	0	0	0	0	0	0	0	0	0	0	0	0	0	0	0	0	0	0	0	0	0	0	0	0	0	0	0	0	0	0	0	0	0	0	0	0	0	0	0	0	0	0	0	0	0	0
Bacteria; Firmicutes; Bacilli; Erysipelotrichales; Erysipelotrichaceae; Erysipelotrichaceae; uncultured_bacterium	0	0	0	0	0	0	0	0	0	0	0	0	0	0	0	0	0	0	0	0	0	0	0	0	0	0	0	0	0	0	0	0	0	0	0	0	0	0	0	0	0	0	0	0	0	0	0	0	0
Bacteria; Firmicutes; Clostridia; Lachnospirales; Lachnospiraceae	0	0	0	0	0	0	0	0	0	0	0	0	0	0	0	0	0	0	0	0	0	0	0	0	0	0	0	0	0	0	0	0	0	0	0	0	0	0	0	0	0	0	0	0	0	0	0	0	0
Bacteria; Proteobacteria; Gammaproteobacteria; Alteromonadales; Alteromonadaceae; Paraglaciecola	0	0	0	0	0	0	0	0	0	0	0	0	0	0	0	0	0	0	0	0	0	0	0	0	0	0	0	0	0	0	0	0	0	0	0	0	0	0	0	0	0	0	0	0	0	0	0	0	0
Bacteria; Firmicutes; Clostridia; Oscillospirales; Ruminococcaceae; Incertae_Sedis; Clostridium_sp.	0	0	0	0	0	0	0	0	0	0	0	0	0	0	0	0	0	0	0	0	0	0	0	0	0	0	0	0	0	0	0	0	0	0	0	0	0	0	0	0	0	0	0	0	0	0	0	0	0
Bacteria; Firmicutes; Clostridia; Oscillospirales; Ruminococcaceae; Anaerotruncus	0	0	0	0	0	0	0	0	0	0	0	0	0	0	0	0	0	0	0	0	0	0	0	0	0	0	0	0	0	0	0	0	0	0	0	0	0	0	0	0	0	0	0	0	0	0	0	0	0
Bacteria; Firmicutes; Clostridia; Clostridia_vadinBB60_group; Clostridia_vadinBB60_group; Clostridia_vadinBB60_group; unidentified	0	0	0	0	0	0	0	0	0	0	0	0	0	0	0	0	0	0	0	0	0	0	0	0	0	0	0	0	0	0	0	0	0	0	0	0	0	0	0	0	0	0	0	0	0	0	0	0	0
Bacteria; Firmicutes; Clostridia; Lachnospirales; Lachnospiraceae; [Eubacterium]_xylanophilum_group; uncultured_bacterium	0	0	0	0	0	0	0	0	0	0	0	0	0	0	0	0	0	0	0	0	0	0	0	0	0	0	0	0	0	0	0	0	0	0	0	0	0	0	0	0	0	0	0	0	0	0	0	0	0
Bacteria; Firmicutes; Clostridia; Lachnospirales; Lachnospiraceae; uncultured; uncultured_bacterium	0	0	0	0	0	0	0	0	0	0	0	0	0	0	0	0	0	0	0	0	0	0	0	0	0	0	0	0	0	0	0	0	0	0	0	0	0	0	0	0	0	0	0	0	0	0	0	0	0
Bacteria; Firmicutes; Bacilli; Erysipelotrichales; Erysipelotrichaceae; Faecalibaculum	0	0	0	0	0	0	0	0	0	0	0	0	0	0	0	0	0	0	0	0	0	0	0	0	0	0	0	0	0	0	0	0	0	0	0	0	0	0	0	0	0	0	0	0	0	0	0	0	0
Bacteria; Firmicutes; Clostridia; Clostridiales; Clostridiaceae; Clostridium_sensu_stricto_1	0	0	0	0	0	0	0	0	0	0	0	0	0	0	0	0	0	0	0	0	0	0	0	0	0	0	0	0	0	0	0	0	0	0	0	0	0	0	0	0	0	0	0	0	0	0	0	0	0
Bacteria; Actinobacteriota; Coriobacteriia; Coriobacteriales; Eggerthellaceae; Enterorhabdus; uncultured_bacterium	0	0	0	0	0	0	0	0	0	0	0	0	0	0	0	0	0	0	0	0	0	0	0	0	0	0	0	0	0	0	0	0	0	0	0	0	0	0	0	0	0	0	0	0	0	0	0	0	0
Bacteria; Firmicutes; Clostridia; Oscillospirales; Ruminococcaceae; Incertae_Sedis	0	0	0	0	0	0	0	0	0	0	0	0	0	0	0	0	0	0	0	0	0	0	0	0	0	0	0	0	0	0	0	0	0	0	0	0	0	0	0	0	0	0	0	0	0	0	0	0	0
Bacteria; Firmicutes; Clostridia; Lachnospirales; Lachnospiraceae; Lachnospiraceae_NK4A136_group; uncultured_bacterium	0	0	0	0	0	0	0	0	0	0	0	0	0	0	0	0	0	0	0	0	0	0	0	0	0	0	0	0	0	0	0	0	0	0	0	0	0	0	0	0	0	0	0	0	0	0	0	0	0
Bacteria; Bacteroidota; Bacteroidia; Flavobacteriales; Flavobacteriaceae; Gillisia	0	0	0	0	0	0	0	0	0	0	0	0	0	0	0	0	0	0	0	0	0	0	0	0	0	0	0	0	0	0	0	0	0	0	0	0	0	0	0	0	0	0	0	0	0	0	0	0	0
Bacteria; Firmicutes; Bacilli; Acholeplasmatales; Acholeplasmataceae; Anaeroplasma; uncultured_bacterium	0	0	0	0	0	0	0	0	0	0	0	0	0	0	0	0	0	0	0	0	0	0	0	0	0	0	0	0	0	0	0	0	0	0	0	0	0	0	0	0	0	0	0	0	0	0	0	0	0
Bacteria; Verrucomicrobiota; Verrucomicrobiae; Verrucomicrobiales; Akkermansiaceae; Akkermansia	0	0	0	0	0	0	0	0	0	0	0	0	0	0	0	0	0	0	0	0	0	0	0	0	0	0	0	0	0	0	0	0	0	0	0	0	0	0	0	0	0	0	0	0	0	0	0	0	0
Bacteria; Proteobacteria; Alphaproteobacteria; Rhizobiales; Beijerinckiaceae; Methylobacterium-Methylorubrum	0	0	0	0	0	0	0	0	0	0	0	0	0	0	0	0	0	0	0	0	0	0	0	0	0	0	0	0	0	0	0	0	0	0	0	0	0	0	0	0	0	0	0	0	0	0	0	0	0
Bacteria; Firmicutes; Clostridia; Clostridia_vadinBB60_group; Clostridia_vadinBB60_group; Clostridia_vadinBB60_group	0	0	0	0	0	0	0	0	0	0	0	0	0	0	0	0	0	0	0	0	0	0	0	0	0	0	0	0	0	0	0	0	0	0	0	0	0	0	0	0	0	0	0	0	0	0	0	0	0
Bacteria; Firmicutes; Clostridia; Lachnospirales; Lachnospiraceae; GCA-900066575; uncultured_bacterium	0	0	0	0	0	0	0	0	0	0	0	0	0	0	0	0	0	0	0	0	0	0	0	0	0	0	0	0	0	0	0	0	0	0	0	0	0	0	0	0	0	0	0	0	0	0	0	0	0
Bacteria; Firmicutes; Clostridia; Lachnospirales; Lachnospiraceae; uncultured	0	0	0	0	0	0	0	0	0	0	0	0	0	0	0	0	0	0	0	0	0	0	0	0	0	0	0	0	0	0	0	0	0	0	0	0	0	0	0	0	0	0	0	0	0	0	0	0	0
Bacteria; Firmicutes; Bacilli; Erysipelotrichales; Erysipelotrichaceae; Dubosiella; Dubosiella_newyorkensis	0	0	0	0	0	0	0	0	0	0	0	0	0	0	0	0	0	0	0	0	0	0	0	0	0	0	0	0	0	0	0	0	0	0	0	0	0	0	0	0	0	0	0	0	0	0	0	0	0
Bacteria; Proteobacteria; Gammaproteobacteria; Xanthomonadales; Xanthomonadaceae; Stenotrophomonas	0	0	0	0	0	0	0	0	0	0	0	0	0	0	0	0	0	0	0	0	0	0	0	0	0	0	0	0	0	0	0	0	0	0	0	0	0	0	0	0	0	0	0	0	0	0	0	0	0
Bacteria; Firmicutes; Clostridia; Peptostreptococcales-Tissierellales; Peptostreptococcaceae	0	0	0	0	0	0	0	0	0	0	0	0	0	0	0	0	0	0	0	0	0	0	0	0	0	0	0	0	0	0	0	0	0	0	0	0	0	0	0	0	0	0	0	0	0	0	0	0	0
Bacteria; Firmicutes; Clostridia; Lachnospirales; Lachnospiraceae	0	0	0	0	0	0	0	0	0	0	0	0	0	0	0	0	0	0	0	0	0	0	0	0	0	0	0	0	0	0	0	0	0	0	0	0	0	0	0	0	0	0	0	0	0	0	0	0	0
Bacteria; Firmicutes; Clostridia; Oscillospirales; Oscillospiraceae	0	0	0	0	0	0	0	0	0	0	0	0	0	0	0	0	0	0	0	0	0	0	0	0	0	0	0	0	0	0	0	0	0	0	0	0	0	0	0	0	0	0	0	0	0	0	0	0	0
Bacteria; Firmicutes; Bacilli; Erysipelotrichales; Erysipelotrichaceae; Dubosiella; Dubosiella_newyorkensis	0	0	0	0	0	0	0	0	0	0	0	0	0	0	0	0	0	0	0	0	0	0	0	0	0	0	0	0	0	0	0	0	0	0	0	0	0	0	0	0	0	0	0	0	0	0	0	0	0
Bacteria; Firmicutes; Clostridia; Peptostreptococcales-Tissierellales; Peptostreptococcaceae	0	0	0	0	0	0	0	0	0	0	0	0	0	0	0	0	0	0	0	0	0	0	0	0	0	0	0	0	0	0	0	0	0	0	0	0	0	0	0	0	0	0	0	0	0	0	0	0	0
Bacteria; Firmicutes; Clostridia; Lachnospirales; Lachnospiraceae; Lachnospiraceae_UCG-006; Clostridium_sp.	0	0	0	0	0	0	0	0	0	0	0	0	0	0	0	0	0	0	0	0	0	0	0	0	0	0	0	0	0	0	0	0	0	0	0	0	0	0	0	0	0	0	0	0	0	0	0	0	0
Bacteria; Firmicutes; Bacilli; Staphylococcales; Staphylococcaceae; Staphylococcus	0	0	0	0	0	0	0	0	0	0	0	0	0	0	0	0	0	0	0	0	0	0	0	0	0	0	0	0	0	0	0	0	0	0	0	0	0	0	0	0	0	0	0	0	0	0	0	0	0
Bacteria; Firmicutes; Bacilli; Erysipelotrichales; Erysipelotrichaceae; Erysipelotrichaceae; uncultured_bacterium	0	0	0	0	0	0	0	0	0	0	0	0	0	0	0	0	0	0	0	0	0	0	0	0	0	0	0	0	0	0	0	0	0	0	0	0	0	0	0	0	0	0	0	0	0	0	0	0	0
Bacteria; Firmicutes; Clostridia; Oscillospirales; UCG-010; UCG-010; uncultured_organism	0	0	0	0	0	0	0	0	0	0	0	0	0	0	0	0	0	0	0	0	0	0	0	0	0	0	0	0	0	0	0	0	0	0	0	0	0	0	0	0	0	0	0	0	0	0	0	0	0
Bacteria; Firmicutes; Clostridia; Oscillospirales; Ruminococcaceae; Incertae_Sedis; uncultured_bacterium	0	0	0	0	0	0	0	0	0	0	0	0	0	0	0	0	0	0	0	0	0	0	0	0	0	0	0	0	0	0	0	0	0	0	0	0	0	0	0	0	0	0	0	0	0	0	0	0	0
Bacteria; Firmicutes; Bacilli; Staphylococcales; Staphylococcaceae; Staphylococcus	0	0	0	0	0	0	0	0	0	0	0	0	0	0	0	0	0	0	0	0	0	0	0	0	0	0	0	0	0	0	0	0	0	0	0	0	0	0	0	0	0	0	0	0	0	0	0	0	0
Bacteria; Proteobacteria; Gammaproteobacteria; Pseudomonadales; Moraxellaceae; Acinetobacter	0	0	0	0	0	0	0	0	0	0	0	0	0	0	0	0	0	0	0	0	0	0	0	0	0	0	0	0	0	0	0	0	0	0	0	0	0	0	0	0	0	0	0	0	0	0	0	0	0
Bacteria; Firmicutes; Clostridia; Lachnospirales; Lachnospiraceae; uncultured; uncultured_bacterium	0	0	0	0	0	0	0	0	0	0	0	0	0	0	0	0	0	0	0	0	0	0	0	0	0	0	0	0	0	0	0	0	0	0	0	0	0	0	0	0	0	0	0	0	0	0	0	0	0
Bacteria; Firmicutes; Clostridia; Clostridia_vadinBB60_group; Clostridia_vadinBB60_group; Clostridia_vadinBB60_group; uncultured_bacterium	0	0	0	0	0	0	0	0	0	0	0	0	0	0	0	0	0	0	0	0	0	0	0	0	0	0	0	0	0	0	0	0	0	0	0	0	0	0	0	0	0	0	0	0	0	0	0	0	0
Bacteria; Firmicutes; Clostridia; Christensenellales; Christensenellaceae; Christensenellaceae_R-7_group; uncultured_Clostridium	0	0	0	0	0	0	0	0	0	0	0	0	0	0	0	0	0	0	0	0	0	0	0	0	0	0	0	0	0	0	0	0	0	0	0	0	0	0	0	0	0	0	0	0	0	0	0	0	0
Bacteria; Firmicutes; Clostridia; Lachnospirales; Lachnospiraceae; uncultured; uncultured_bacterium	0	0	0	0	0	0	0	0	0	0	0	0	0	0	0	0	0	0	0	0	0	0	0	0	0	0	0	0	0	0	0	0	0	0	0	0	0	0	0	0	0	0	0	0	0	0	0	0	0
Bacteria; Firmicutes; Clostridia; Christensenellales; Christensenellaceae; Christensenellaceae_R-7_group; Blattella_germanica	0	0	0	0	0	0	0	0	0	0	0	0	0	0	0	0	0	0	0	0	0	0	0	0	0	0	0	0	0	0	0	0	0	0	0	0	0	0	0	0	0	0	0	0	0	0	0	0	0
Bacteria; Firmicutes; Clostridia; Oscillospirales; Oscillospiraceae; Oscillibacter	0	0	0	0	0	0	0	0	0	0	0	0	0	0	0	0	0	0	0	0	0	0	0	0	0	0	0	0	0	0	0	0	0	0	0	0	0	0	0	0	0	0	0	0	0	0	0	0	0
Bacteria; Firmicutes; Clostridia; Lachnospirales; Lachnospiraceae; ASF356	0	0	0	0	0	0	0	0	0	0	0	0	0	0	0	0	0	0	0	0	0	0	0	0	0	0	0	0	0	0	0	0	0	0	0	0	0	0	0	0	0	0	0	0	0	0	0	0	0
Bacteria; Firmicutes; Clostridia; Lachnospirales; Lachnospiraceae; Lachnospira	0	0	0	0	0	0	0	0	0	0	0	0	0	0	0	0	0	0	0	0	0	0	0	0	0	0	0	0	0	0	0	0	0	0	0	0	0	0	0	0	0	0	0	0	0	0	0	0	0
Bacteria; Firmicutes; Clostridia; Peptostreptococcales-Tissierellales; Anaerovoracaceae; [Eubacterium]_brachy_group; uncultured_bacterium	0	0	0	0	0	0	0	0	0	0	0	0	0	0	0	0	0	0	0	0	0	0	0	0	0	0	0	0	0	0	0	0	0	0	0	0	0	0	0	0	0	0	0	0	0	0	0	0	0
Bacteria; Firmicutes; Clostridia; Christensenellales; Christensenellaceae; Christensenellaceae_R-7_group	0	0	0	0	0	0	0	0	0	0	0	0	0	0	0	0	0	0	0	0	0	0	0	0	0	0	0	0	0	0	0	0	0	0	0	0	0	0	0	0	0	0	0	0	0	0	0	0	0
Bacteria; Firmicutes; Clostridia; Oscillospirales; Ruminococcaceae	0	0	0	0	0	0	0	0	0	0	0	0	0	0	0	0	0	0	0	0	0	0	0	0	0	0	0	0	0	0	0	0	0	0	0	0	0	0	0	0	0	0	0	0	0	0	0	0	0
Bacteria; Firmicutes; Clostridia; Clostridia_vadinBB60_group; Clostridia_vadinBB60_group; Clostridia_vadinBB60_group; uncultured_bacterium	0	0	0	0	0	0	0	0	0	0	0	0	0	0	0	0	0	0	0	0	0	0	0	0	0	0	0	0	0	0	0	0	0	0	0	0	0	0	0	0	0	0	0	0	0	0	0	0	0
[truncated: 831 more rows]
[truncated: 265 more columns]
