# Supplementary material for: Basal Diet Fed to Recipient Mice Was the Driving Factor for Colitis and Colon Tumorigenesis, despite Fecal Microbiota Transfer from Mice with Severe or Mild Disease
Source: Nutrients. 2023 Mar 9;15(6):1338. doi: 10.3390/nu15061338 (PMC10052649; doi:10.3390/nu15061338)
Supplement: Supplementary file 1 [file nutrients-15-01338-s001.zip › File S2. MetagenomeSeq Results.xlsx]

## Sheet: Sheet1
		Main effect of time point (irrespective of diet or FMT)															Pairwise tests of selected groups at each time point																Pairwise tests of time points within each diet group
		Time point main effect	Pairwise comparisons by time pont						Main effect of Diet				Main effect of FMT				Pre-DSS				Colitis				Recovery				Terminal				fedAIN/fmtAIN			fedAIN/fmtTWD			fedTWD/fmtAIN			fedTWD/fmtTWD
Phylum	Family	Time point main effect	Pre-DSS vs. Colitis	Pre-DSS vs. Recovery	Pre-DSS vs. Terminal	Colitis vs. Recovery	Colitis vs. Terminal	Recovery vs. Terminal	PreDSS	Colitis	Recovery	Terminal	PreDSS	Colitis	Recovery	Terminal	fedAIN/fmtAIN vs fedAIN/fmt TWD	fedAIN/fmtAIN vs fedTWD/fmtAIN	fedAIN/fmtTWD vs fedTWD/fmtTWD	fedTWD/fmtAIN vs fedTWD/fmtTWD	fedAIN/fmtAIN vs fedAIN/fmt TWD	fedAIN/fmtAIN vs fedTWD/fmtAIN	fedAIN/fmtTWD vs fedTWD/fmtTWD	fedTWD/fmtAIN vs fedTWD/fmtTWD	fedAIN/fmtAIN vs fedAIN/fmt TWD	fedAIN/fmtAIN vs fedTWD/fmtAIN	fedAIN/fmtTWD vs fedTWD/fmtTWD	fedTWD/fmtAIN vs fedTWD/fmtTWD	fedAIN/fmtAIN vs fedAIN/fmt TWD	fedAIN/fmtAIN vs fedTWD/fmtAIN	fedAIN/fmtTWD vs fedTWD/fmtTWD	fedTWD/fmtAIN vs fedTWD/fmtTWD	Pre-DSS vs Colitis	Colitis vs Recovery	Recovery vs Terminal	Pre-DSS vs Colitis	Colitis vs Recovery	Recovery vs Terminal	Pre-DSS vs Colitis	Colitis vs Recovery	Recovery vs Terminal	Pre-DSS vs Colitis	Colitis vs Recovery	Recovery vs Terminal
Firmicutes	Acholeplasmataceae	0.00024219	5.7335e-08	0.20325	0.092469				0.0022867			0.073492	0.74144			0.18321	0.99803	0.48423	0.040133						0.85655				0.73895	0.31224			0.48537	0.41318	0.22238	0.24781		0.94567
Verrucomicrobia	Akkermansiaceae	0.064634	0.0066972	3.8644e-06	0.00016584	0.0055238	0.25134	0.82565	0.66117	0.00023209	0.40015	0.0092965	0.26111	0.4805	0.91952	0.58745	0.70627	0.69685	0.95109	0.57273	0.659	0.034449	0.021514	0.40544	0.68172	0.63761	0.23136	0.86456	0.36663	0.11485	0.12224	0.94123	0.0095151	0.88255	0.0027674	0.010139	0.64564	0.22915	0.44294	0.029981	0.3468	0.6656	0.015568	0.071772
Firmicutes	Anaerovoracaceae	0.02286	0.57504	0.5106	0.5166	0.86612	0.10794	0.028852	0.20377	0.41525	0.31456	0.4227	0.14135	0.81839	0.91752	0.58745	0.26873	0.87966	0.33482	0.89991	0.34453	0.26196	0.57622	0.40544	0.6432	0.19463	0.73019	0.588	0.36663	0.35689	0.58542	0.92843	0.2072	0.82986	0.47832	0.2992	0.88276	0.25367	0.070971	0.42753	0.83618	0.39167	0.65078	0.17761
Bacteroidetes	Bacteroidaceae	1.3979e-06	2.5659e-07	0.0019558	0.66715	0.2289	7.9964e-07	0.0010647	0.011757	0.85504	0.91865	0.006382	0.52152	0.40377	0.85461	0.2292	0.99803	0.50398	0.059485	0.5954	0.76681	0.96154	0.91275	0.65368	0.54113	0.12157	0.793	0.62765	0.36663	0.18308	0.12224	0.67485	0.011166	0.99237	1.3506e-07	0.0027912	0.21882	0.22915	0.028971	0.42753	0.092559	0.026468	0.53486	0.40002
Actinobacteria	Bifidobacteriaceae	2.3825e-14	1.3132e-12	9.8961e-08	0.66715	0.21538	6.659e-14	3.833e-10	0.59322	0.4269	0.92065	0.093019	0.67747	0.4805	0.91952	0.85133	0.6718	0.15435	0.55609	0.57273	0.659	0.48874	0.92196	0.87011	0.44391	0.2577	0.23136	0.28865	0.36663	0.47458	0.15561	0.92843	0.020632	0.66247	3.0277e-08	8.4431e-05	0.18934	0.22915	2.6777e-05	0.25105	8.0543e-05	0.0024245	0.99419	2.4743e-05
Firmicutes	Butyricicoccaceae								0.00034284				0.57542				0.53659		0.0009251											0.94133		0.92843				8.4431e-05		0.6376
Firmicutes	Christensenellaceae	0.5572	0.40761	0.44834	7.0403e-05	0.060343	0.092529	0.43094	1.6123e-06	0.41525	0.060032	0.058577	0.0018283	0.40377	0.91752	0.8797	0.12161	0.0097962			0.46438	0.65044	0.58863	0.7598	0.49009	0.54708	0.068813	0.62765	0.36663	0.034965	0.71606	0.67485	0.44689	0.10601	0.83635	0.83581	0.19856	0.94567	0.084849	0.71834	0.67757	0.056897	0.87374	0.87534
Firmicutes	Clostridia_UCG_014	0.62772	0.91895	0.00017415	0.010902	0.032546	0.077591	0.00080202	0.14994	0.82868	0.00021905	0.0089386	4.2498e-08	0.40377	0.42013	0.58745	0.00019379	0.0064083		0.21066	0.26653	0.53079	0.047596	0.65368	0.1077	0.48262	0.1382		0.93606	0.20471	0.71606	0.47348	0.37898	0.7652	0.17881	0.39232	0.064352	0.66135	0.79268	0.42753	0.53488		0.37027	8.3221e-05
Firmicutes	Clostridia_vadinBB60_group	9.6296e-13	1.589e-12	0.00027037	0.17267		1.3192e-16	4.2124e-09	0.51282	0.037579	0.87993	0.27918	0.041664	0.68355	0.85461	0.8797	0.57563	0.70122	0.33482	0.061172					0.23804	0.042803	0.27644		0.77632	0.35689	0.17528	0.92843	0.00042582		9.9596e-06	0.00047969	0.025398	0.054365	9.0006e-06		8.0543e-05	0.0033162
Firmicutes	Clostridiaceae	0.0032872	0.0067612	0.00082585	0.00015568	0.71652	0.13471	0.35538	0.96092		0.92065	0.00073617	0.57542		0.91752	0.98764	0.57563	0.87966	0.92697	0.89991	0.80934	0.21942	0.027158	0.65368	0.44391	0.19463	0.34462	0.131	0.99562	0.034965	0.037792	0.92843	0.91295	0.2227	0.022056	0.16966	0.83288	0.66135	0.053351	0.31245	0.00013486	0.026468	0.39361	0.11249
Firmicutes	Defluviitaleaceae	0.84314	0.0066972	0.11472	0.17267	0.051939	0.1743	0.51247	0.50049	0.037579	0.06465	0.75201	0.54229	0.40377	0.98914	0.88231	0.92982	0.69685	0.51245	0.59865	0.25894	0.27383	0.0042421	0.74288	0.1077	0.0099449	0.68556	0.14591	0.40497	0.71643		0.92843	0.99667	0.47382	0.63117	0.0042703	0.55579	0.94567	0.067935	0.27207	0.60022	0.6656	0.029351	0.059317
Actinobacteria	Eggerthellaceae	0.017874	0.0066972	0.63688	0.029528	0.0027344	1.0683e-09	0.0010647	0.23565	0.85504	0.92065	0.0095956	0.84524	0.71055	0.37808	0.88231	0.99803	0.69685	0.55609	0.89991	0.76681	0.36607	0.67322	0.63916	0.6432	0.54708	0.793	0.99586	0.36663	0.071146	0.037792	0.92843	0.27023	0.66247	0.029918	0.14931	0.014393	0.94746	0.067935	0.25105	0.044955	0.14476	0.39569	0.017097
Proteobacteria	Enterobacteriaceae	1.361e-06	0.00059185	0.32516	0.5166	2.3016e-05	0.00059899		0.55536	0.00023209			0.57542	0.4805			0.53659	0.7964	0.92697	0.87812	6.8372e-05	0.26196	0.016651	0.65368		0.52101			0.2626		0.037792		0.00042582	0.11857	0.0021608	0.40013			0.11293	0.010213	0.43773	0.0033162	0.012513
Firmicutes	Enterococcaceae	0.00034087	5.5963e-06	0.0022426		0.00029306	0.00011061	0.0087683		0.85504	0.00035106	0.0018983		0.40377	0.91952	0.0099964	0.53659		0.60522	0.89991	0.25894	0.26196	0.92196	0.74288	0.6432	0.026102	0.9733	0.28865	0.36663	0.072076			0.00042582	0.16089	0.31714	0.55402	0.12066	0.0352	0.41599	0.038689		0.013947	0.015338
Firmicutes	Erysipelatoclostridiaceae	0.2897	0.093105	4.1888e-07	8.8928e-13	0.00029306	1.9155e-08	0.0024181	0.044892	0.72357	0.92065	0.047136	0.28336	0.40377	0.37808	0.8797	0.74224	0.60481	0.085915	0.57273	0.31764	0.57953	0.92196	0.65368	0.44391	0.65883	0.793	0.14591	0.37755	0.88045	0.07439	0.67485	0.55606	0.099906	0.040118	0.19847	0.30795	0.66135	0.13192	0.25105	0.093959	0.81767	0.047619	0.031758
Firmicutes	Erysipelotrichaceae	6.1557e-05	0.00013609	0.010679	0.94127	0.86612	2.1812e-08	3.3408e-05	1.3384e-05	0.042974	0.091347	0.067622	0.11107	0.40377	0.91752	0.4328	0.28382	0.0064083	0.011414	0.59865	0.57504	0.36607	0.076496	0.73391	0.8435	0.65883	0.27644	0.57213	0.36663	0.27835	0.29878	0.92843	0.00069765	0.45397	0.25019	0.018976	0.21882	0.85265	0.41599	0.25105	0.0086961	0.81767	0.05224	0.0057233
Firmicutes	Eubacteriaceae	0.6577	0.77266	0.63688	2.6367e-14	0.88766	1.9867e-15	1.7423e-11	0.13136	0.19758	0.92065	0.00015008	0.02921	0.40377	0.91952	0.8797	0.57563	0.93229	0.21551	0.89991	0.76681	0.96154	0.10323	0.40544	0.54113	0.29669	0.73019	0.75297	0.39783	0.0003257	0.12224	0.33355	0.21434	0.43119	5.3716e-09	0.40013	0.29937	0.54781	0.79268	0.25105	1.2374e-31	0.0039494	0.021114	1.347e-09
Firmicutes	Eubacterium_coprostanoligenes_group	0.0098957	0.011335	0.63688	0.13611	0.2289	0.00012037	0.0010647	0.85934	0.74655	0.26023	0.30573	0.046263	0.65993	0.91752	0.8797	0.22416	0.028303	0.62213	0.87812	0.78548	0.21942	0.62048	0.65368	0.59537	0.95725	0.015804	0.131	0.40497	0.4274	0.62544	0.92843	0.27023	0.41533	0.35272	0.028136	0.83288	0.22915	0.40318	0.25105	0.039479	0.14476	0.30119	0.31487
Firmicutes	Lachnospiraceae	2.0551e-08	8.3634e-11	0.27883	0.015091	3.2402e-05	3.257e-11	4.9729e-05	1.3384e-05	0.41525	0.2746	0.0038212	0.57542	0.69816	0.37808	0.8682	0.92982	0.034736	0.0016072	0.87812	0.5588	0.36607	0.62048	0.93059	0.70641	0.63761	0.793	0.11244	0.36663	0.00083069	0.71606	0.92843	0.00045664	0.2227	5.135e-05	0.00011	0.064352	0.22915	0.0095913	0.25105	0.07958	0.0036248	0.0081725	0.021403
Firmicutes	Lactobacillaceae	0.6577	0.40761	0.96344	0.015091	0.88766	0.0060595	0.0068308	0.044857	0.00834	0.82933	0.010077	0.57542	0.68355	0.91752	0.83422	0.97235	0.48423	0.16485	0.89991	0.80934	0.26196	0.027158	0.65368	0.50715	0.48262	0.793	0.62765	0.99562	0.1957	0.12224	0.92843	0.042405	0.099906	0.12844	0.29572	0.70284	0.94746	0.70581	0.31245	0.07958	0.1199	0.37027	0.0031291
Firmicutes	Monoglobaceae			0.0011774	0.1314				1.3992e-11				0.51694				0.92982	0.007005	0.00094302											0.067457			0.00045664			0.054641
Bacteroidetes	Muribaculaceae	3.4993e-12	1.3132e-12	0.0012141	0.70957	2.3016e-05	6.659e-14	4.3547e-05	0.20377	0.82868	0.84776	0.093019	0.52152	0.40377	0.82026	0.65567	0.79807	0.69685	0.55609	0.89991	0.57504	0.73634	0.91275	0.65368	0.6432	0.54708	0.95468	0.82525	0.36663	0.18341	0.82139	0.92843	0.00025782	0.38655	1.3165e-08	0.0027912	0.37475	0.22915	0.0028801	0.25105	0.022093	0.0003533	0.0082158	0.066459
Firmicutes	Oscillospiraceae	3.1553e-16	1.115e-14	0.00014705	0.029528	2.3016e-05	1.5152e-08	0.0085499	0.59322	0.41525	0.15584	0.0032181	0.52152	0.96585	0.37808	0.98764	0.82082	0.88449	0.16485	0.073317	0.78548	0.97406		0.40544	0.68172	0.021692	0.95468	0.08927	0.36663	0.01346	0.82139	0.68707	2.5704e-05	0.0081195	0.0092703	0.0032976	0.9432	0.22915	9.0006e-06	0.60339	0.14044	8.7697e-06	0.44895	0.21203
Firmicutes	Peptococcaceae	4.9379e-10	1.7646e-18	0.00010683	0.17267	9.4898e-05		0.0024181	0.59322		0.017041	0.21604	0.23116		0.68121	0.35895	0.53659	0.8105	0.50227	0.89991					0.92484		0.068813	0.08927	0.39783	0.13156	0.58908	0.92843	0.0011751		0.038751	0.00067629		0.85265	0.0026448			0.14727		0.053966
Firmicutes	Peptostreptococcaceae	3.9784e-06	8.9364e-05	0.4668	0.81902		2.6126e-05	0.43094	0.063493	0.85504	0.37768	0.018463	0.82221	0.81839	0.91752	0.88231	0.99803	0.39477	0.10778	0.89991	0.68938	0.73634	0.65924	0.74288	0.11006	0.0099449	0.55036	0.131	0.36663	0.071146	0.99223	0.92843	0.066936	0.43119	0.65239	0.2992	0.037124	0.94567	0.025095	0.0064053	0.55795	0.0003533	0.0082158	0.063059
Firmicutes	Planococcaceae		5.2328e-05		0.088209				0.044892				0.84524				0.92982	0.55854	0.085915											0.11485		0.33355	0.014105			0.97202
Firmicutes	RF39	1.526e-14	8.5875e-14		3.7213e-05	1.772e-05	0.0049219	0.61313	0.72693	0.042974	0.0048886	0.15344	0.52152	0.40377	0.59211	0.2292	0.88137				0.26653	0.53079	0.0027566	0.65368	0.1077	0.021692	0.39052	0.071455	0.36663	0.62289	0.28172	0.92843	0.0015694	0.82986	0.34761	0.84738	0.18934	0.37935	0.00016954	0.0064053	0.238	9.5274e-05	0.012513	0.32739
Bacteroidetes	Rikenellaceae	1.774e-09	5.3256e-10	0.00082585	0.5166	0.075971	7.5148e-08	0.0010647	0.044892	0.94516	0.043649	0.013644	0.52152	0.95486	0.91752	0.58745	0.6718	0.59918	0.12546	0.83285	0.31764	0.97406	0.33653	0.74288	0.6432	0.95725	0.061718	0.2064	0.39783	0.066555	0.72723	0.92843	0.0013957	0.40761	0.0017504	0.0042703	0.092684	0.22915	0.0095913	0.37894	0.14044	0.0006246	0.37027	0.017097
Firmicutes	Ruminococcaceae	9.6296e-13	3.2935e-11	1.6923e-06	2.3516e-05	0.2289	0.88052	0.85008	0.50049	0.10847	0.30085	0.0006922	0.82221	0.96585	0.68121	0.8682	0.70627	0.69685	0.95109	0.89991	0.659	0.074044	0.91275	0.93059	0.56621	0.50738	0.73019	0.94118	0.39783	0.13156	0.44162	0.92843	0.02518	0.93414	0.098207	0.00018532	0.002987	0.66135	5.9612e-05	0.89738	0.55795	1.2784e-06	0.68898	0.21203
Firmicutes	Staphylococcaceae																													0.57112
Firmicutes	Streptococcaceae	0.25167	0.021606	0.45791	0.17267	0.88766	0.4048	0.51247	3.5839e-08	0.34141	0.0015031	2.1549e-05	0.52152	0.75775	0.91952	0.96881	0.99635	0.0097962	2.5576e-06	0.52403	0.31764	0.94094	0.027158	0.6782	0.94088	0.20118	0.026162	0.62765	0.36663	0.0026232	0.037792	0.47469	0.02518	0.30579	0.34761	1.7414e-05	0.037124	0.96969	0.79268	0.28208	0.041373	0.056897	0.0081725	0.52664
Proteobacteria	Sutterellaceae	0.40367	0.68085	0.44468	3.608e-05	0.2289	2.8644e-06	3.1909e-05	0.76076	0.85504	0.84133	0.53089	0.02921	0.65557	0.37808	0.2292	0.19989	0.69685	0.55609	0.015333	0.70312	0.73634	0.67322	0.65368	0.78149	0.73452	0.73019	0.08927	0.40497	0.71643	0.73534	0.68707	0.12192	0.40761	0.00010324	0.62216	0.47963	0.22915	0.067935	0.25105	7.7636e-05	0.056897	0.023771	0.41642
Firmicutes	UCG_010	0.36487			1.3417e-11		5.2341e-15	0.0010647			0.0092679	0.8351			0.82026	0.58745									0.6432		0.793	0.44116	0.36663	0.20431	0.12224	0.9325			0.0062333			0.66135			0.027727			0.34758
Proteobacteria	Xanthomonadaceae										0.0022549				0.0097187		0.53659	0.88449										0.071455					0.21948	0.099906	0.31714									0.025026
	Not_Assigned																															0.92843
